# Supplementary material for: Extended coverage of human serum glycosphingolipidome by 4D-RP-LC TIMS-PASEF unravels association with Parkinson’s disease
Source: Nat Commun. 2025 May 16;16:4567. doi: 10.1038/s41467-025-59755-6 (PMC12084332; doi:10.1038/s41467-025-59755-6)
Supplement: Supplementary file 3 — Supplementary Data 1 [file 41467_2025_59755_MOESM3_ESM.xlsx]

## Sheet: GSLs in customized std mix
			Negative mode						Positive mode
Molecular Formula	Lipid species	Fatty acyl level annotation (based on fragment ions in positive mode)	Ions	RT [min]	CCS (Å²)	m/z theor.	m/z meas.	ppm	Ions	RT [min]	CCS (Å²)	m/z theor.	m/z meas.	ppm
C90H158N4O44	Fuc-GD1 (Neu5Ac/Neu5Gc) 36:2;O2	Fuc-GD1 (Neu5Ac/Neu5Gc) 18:1;O2/18:0	[M-2H]2-	9.55	470	998.505	998.504	1.36858	[M+2H]2+	9.67	493.7	1000.52	1000.52	-2.01948
C92H162N4O44	Fuc-GD1 (Neu5Ac/Neu5Gc) 38:2;O2	Fuc-GD1 (Neu5Ac/Neu5Gc) 18:1;O2/20:0	[M-2H]2-	10.56	475	1012.52	1012.52	0.79656	[M+2H]2+	10.64	496.3	1014.54	1014.54	-1.13405
C88H154N4O43	Fuc-GD1 34:1;O2	Fuc-GD1 18:1;O2/16:0	[M-2H]2-	8.59	463.6	976.492	976.491	1.33031	[M+2H]2+	8.66	486.5	978.507	978.511	-4.45376
C90H160N4O43	Fuc-GD1 36:0;O2	Fuc-GD1 18:0;O2/18:0	[M-2H]2-	10	465.2	991.516	991.506	9.75681	[M+2H]2+	10.03	491.7	993.53	993.528	2.0603
C90H158N4O43	Fuc-GD1 36:1;O2	Fuc-GD1 18:1;O2/18:0	[M-2H]2-	9.64	467.4	990.508	990.507	0.301899	[M+2H]2+	9.71	489.8	992.522	992.524	-2.14407
C92H164N4O43	Fuc-GD1 38:0;O2	Fuc-GD1 18:0;O2/20:0	[M-2H]2-	10.98	468.4	1005.53	1005.53	4.58865
C92H162N4O43	Fuc-GD1 38:1;O2	Fuc-GD1 18:1;O2/20:0	[M-2H]2-	10.63	471.2	1004.52	1004.52	0.427101	[M+2H]2+	10.69	492.4	1006.54	1006.54	-1.47837
C92H160N4O43	Fuc-GD1 38:2;O2	Fuc-GD1 18:1;O2/20:1	[M-2H]2-	10.01	470	1003.52	1003.51	2.59491	[M+2H]2+	10.05	492.7	1005.53	1005.53	-1.14669
C93H164N4O43	Fuc-GD1 39:1;O2	Fuc-GD1 18:1;O2/21:0	[M-2H]2-	11.12	473.7	1011.53	1011.53	0.0830755	[M+2H]2+	11.21	494	1013.55	1013.55	-1.8776
C94H166N4O43	Fuc-GD1 40:1;O2	Fuc-GD1 18:1;O2/22:0	[M-2H]2-	11.57	475	1018.54	1018.54	2.83645	[M+2H]2+	11.62	496.3	1020.55	1020.55	-1.2131
C95H168N4O43	Fuc-GD1 41:1;O2	Fuc-GD1 18:1;O2/23:0	[M-2H]2-	12.06	475.9	1025.55	1025.54	2.46116	[M+2H]2+	12.06	499.3	1027.56	1027.56	4.19144
C96H170N4O43	Fuc-GD1 42:1;O2	Fuc-GD1 18:1;O2/24:0	[M-2H]2-	12.45	478.1	1032.55	1032.55	0.522039
C96H168N4O43	Fuc-GD1 42:2;O2	Fuc-GD1 18:1;O2/24:1	[M-2H]2-	11.71	477.5	1031.55	1031.55	-1.14	[M+2H]2+	11.74	501.3	1033.56	1033.56	2.79322
C92H161N5O45	GalNAc-GD1 (Neu5Ac/Neu5Gc) 36:1;O2	GalNAc-GD1 (Neu5Ac/Neu5Gc) 18:1;O2/18:0	[M-2H]2-	9.56	485.2	1027.02	1027.02	-0.877753
	GalNAc-GD1 36:1;O3	GalNAc-GD1 18:1;O3/18:0 or GalNAc-GD1 18:1;O2/18:0;O
C91H159N5O44	GalNAc-GD1 35:1;O2	GalNac-GD1 18:1;O2/17:0	[M-2H]2-	9.07	485.2	1012.01	1012.01	0.252995	[M+2H]2+	8.9	502.3	1014.03	1014.03	-0.908294
C92H161N5O44	GalNAc-GD1 36:1;O2	GalNac-GD1 18:1;O2/18:0	[M-2H]2-	9.62	486.5	1019.02	1019.02	0.668323	[M+2H]2+	9.42	505.5	1021.03	1021.03	-0.632725
C82H144N4O40	GD1 (Neu5Ac/Neu5Gc) 34:1;O2	GD1 (Neu5Ac/Neu5Gc) 18:1;O2/16:0	[M-2H]2-	8.64	448.4	911.461	911.461	-1.00769
C84H148N4O40	GD1 (Neu5Ac/Neu5Gc) 36:1;O2	GD1 (Neu5Ac/Neu5Gc) 18:1;O2/18:0	[M-2H]2-	9.67	453.3	925.476	925.476	-0.0307588
C86H152N4O40	GD1 (Neu5Ac/Neu5Gc) 38:1;O2	GD1 (Neu5Ac/Neu5Gc) 18:1;O2/20:0	[M-2H]2-	10.67	456.5	939.492	939.491	0.938309
C82H144N4O39	GD1 34:1;O2	GD1 18:1;O2/16:0	[M-2H]2-	8.7	445.5	903.463	903.463	0.137287	[M+2H]2+	8.79	470.7	905.478	905.48	-2.21213
C83H148N4O39	GD1 35:0;O2	GD1 18:0;O2/17:0	[M-2H]2-	9.58	451.1	911.479	911.477	1.39777	[M+2H]2+	9.4	472	913.493	913.491	2.13134
C83H146N4O39	GD1 35:1;O2	GD1 18:1;O2/17:0	[M-2H]2-	9.2	449.4	910.471	910.47	0.548105	[M+2H]2+	9.02	468.7	912.485	912.486	-0.973203
C83H144N4O39	GD1 35:2;O2	GD1 18:1;O2/17:1	[M-2H]2-	8.48	449.4	909.463	909.463	-0.369412
C84H150N4O39	GD1 36:0;O2	GD1 18:0;O2/18:0	[M-2H]2-	10.1	452	918.487	918.484	2.70993
C84H150N4O40	GD1 36:0;O3	GD1 18:0;O3/18:0 or GD1 18:0;O2/18:0;O	[M-2H]2-	9.38	445.4	926.484	926.484	0.589901
C84H148N4O39	GD1 36:1;O2	GD1 18:1;O2/18:0	[M-2H]2-	9.77	450.1	917.479	917.479	-0.486078	[M+2H]2+	9.84	472.7	919.493	919.494	-1.26486
C84H146N4O39	GD1 36:2;O2	GD1 18:1;O2/18:1	[M-2H]2-	9.05	449.4	916.471	916.47	0.533605	[M+2H]2+	9.22	472.7	918.485	918.487	-1.43501
		GD1 18:2:O2/18:0
C85H150N4O39	GD1 37:1;O2	GD1 18:1;O2/19:0	[M-2H]2-	10.28	452	924.487	924.487	0.085489	[M+2H]2+	10.3	475.3	926.501	926.503	-1.67084
C85H148N4O39	GD1 37:2;O2	GD1 18:1;O2/19:1	[M-2H]2-	9.49	453.6	923.479	923.479	-0.396291
C86H154N4O39	GD1 38:0;O2	GD1 18:0;O2/20:0	[M-2H]2-	11.07	457.2	932.502	932.5	2.12228
C86H152N4O39	GD1 38:1;O2	GD1 18:1;O2/20:0	[M-2H]2-	10.75	453.8	931.494	931.494	0.0687427	[M+2H]2+	10.84	475.3	933.509	933.51	-1.1816
C87H154N4O39	GD1 39:1;O2	GD1 18:1;O2/21:0	[M-2H]2-	11.23	456.2	938.502	938.502	-0.171514	[M+2H]2+	11.03	479.3	940.517	940.518	-0.986727
C88H156N4O39	GD1 40:1;O2	GD1 18:1;O2/22:0	[M-2H]2-	11.64	457.2	945.51	945.509	1.54841	[M+2H]2+	11.72	480.6	947.525	947.525	-0.668092
C86H150N4O39	GD1 40:2;O2	GD1 18:2;O2/20:0	[M-2H]2-	10.07	453.3	930.487	930.485	1.65401	[M+2H]2+	10.19	477	932.501	932.501	-0.33033
C89H158N4O39	GD1 41:1;O2	GD1 18:1;O2/23:0	[M-2H]2-	12.14	459.4	952.518	952.519	-1.4813
C90H160N4O39	GD1 42:1;O2	GD1 18:1;O2/24:0	[M-2H]2-	12.55	461.1	959.526	959.527	-0.923338
C90H158N4O39	GD1 42:2;O2	GD1 18:1;O2/24:1	[M-2H]2-	11.79	460.4	958.518	958.518	-0.428752	[M+2H]2+	11.88	487.2	960.532	960.535	-2.913
C76H134N4O34	GD2 34:1;O2	GD2 16:1;O2/18:0	[M-2H]2-	8.88	417	822.437	822.437	-0.411541	[M+2H]2+	8.95	455.7	824.451	824.452	-1.19538
		GD2 18:1;O2/16:0
C77H136N4O34	GD2 35:1;O2	GD2 18:1;O2/17:0	[M-2H]2-	9.41	418.2	829.445	829.445	-0.402036
C78H140N4O34	GD2 36:0;O2	GD2 18:0;O2/18:0	[M-2H]2-	10.28	418.2	837.46	837.459	1.41682	[M+2H]2+	10.32	463.7	839.475	839.475	0.261433
C78H140N4O35	GD2 36:0;O3	GD2 18:0;O3/18:0 or GD2 18:0;O2/18:0;O	[M-2H]2-	9.55	419.5	845.458	845.457	0.714446
C78H138N4O34	GD2 36:1;O2	GD2 18:1;O2/18:0	[M-2H]2-	9.94	419.5	836.452	836.453	-0.607885	[M+2H]2+	10.03	458.4	838.467	838.468	-1.19925
C78H136N4O34	GD2 36:2;O2	GD2 18:2;O2/18:0	[M-2H]2-	9.22	420.8	835.445	835.444	0.414789	[M+2H]2+	9.31	459	837.459	837.46	-1.27831
C79H142N4O34	GD2 37:0;O2	GD2 18:0;O2/19:0	[M-2H]2-	10.71	420.5	844.468	844.467	1.65966	[M+2H]2+	10.86	461.7	846.483	846.482	0.276989
C79H140N4O34	GD2 37:1;O2	GD2 18:1;O2/19:0	[M-2H]2-	10.42	422.1	843.46	843.46	0.37528	[M+2H]2+	10.51	460.3	845.475	845.476	-1.40812
C80H144N4O34	GD2 38:0;O2	GD2 18:0;O2/20:0	[M-2H]2-	11.21	422.1	851.476	851.476	-0.0158156	[M+2H]2+	11.3	468.6	853.49	853.49	0.667221
C80H144N4O35	GD2 38:0;O3	GD2 18:0;O3/20:0 or GD2 18:0;O2/20:0;O	[M-2H]2-	10.57	423.4	859.473	859.473	0.132678
C80H142N4O34	GD2 38:1;O2	GD2 18:1;O2/20:0	[M-2H]2-	10.94	423.4	850.468	850.469	-0.856548	[M+2H]2+	11.03	462.3	852.483	852.484	-1.39068
C80H140N4O34	GD2 38:2;O2	GD2 18:1;O2/20:1	[M-2H]2-	10.27	424.7	849.46	849.459	1.13782	[M+2H]2+	10.29	463.6	851.475	851.474	0.445658
C81H146N4O34	GD2 39:0;O2	GD2 18:0;O2/21:0	[M-2H]2-	11.64	424.7	858.484	858.482	1.90048
C81H144N4O34	GD2 39:1;O2	GD2 18:1;O2/21:0	[M-2H]2-	11.37	426	857.476	857.476	-0.365569	[M+2H]2+	11.44	465.9	859.49	859.491	-1.08266
C82H148N4O34	GD2 40:0;O2	GD2 18:0;O2/22:0	[M-2H]2-	12.09	427.3	865.491	865.49	1.13985
C82H146N4O34	GD2 40:1;O2	GD2 18:1;O2/22:0	[M-2H]2-	11.83	428.6	864.484	864.483	0.464478	[M+2H]2+	11.9	466.2	866.498	866.499	-0.456473
C82H144N4O34	GD2 40:2;O2	GD2 18:1;O2/22:1	[M-2H]2-	11.24	431.2	863.476	863.474	2.30062
C83H148N4O34	GD2 41:1;O2	GD2 18:1;O2/23:0	[M-2H]2-	12.27	435.1	871.491	871.491	0.787768	[M+2H]2+	12.36	470.2	873.506	873.505	0.674828
C83H146N4O34	GD2 41:2;O2	GD2 18:1;O2/23:1	[M-2H]2-	11.54	432.5	870.484	870.482	2.26487	[M+2H]2+	11.6	469.2	872.498	872.499	-0.797175
C84H150N4O34	GD2 42:1;O2	GD2 18:1;O2/24:0	[M-2H]2-	12.68	436.4	878.499	878.5	-0.225915	[M+2H]2+	12.75	470.2	880.514	880.514	-0.0857833
C84H148N4O34	GD2 42:2;O2	GD2 18:1;O2/24:1	[M-2H]2-	11.96	437.7	877.491	877.491	0.474687	[M+2H]2+	12.02	470.2	879.506	879.506	0.0221335
C84H146N4O34	GD2 42:3;O2	GD2 18:1;O2/24:2	[M-2H]2-	11.35	436.4	876.484	876.483	0.652075
C85H152N4O34	GD2 43:1;O2	GD2 18:1;O2/25:0	[M-2H]2-	13.07	439	885.507	885.507	-0.0265007
C85H150N4O34	GD2 43:2;O2	GD2 18:1;O2/25:1	[M-2H]2-	12.37	440.3	884.499	884.498	1.14362	[M+2H]2+	12.46	472.8	886.514	886.514	-0.69433
C86H154N4O34	GD2 44:1;O2	GD2 18:1;O2/26:0	[M-2H]2-	13.47	442.9	892.515	892.515	0.405073
C86H152N4O34	GD2 44:2;O2	GD2 18:1;O2/26:1	[M-2H]2-	12.77	442.9	891.507	891.507	0.141932	[M+2H]2+	12.82	474.1	893.522	893.522	-0.336347
C86H150N4O34	GD2 44:3;O2	GD2 18:1;O2/26:2	[M-2H]2-	12.21	441.6	890.499	890.498	2.0006
C87H154N4O34	GD2 45:2;O2	GD2 18:1;O2/27:1	[M-2H]2-	13.18	445.5	898.515	898.514	0.76964
C66H119N3O29	GD3 32:0;O2	GD3 16:0;O2/16:0	[M-2H]2-	8.71	382	707.889	707.889	0.550275	[M+2H]2+	8.77	439	709.904	709.904	0.186598
C66H117N3O29	GD3 32:1;O2	GD3 16:1;O2/16:0	[M-2H]2-	8.33	383.3	706.881	706.882	-0.205786	[M+2H]2+	8.39	431	708.896	708.897	-1.20262
		GD3 18:1;O2/14:0
C67H119N3O29	GD3 33:1;O2	GD3 17:1;O2/16:0	[M-2H]2-	8.89	385.3	713.889	713.89	-1.63956	[M+2H]2+	8.93	432.2	715.904	715.905	-1.15593
		GD3 18:1;O2/15:0
C68H123N3O29	GD3 34:0;O2	GD3 18:0;O2/16:0	[M-2H]2-	9.82	384.58	721.905	721.904	0.816636
C68H121N3O29	GD3 34:1;O2	GD3 18:1;O2/16:0	[M-2H]2-	9.4	387.2	720.897	720.897	-0.534704	[M+2H]2+	9.44	434.1	722.912	722.912	-1.19314
		GD3 16:1;O2/18:0
C68H119N3O29	GD3 34:2;O2	GD3 18:1;O2/16:1	[M-2H]2-	8.78	389.4	719.889	719.885	6.37533
C70H127N3O29	GD3 36:0;O2	GD3 18:0;O2/18:0	[M-2H]2-	10.84	389.8	735.92	735.921	-0.313168
C70H125N3O29	GD3 36:1;O2	GD3 18:1;O2/18:0	[M-2H]2-	10.45	389.8	734.913	734.913	-0.0754737	[M+2H]2+	10.55	439.5	736.927	736.928	-1.48255
C71H129N3O29	GD3 37:0;O2	GD3 18:0;O2/19:0	[M-2H]2-	11.32	394.3	742.928	742.928	0.275307	[M+2H]2+	11.35	450.8	744.943	744.943	-0.432964
C71H127N3O29	GD3 37:1;O2	GD3 16:1;O2/21:0	[M-2H]2-	11.03	393.7	741.92	741.92	0.134156	[M+2H]2+	11.05	442.8	743.935	743.936	-1.52908
		GD3 19:1;O2/18:0
C72H131N3O29	GD3 38:0;O2	GD3 16:0;O2/22:0	[M-2H]2-	11.79	396.3	749.936	749.936	-0.267312	[M+2H]2+	11.75	452.1	751.951	751.95	0.521931
C72H129N3O29	GD3 38:1;O2	GD3 16:1;O2/22:0	[M-2H]2-	11.51	396.3	748.928	748.929	-0.461281	[M+2H]2+	11.48	445.5	750.943	750.943	-0.416188
		GD3 18:1;O2/20:0
		GD3 17:1;O2/21:0
C73H133N3O29	GD3 39:0;O2	GD3 18:0;O2/21:0	[M-2H]2-	12.21	400.2	756.944	756.944	0.468375	[M+2H]2+	12.19	454.8	758.959	758.958	0.615932
C73H131N3O29	GD3 39:1;O2	GD3 16:1;O2/23:0	[M-2H]2-	11.96	400.2	755.936	755.936	0.541757	[M+2H]2+	11.93	448.1	757.951	757.952	-1.06542
		GD3 17:1;O2/22:0
		GD3 18:1;O2/21:0
C73H129N3O29	GD3 39:2;O2	GD3 16:1;O2/23:1	[M-2H]2-	11.31	398.9	754.928	754.928	-0.0734726	[M+2H]2+	11.33	446.8	756.943	756.944	-1.06023
		GD3 18:2;O2/21:0
		GD3 18:1;O2/21:1
C74H135N3O29	GD3 40:0;O2	GD3 18:0;O2/22:0	[M-2H]2-	12.61	401.5	763.952	763.951	0.981127	[M+2H]2+	12.6	456.1	765.966	765.966	0.420993
C74H133N3O29	GD3 40:1;O2	GD3 18:1;O2/22:0	[M-2H]2-	12.37	401.5	762.944	762.944	0.281192	[M+2H]2+	12.32	448	764.959	764.959	-0.683087
		GD3 16:1;O2/24:0
		GD3 17:1;O2/23:0
C74H131N3O29	GD3 40:2;O2	GD3 16:1;O2/24:1	[M-2H]2-	11.77	401.5	761.936	761.936	0.235628	[M+2H]2+	11.71	448.1	763.951	763.951	0.107948
		GD3 18:1;O2/22:1
		GD3 17:1;O2/23:1
		GD3 18:2;O2/22:0
C75H137N3O29	GD3 41:0;O2	GD3 18:0;O2/23:0	[M-2H]2-	13.01	405.4	770.96	770.96	-0.0719449	[M+2H]2+	12.96	456.3	772.974	772.973	1.48448
C75H135N3O29	GD3 41:1;O2	GD3 18:1;O2/23:0	[M-2H]2-	12.75	405.4	769.952	769.952	-0.312314	[M+2H]2+	12.71	450.7	771.966	771.967	-0.54087
		GD3 17:1;O2/24:0
		GD3 19:1;O2/22:0
C75H133N3O29	GD3 41:2;O2	GD3 18:1;O2/23:1	[M-2H]2-	12.15	405.4	768.944	768.944	-0.150163	[M+2H]2+	12.12	450.7	770.959	770.959	-0.36647
		GD3 18:2;O2/23:0
		GD3 17:1;O2/24:1
		GD3 16:1;O2/25:1
C76H139N3O29	GD3 42:0;O2	GD3 18:0;O2/24:0	[M-2H]2-	13.38	408.3	777.967	777.966	1.27195
C76H137N3O29	GD3 42:1;O2	GD3 18:1;O2/24:0	[M-2H]2-	13.16	408	776.96	776.96	0.00583482	[M+2H]2+	13.11	452	778.974	778.975	-1.00457
		GD3 19:1;O2/23:0
C76H135N3O30	GD3 42:1;O3	GD3 18:1;O3/24:1 or GD3 18:1;O2/24:1;O	[M-2H]2-	12.93	425	783.949	783.948	1.09323
C76H135N3O29	GD3 42:2;O2	GD3 18:1;O2/24:1	[M-2H]2-	12.43	409.3	775.952	775.952	0.128273	[M+2H]2+	12.4	452.7	777.966	777.966	0.0288786
		GD3 18:2;O2/24:0
		GD3 19:1;O2/23:1
C77H139N3O29	GD3 43:1;O2	GD3 19:1;O2/24:0	[M-2H]2-	13.5	410.6	783.967	783.967	0.126961	[M+2H]2+	13.41	454.6	785.982	785.982	-0.149537
		GD3 18:1;O2/25:0
		GD3 20:1;O2/23:0
C77H137N3O29	GD3 43:2;O2	GD3 18:1;O2/25:1	[M-2H]2-	12.83	411.9	782.96	782.959	0.695481	[M+2H]2+	12.78	454.6	784.974	784.975	-0.436363
		GD3 19:1;O2/24:1
		GD3 20:2;O2/23:0
		GD3 20:1;O2/23:1
C78H141N3O29	GD3 44:1;O2	GD3 20:1;O2/24:0	[M-2H]2-	13.9	414.5	790.975	790.975	0.018374	[M+2H]2+	13.81	455.9	792.99	792.99	0.387731
		GD3 18:1;O2/26:0
		GD3 19:1;O2/25:0
C78H139N3O29	GD3 44:2;O2	GD3 18:1;O2/26:1	[M-2H]2-	13.41	413.8	789.967	789.967	1.16401	[M+2H]2+	13.38	457.6	791.982	791.98	2.88197
		GD3 19:1;O2/25:1
		GD3 20:2;O2/24:0
		GD3 20:1;O2/24:1
C71H127N3O31	GM1 34:1;O2	GM1 18:1;O2/16:0	[M+HCOOH-2H]2-	9.5	429	780.918	780.918	0.261914	[M+2H]2+	9.37	441.4	759.93	759.93	-0.700766
C73H131N3O31	GM1 36:1;O2	GM1 18:1;O2/18:0	[M+HCOOH-2H]2-	10.52	434.2	794.934	794.934	-0.484904	[M+2H]2+	10.36	443.3	773.946	773.947	-1.56669
C73H129N3O31	GM1 36:2;O2	GM1 18:2;O2/18:0	[M+HCOOH-2H]2-	9.85	434.2	793.926	793.925	0.679576	[M+2H]2+	9.69	442.7	772.938	772.938	-0.92832
C74H133N3O31	GM1 37:1;O2	GM1 18:1;O2/19:0	[M+HCOOH-2H]2-	11.03	435.4	801.942	801.942	-0.399613	[M+2H]2+	10.86	444	780.953	780.954	-0.957206
		GM1 19:1;O2/18:0
C75H137N3O31	GM1 38:0;O2	GM1 18:0;O2/20:0	[M+HCOOH-2H]2-	11.8	438	809.957	809.956	1.76495	[M+2H]2+	11.65	452.6	788.969	788.969	-0.263044
C75H135N3O31	GM1 38:1;O2	GM1 20:1;O2/18:0	[M+HCOOH-2H]2-	11.46	438	808.949	808.95	-0.736099	[M+2H]2+	11.32	445.3	787.961	787.962	-1.2977
		GM1 18:1;O2/20:0
C77H139N3O31	GM1 40:1;O2	GM1 20:1;O2/20:0	[M+HCOOH-2H]2-	12.34	441.9	822.965	822.965	0.212079	[M+2H]2+	12.2	450.5	801.977	801.978	-1.46205
		GM1 18:1;O2/22:0
C67H123N3O26	GM2 36:0;O2	GM2 18:0;O2/18:0	[M-H]-	11.09	368.7	1384.83	1384.83	0.36144	[M+2H]2+	10.93	424.4	693.927	693.927	-0.648531
C67H121N3O26	GM2 36:1;O2	GM2 18:1;O2/18:0	[M-H]-	10.75	369.3	1382.82	1382.82	-0.824019	[M+2H]2+	10.59	420.4	692.919	692.92	-1.26282
		GM2 20:1;O2/16:0
C69H125N3O26	GM2 38:1;O2	GM2 20:1:O2/18:0	[M-H]-	11.67	370.8	1410.85	1410.85	-2.06221	[M+2H]2+	11.51	425.7	706.935	706.936	-1.60557
		GM2 18:1;O2/20:0
C56H102N2O21	GM3 33:1;O2	GM3 18:1;O2/15:0	[M-H]-	9.36	340.5	1137.69	1137.69	-0.126103
C57H106N2O21	GM3 34:0;O2	GM3 18:0;O2/16:0	[M-H]-	10.26	342.9	1153.72	1153.72	1.33181	[M+2H]2+	10.1	396.5	578.372	578.371	0.662146
C57H104N2O21	GM3 34:1;O2	GM3 18:1;O2/16:0	[M-H]-	9.88	341.7	1151.71	1151.7	0.847902	[M+2H]2+	9.75	388.5	577.364	577.365	-1.64893
		GM3 16:1;O2/18:0
C58H106N2O21	GM3 35:1;O2	GM3 18:1;O2/17:0	[M-H]-	10.41	345.6	1165.72	1165.72	1.01785
		GM3 17:1;O2/18:0
		GM3 19:1;O2/16:0
C59H110N2O21	GM3 36:0;O2	GM3 18:0;O2/18:0	[M-H]-	11.26	349.6	1181.75	1181.75	0.132459	[M+2H]2+	11.07	401	592.387	592.388	-1.48051
		GM3 16:0;O2/20:0
C59H108N2O21	GM3 36:1;O2	GM3 18:1;O2/18:0	[M-H]-	10.94	347.8	1179.74	1179.74	0.895567	[M+2H]2+	10.78	392.9	591.38	591.38	-0.223263
		GM3 16:1;O2/20:0
C59H106N2O21	GM3 36:2;O2	GM3 18:1;O2/18:1	[M-H]-	10.27	348.4	1177.72	1177.72	-0.571839
C60H112N2O21	GM3 37:0;O2	GM3 16:0;O2/21:0	[M-H]-	11.74	353.3	1195.77	1195.77	0.2898	[M+2H]2+	11.58	405	599.395	599.395	-0.0868099
C60H110N2O21	GM3 37:1;O2	GM3 16:1;O2/21:0	[M-H]-	11.44	352.7	1193.75	1193.75	0.31542	[M+2H]2+	11.33	398.2	598.387	598.388	-1.8166
		GM3 18:1;O2/19:0
		GM3 17:1;O2/20:0
C61H114N2O21	GM3 38:0;O2	GM3 16:0;O2/22:0	[M-H]-	12.17	355.7	1209.78	1209.78	0.071528	[M+2H]2+	12.03	407.6	606.403	606.403	-0.737189
		GM3 18:0;O2/20:0
C61H112N2O21	GM3 38:1;O2	GM3 16:1;O2/22:0	[M-H]-	11.9	355.1	1207.77	1207.77	0.460795	[M+2H]2+	11.76	400.3	605.395	605.395	-0.333722
		GM3 18:1;O2/20:0
		GM3 20:1;O2/18:0
C61H110N2O21	GM3 38:2;O2	GM3 18:1;O2/20:1	[M-H]-	11.28	353.3	1205.75	1205.75	-0.558544
C62H116N2O21	GM3 39:0;O2	GM3 16:0;O2/23:0	[M-H]-	12.62	357.5	1223.8	1223.8	0.127908	[M+2H]2+	12.45	410.2	613.411	613.411	-0.590197
C62H114N2O21	GM3 39:1;O2	GM3 16:1;O2/23:0	[M-H]-	12.35	357.5	1221.78	1221.78	0.308183	[M+2H]2+	12.21	402.2	612.403	612.403	-0.827941
		GM3 17:1;O2/22:0
		GM3 18:1;O2/21:0
C62H114N2O22	GM3 39:1;O3	GM3 18:1;O3/21:0 or GM3 18:1;O2/21:0;O	[M-H]-	12.08	351.9	1237.78	1237.78	-2.55172
C62H112N2O21	GM3 39:2;O2	GM3 16:1;O2/23:1	[M-H]-	11.55	355.7	1219.77	1219.77	1.686	[M+2H]2+	11.57	402.2	611.395	611.396	-0.984688
C63H118N2O21	GM3 40:0;O2	GM3 18:0;O2/22:0	[M-H]-	13.01	359.3	1237.82	1237.82	-0.939935	[M+2H]2+	12.85	411.5	620.419	620.419	0.0853723
		GM3 16:0;O2/24:0
C63H116N2O21	GM3 40:1;O2	GM3 18:1;O2/22:0	[M-H]-	12.76	359.3	1235.8	1235.8	-0.6097	[M+2H]2+	12.58	403.5	619.411	619.411	-0.310026
		GM3 17:1;O2/23:0
		GM3 16:1;O2/24:0
C63H114N2O21	GM3 40:2;O2	GM3 18:2;O2/22:0	[M-H]-	12.14	358.7	1233.78	1233.78	0.856336	[M+2H]2+	11.86	404.9	618.403	618.403	0.182675
		GM3 18:1;O2/22:1
		GM3 16:1;O2/24:1
		GM3 17:1;O2/23:1
C64H120N2O21	GM3 41:0;O2	GM3 18:0;O2/23:0	[M-H]-	13.38	361.7	1251.83	1251.83	-2.00783	[M+2H]2+	13.21	411.5	627.426	627.426	0.33146
C64H118N2O21	GM3 41:1;O2	GM3 18:1;O2/23:0	[M-H]-	13.13	361.7	1249.82	1249.82	-0.698876	[M+2H]2+	12.97	405.5	626.419	626.419	-0.585924
		GM3 17:1;O2/24:0
C64H118N2O22	GM3 41:1;O3	GM3 18:1;O3/23:0 or GM3 18:1;O2/23:0;O	[M-H]-	12.87	356.8	1265.81	1265.82	-3.99623
C64H116N2O21	GM3 41:2;O2	GM3 18:1;O2/23:1	[M-H]-	12.54	360.5	1247.8	1247.8	0.73452	[M+2H]2+	12.27	406.1	625.411	625.411	-0.850694
		GM3 18:2;O2/23:0
		GM3 17:1;O2/24:1
		GM3 16:1;O2/25:1
C64H116N2O22	GM3 41:2;O3	GM3 18:1;O3/23:1 or GM3 18:1;O2/23:1;O	[M-H]-	12.27	355.9	1263.79	1263.79	0.309808
C64H114N2O21	GM3 41:3;O2	GM3 18:1;O2/23:2	[M-H]-	12.05	359.9	1245.78	1245.78	3.12778
C65H120N2O21	GM3 42:1;O2	GM3 18:1;O2/24:0	[M-H]-	13.54	363.5	1263.83	1263.83	-0.319241	[M+2H]2+	13.28	407.4	633.426	633.427	-1.1241
		GM3 19:1;O2/23:0
		GM3 20:1;O2/22:0
C65H120N2O22	GM3 42:1;O3	GM3 18:1;O3/24:0 or GM3 18:1;O2/24:0;O	[M-H]-	13.34	358	1279.83	1279.83	-0.49887
C65H118N2O21	GM3 42:2;O2	GM3 18:1;O2/24:1	[M-H]-	12.83	362.9	1261.82	1261.81	0.393507	[M+2H]2+	12.65	408.8	632.419	632.419	0.0521278
		GM3 19:1;O2/23:1
		GM3 18:2;O2/24:0
C65H116N2O21	GM3 42:3;O2	GM3 18:2;O2/24:1	[M-H]-	12.28	361.1	1259.8	1259.8	1.43398	[M+2H]2+	12.85	409.8	631.411	631.411	0.297693
		GM3 18:1;O2/24:2
C66H122N2O21	GM3 43:1;O2	GM3 18:1;O2/25:0	[M-H]-	13.73	364.7	1277.85	1277.84	3.33885
C66H120N2O21	GM3 43:2;O2	GM3 18:1;O2/25:1	[M-H]-	13.2	364.4	1275.83	1275.83	-0.277048	[M+2H]2+	13.04	411.4	639.426	639.426	0.137571
		GM3 19:1;O2/24:1
C53H98N2O16	GM4 36:1;O2	GM4 18:1;O2/18:0	[M-H]-	10.78	326.6	1017.68	1017.68	0.541949	[M+H]+	10.6	337.2	1019.7	1019.7	0.582982
C53H98N2O17	GM4 36:1;O3	GM4 18:1;O3/18:0 or GM4 18:1;O2/18:0;O	[M-H]-	10.59	326.6	1033.68	1033.68	0.818952
C55H102N2O16	GM4 38:1;O2	GM4 18:1;O2/20:0	[M-H]-	11.71	331.5	1045.72	1045.72	0.393542	[M+H]+	11.55	342.6	1047.73	1047.73	0.424219
C55H102N2O17	GM4 38:1;O3	GM4 18:1;O3/20:0	[M-H]-	11.58	331.4	1061.71	1061.71	0.495929	[M+H]+	11.42	342.4	1063.73	1063.72	0.760973
C56H104N2O17	GM4 39:1;O3	GM4 16:1;O2/23:0;O	[M-H]-	12.08	333.9	1075.73	1075.73	1.06582	[M+H]+	11.9	344.5	1077.74	1077.74	0.862421
		GM4 17:1;O2/22:0;O
		GM4 18:1;O2/21:0;O
C57H106N2O16	GM4 40:1;O2	GM4 18:1;O2/22:0	[M-H]-	12.6	335.7	1073.75	1073.75	0.662664	[M+H]+	12.43	347.1	1075.76	1075.76	1.04527
C57H106N2O17	GM4 40:1;O3	GM4 18:1;O2/22:0;O	[M-H]-	12.46	336.9	1089.74	1089.74	0.657526	[M+H]+	12.29	346.7	1091.76	1091.76	0.796392
C57H104N2O16	GM4 40:2;O2	GM4 18:1;O2/22:1	[M-H]-	11.86	333.9	1071.73	1071.73	0.505288
C57H104N2O17	GM4 40:2;O3	GM4 18:2;O2/22:0;O	[M-H]-	11.86	335.1	1087.73	1087.73	0.0152	[M+H]+	11.7	343.9	1089.74	1089.74	0.36657
C58H110N2O17	GM4 41:0;O3	GM4 18:0;O2/23:0;O	[M-H]-	13.14	340	1105.77	1105.77	1.82364	[M+H]+	12.96	352.6	1107.79	1107.79	0.586273
C58H108N2O16	GM4 41:1;O2	GM4 18:1;O2/23:0	[M-H]-	13.02	337.5	1087.76	1087.76	0.58058	[M+H]+	12.85	349.5	1089.78	1089.78	0.389499
C58H108N2O17	GM4 41:1;O3	GM4 18:1;O2/23:0;O	[M-H]-	12.88	338.7	1103.76	1103.76	0.0421591	[M+H]+	12.71	349.5	1105.77	1105.77	0.89482
C58H106N2O16	GM4 41:2;O2	GM4 18:1;O2/23:1	[M-H]-	12.3	336.3	1085.75	1085.75	0.738232	[M+H]+	12.13	348.3	1087.76	1087.76	1.33712
		GM4 17:1;O2/24:1
C58H106N2O17	GM4 41:2;O3	GM4 18:1;O2/23:1;O	[M-H]-	12.24	337.5	1101.74	1101.74	1.7577	[M+H]+	11.99	348.2	1103.76	1103.76	0.253196
		GM4 17:1;O2/24:1;O
		GM4 16:1;O2/25:1;O
C59H112N2O17	GM4 42:0;O3	GM4 18:0;O2/24:0;O	[M-H]-	13.53	341.8	1119.79	1119.78	4.48882	[M+H]+	13.35	353.8	1121.8	1121.8	1.97848
C59H110N2O16	GM4 42:1;O2	GM4 18:1;O2/24:0	[M-H]-	13.43	339.4	1101.78	1101.78	0.337213	[M+H]+	13.24	352	1103.79	1103.79	0.910014
C59H110N2O17	GM4 42:1;O3	GM4 18:1;O2/24:0;O	[M-H]-	13.28	341.2	1117.77	1117.77	-0.861952	[M+H]+	13.11	352	1119.79	1119.79	0.195989
C59H108N2O16	GM4 42:2;O2	GM4 18:1;O2/24:1	[M-H]-	12.69	338.1	1099.76	1099.76	0.328738	[M+H]+	12.53	350.4	1101.78	1101.78	0.312646
C59H108N2O17	GM4 42:2;O3	GM4 18:1;O2/24:1;O	[M-H]-	12.55	339.3	1115.76	1115.76	-0.110657	[M+H]+	12.4	350.7	1117.77	1117.77	0.661554
C59H106N2O16	GM4 42:3;O2	GM4 18:2;O2/24:1	[M-H]-	12.12	336.9	1097.75	1097.75	1.16742	[M+H]+	11.97	346.7	1099.76	1099.76	1.42255
		GM4 18:1;O2/24:2
C60H112N2O16	GM4 43:1;O2	GM4 18:1;O2/25:0	[M-H]-	13.81	341.8	1115.79	1115.79	2.26882	[M+H]+	13.6	353.9	1117.81	1117.81	0.835981
C60H112N2O17	GM4 43:1;O3	GM4 18:1;O2/25:0;O	[M-H]-	13.67	343	1131.79	1131.79	0.686112	[M+H]+	13.49	354.4	1133.8	1133.8	0.696299
C60H110N2O16	GM4 43:2;O2	GM4 18:1;O2/25:1	[M-H]-	13.1	340.6	1113.78	1113.78	-0.0614724	[M+H]+	12.93	353.2	1115.79	1115.79	0.5507
C60H110N2O17	GM4 43:2;O3	GM4 18:1;O2/25:1;O	[M-H]-	12.97	341.7	1129.77	1129.77	0.740444	[M+H]+	12.79	353.2	1131.79	1131.79	0.768224
C60H108N2O17	GM4 43:3;O3	GM4 18:2;O2/25:1;O	[M-H]-	12.4	341.1	1127.76	1127.76	0.990047	[M+H]+	12.21	351.3	1129.77	1129.77	0.300474
C61H114N2O16	GM4 44:1;O2	GM4 18:1;O2/26:0	[M-H]-	14.16	344.2	1129.81	1129.81	2.78059	[M+H]+	13.98	357	1131.82	1131.82	0.383864
C61H114N2O17	GM4 44:1;O3	GM4 18:1;O2/26:0;O	[M-H]-	14.04	344.8	1145.8	1145.8	2.0043	[M+H]+	13.85	356.3	1147.82	1147.82	0.522266
C61H112N2O16	GM4 44:2;O2	GM4 18:1;O2/26:1	[M-H]-	13.49	343	1127.79	1127.79	0.400369	[M+H]+	13.29	354.8	1129.81	1129.81	0.481911
C61H112N2O17	GM4 44:2;O3	GM4 18:1;O2/26:1;O	[M-H]-	13.37	344.8	1143.79	1143.79	0.652685	[M+H]+	13.18	355.6	1145.8	1145.8	0.78501
C61H110N2O16	GM4 44:3;O2	GM4 18:2;O2/26:1	[M-H]-	12.95	342.4	1125.78	1125.78	0.871871	[M+H]+	12.78	352.1	1127.79	1127.79	0.553707
		GM4 18:1;O2/26:2
C61H110N2O17	GM4 44:3;O3	GM4 18:1;O2/26:2;O	[M-H]-	12.84	342.9	1141.77	1141.77	0.399846	[M+H]+	12.65	353.8	1143.79	1143.79	0.707707
		GM4 18:2;O2/26:1;O
C117H199N7O63	GP1 36:1;O2	GP1 18:1;O2/18:0	[M-2H-H2O]2-	8.71	546.7	1345.12	1345.12	-0.676496
C119H203N7O63	GP1 38:1;O2	GP1 18:1;O2/20:0	[M-2H-H2O]2-	9.83	551.7	1359.13	1359.13	-0.397288
C104H178N6O55	GQ1b 34:1;O2	GQ1b 18:1;O2/16:0	[M-2H]2-	7.86	506.3	1194.56	1194.56	0.462961
C105H180N6O55	GQ1b 35:1;O2	GQ1b 18:1;O2/17:0	[M-2H]2-	8.46	510.1	1201.57	1201.56	4.50914
C106H184N6O55	GQ1b 36:0;O2	GQ1b 18:0;O2/18:0	[M-2H]2-	9.28	516.5	1209.58	1209.58	3.33837
C106H182N6O55	GQ1b 36:1;O2	GQ1b 18:1;O2/18:0	[M-2H]2-	8.96	511.4	1208.57	1208.57	0.225914
C106H180N6O55	GQ1b 36:2;O2	GQ1b 18:1;O2/18:1	[M-2H]2-	8.26	511.4	1207.57	1207.57	0.155713
C107H184N6O55	GQ1b 37:1;O2	GQ1b 18:1;O2/19:0	[M-2H]2-	9.47	515.2	1215.58	1215.58	-0.0180708
C108H186N6O55	GQ1b 38:1;O2	GQ1b 18:1;O2/20:0	[M-2H]2-	9.98	516.8	1222.59	1222.59	0.116992
C109H188N6O55	GQ1b 39:1;O2	GQ1b 18:1;O2/21:0	[M-2H]2-	10.05	522.8	1229.6	1229.6	0.356241
C110H190N6O55	GQ1b 40:1;O2	GQ1b 18:1;O2/22:0	[M-2H]2-	10.96	521.5	1236.61	1236.6	2.29098
C112H194N6O55	GQ1b 42:1;O2	GQ1b 18:1;O2/24:0	[M-2H]2-	11.83	524.3	1250.62	1250.62	0.730064
C95H165N5O48	GT1b (Neu5Ac/Neu5Gc) 36:1;O2	GT1b (Neu5Ac/Neu5Gc) 18:1;O2/18:0	[M-2H]2-	9.02	478.3	1071.02	1071.02	1.01868
C93H161N5O47	GT1b 34:1;O2	GT1b 18:1;O2/16:0	[M-2H]2-	8.04	473	1049.01	1049.01	0.870852
C94H163N5O47	GT1b 35:1;O2	GT1b 18:1;O2/17:0	[M-2H]2-	8.58	474.9	1056.02	1056.02	0.784582
C95H165N5O47	GT1b 36:1;O2	GT1b 18:1;O2/18:0	[M-2H]2-	9.12	477.5	1063.03	1063.03	0.473679	[M+2H]2+	9.29	503.1	1065.04	1065.04	-2.08774
C95H163N5O47	GT1b 36:2;O2	GT1b 18:1;O2/18:1	[M-2H]2-	8.41	478.7	1062.02	1062.02	1.01555	[M+2H]2+	8.88	502.8	1064.03	1064.04	-5.78791
C96H167N5O47	GT1b 37:1;O2	GT1b 18:1;O2/19:0	[M-2H]2-	9.64	479.9	1070.03	1070.03	1.68082	[M+2H]2+	9.31	506.7	1072.05	1072.05	-1.13664
C97H169N5O47	GT1b 38:1;O2	GT1b 18:1;O2/20:0	[M-2H]2-	10.15	481.4	1077.04	1077.04	0.383953	[M+2H]2+	10.26	507.9	1079.06	1079.06	-1.34704
C97H167N5O47	GT1b 38:2;O2	GT1b 18:1;O2/20:1	[M-2H]2-	9.5	482.5	1076.03	1076.03	3.59518
C99H173N5O47	GT1b 40:1;O2	GT1b 18:1;O2/22:0	[M-2H]2-	11.11	487.5	1091.06	1091.06	0.397351
C100H175N5O47	GT1b 41:1;O2	GT1b 18:1;O2/23:0	[M-2H]2-	11.58	491.3	1098.07	1098.06	2.03862
C101H177N5O47	GT1b 42:1;O2	GT1b 18:1;O2/24:0	[M-2H]2-	12.01	492.6	1105.07	1105.07	6.73578
C85H148N4O40	O-acetyl GD1 35:1;O2	O-acetyl GD1 18:1;O2/17:0	[M-2H]2-	9.24	455.9	931.476	931.476	-0.127182	[M+2H]2+	9.28	477.3	933.491	933.491	-0.659389
C86H150N4O40	O-acetyl GD1 36:1;O2	O-acetyl GD1 18:1;O2/18:0	[M-2H]2-	9.77	457.5	938.484	938.483	1.08317	[M+2H]2+	9.83	480.3	940.499	940.499	0.0844941
C97H167N5O48	O-acetyl GT1b 36:1;O2	O-acetyl GT1b 18:1;O2/18:0	[M-2H]2-	9.52	493.9	1084.03	1084.03	5.98325
C99H171N5O48	O-acetyl GT1b 38:1;O2	O-acetyl GT1b 18:1;O2/20:0	[M-2H]2-	10.47	498.3	1098.05	1098.04	6.07081
