# Supplementary material for: Extended coverage of human serum glycosphingolipidome by 4D-RP-LC TIMS-PASEF unravels association with Parkinson’s disease
Source: Nat Commun. 2025 May 16;16:4567. doi: 10.1038/s41467-025-59755-6 (PMC12084332; doi:10.1038/s41467-025-59755-6)
Supplement: Supplementary file 4 — Supplementary Data 2 [file 41467_2025_59755_MOESM4_ESM.xlsx]

## Sheet: Fraction 1
Two-fraction-extract (Fraction 1)
RT [min]	CCS (Å²)	m/z meas.	Ions	Name	Molecular Formula	AQ
8.68	448.1	903.463	[M-H-H]2-	GD1 18:1;O2/16:0	C82H144N4O39	21120
9.76	450.7	917.478	[M-H-H]2-	GD1 18:1;O2/18:0	C84H148N4O39	21120
9.06	450.7	916.472	[M-H-H]2-	GD1 18:1;O2/18:1	C84H146N4O39	21101
10.76	453.8	931.494	[M-H-H]2-	GD1 18:1;O2/20:0	C86H152N4O39	21111
11.7	457.2	945.509	[M-H-H]2-	GD1 18:1;O2/22:0	C88H156N4O39	21101
11.8	461.1	958.519	[M-H-H]2-	GD1 18:1;O2/24:1	C90H158N4O39	21110
9.98	419.1	836.454	[M-H-H]2-	GD2 18:1;O2/18:0	C78H138N4O34	21101
10.96	422.5	850.467	[M-H-H]2-	GD2 18:1;O2/20:0	C80H142N4O34	22120
8.38	366.2	1414.77	[M-H]-	GD3 18:1;O2/14:0	C66H117N3O29	11101
9.44	387.2	720.897	[M-H-H]2-	GD3 18:1;O2/16:0	C68H121N3O29	21120
8.69	367.4	1440.78	[M-H]-	GD3 18:1;O2/16:1	C68H119N3O29	21111
10.54	389.8	734.913	[M-H-H]2-, [M-H]-	GD3 18:1;O2/18:0	C70H125N3O29	21110
11.5	396.3	748.929	[M-H-H]2-	GD3 18:1;O2/20:0	C72H129N3O29	21111
12.37	402.8	762.944	[M-H-H]2-	GD3 18:1;O2/22:0	C74H133N3O29	21111
11.78	401.5	761.936	[M-H-H]2-	GD3 18:1;O2/22:1	C74H131N3O29	21111
13.18	408	776.959	[M-H-H]2-	GD3 18:1;O2/24:0	C76H137N3O29	21120
12.44	408	775.952	[M-H-H]2-	GD3 18:1;O2/24:1	C76H135N3O29	21110
11.85	408	774.944	[M-H-H]2-	GD3 18:1;O2/24:2	C76H133N3O29	21120
9.75	367	1354.79	[M-H]-	GM2 18:1;O2/16:0	C65H117N3O26	11101
10.74	369.3	1382.81	[M-H]-	GM2 18:1;O2/18:0	C67H121N3O26	21101
10.08	370	1380.8	[M-H]-	GM2 18:1;O2/18:1	C67H119N3O26	21102
10.28	342.9	1153.72	[M-H]-	GM3 18:0;O2/16:0	C57H106N2O21	11211
11.27	349.9	1181.75	[M-H]-	GM3 18:0;O2/18:0	C59H110N2O21	21122
12.17	354.5	1209.78	[M-H]-	GM3 18:0;O2/20:0	C61H114N2O21	21101
6.44	325.2	1067.62	[M-H]-	GM3 18:1;O2/10:0	C51H92N2O21	11111
7.61	330.7	1095.64	[M-H]-	GM3 18:1;O2/12:0	C53H96N2O21	21121
6.74	330.1	1093.63	[M-H]-	GM3 18:1;O2/12:1	C53H94N2O21	21122
8.2	334.4	1109.66	[M-H]-	GM3 18:1;O2/13:0	C54H98N2O21	11102
8.81	337.4	1123.67	[M-H]-, [M+HCOONa-H]-	GM3 18:1;O2/14:0	C55H100N2O21	21212
7.96	336.2	1121.66	[M-H]-	GM3 18:1;O2/14:1	C55H98N2O21	21122
9.38	340.5	1137.69	[M-H]-	GM3 18:1;O2/15:0	C56H102N2O21	21121
9.91	342.9	1151.71	[M-H]-, [M+HCOONa-H]-	GM3 18:1;O2/16:0	C57H104N2O21	21122
9.15	341.7	1149.69	[M-H]-, [M+HCOONa-H]-	GM3 18:1;O2/16:1	C57H102N2O21	21121
10.46	346	1165.72	[M-H]-	GM3 18:1;O2/17:0	C58H106N2O21	11102
9.72	345	1163.7	[M-H]-	GM3 18:1;O2/17:1	C58H104N2O21	21101
10.94	349	1179.74	[M-H]-, [M+HCOONa-H]-	GM3 18:1;O2/18:0	C59H108N2O21	21222
10.25	348.4	1177.72	[M-H]-, [M+HCOONa-H]-	GM3 18:1;O2/18:1	C59H106N2O21	21122
9.56	345.9	1175.7	[M-H]-	GM3 18:1;O2/18:2	C59H104N2O21	11101
11.42	352.7	1193.75	[M-H]-	GM3 18:1;O2/19:0	C60H110N2O21	21121
10.8	351.2	1191.74	[M-H]-	GM3 18:1;O2/19:1	C60H108N2O21	11101
11.9	355.1	1207.77	[M-H]-, [M-H]-, [M+HCOONa-H]-	GM3 18:1;O2/20:0	C61H112N2O21	21121
11.25	353.9	1205.75	[M-H]-	GM3 18:1;O2/20:1	C61H110N2O21	11121
10.52	352	1203.73	[M-H]-	GM3 18:1;O2/20:2	C61H108N2O21	11102
12.36	357.5	1221.78	[M-H]-, [M+HCOONa-H]-	GM3 18:1;O2/21:0	C62H114N2O21	11101
11.74	356.3	1219.76	[M-H]-	GM3 18:1;O2/21:1	C62H112N2O21	11111
12.73	360	1235.8	[M-H]-, [M+HCOONa-H]-	GM3 18:1;O2/22:0	C63H116N2O21	21121
12.16	358.7	1233.78	[M-H]-, [M+HCOONa-H]-, [M-H]-	GM3 18:1;O2/22:1	C63H114N2O21	21121
13.16	361.8	1249.81	[M-H]-, [M+HCOONa-H]-	GM3 18:1;O2/23:0	C64H118N2O21	21121
12.59	361.1	1247.8	[M-H]-, [M+HCOONa-H]-	GM3 18:1;O2/23:1	C64H116N2O21	11101
11.88	359	1245.78	[M-H]-	GM3 18:1;O2/23:2	C64H114N2O21	11102
13.55	363.5	1263.83	[M-H]-, [M+HCOONa-H]-	GM3 18:1;O2/24:0	C65H120N2O21	21111
12.84	362.3	1261.81	[M-H]-, [M+HCOONa-H]-	GM3 18:1;O2/24:1	C65H118N2O21	21122
12.27	361.1	1259.8	[M-H]-, [M+HCOONa-H]-	GM3 18:1;O2/24:2	C65H116N2O21	21221
11.66	359.9	1257.78	[M-H]-	GM3 18:1;O2/24:3	C65H114N2O21	11101
13.91	364.7	1277.84	[M-H]-	GM3 18:1;O2/25:0	C66H122N2O21	11111
13.12	364.1	1275.83	[M-H]-	GM3 18:1;O2/25:1	C66H120N2O21	12102
14.29	365.9	1291.85	[M-H]-	GM3 18:1;O2/26:0	C67H124N2O21	11102
9.98	339.1	1169.71	[M-H]-	GM3 18:0;O3/16:0	C57H106N2O22	11101
8.48	332.4	1139.67	[M-H]-	GM3 18:1;O3/14:0	C55H100N2O22	21111
9.59	338.5	1167.7	[M-H]-, [M+HCOONa-H]-	GM3 18:1;O3/16:0	C57H104N2O22	21121
8.8	337.3	1165.68	[M-H]-	GM3 18:1;O3/16:1	C57H102N2O22	21112
10.66	345.2	1195.73	[M-H]-	GM3 18:1;O3/18:0	C59H108N2O22	21112
9.94	344	1193.71	[M-H]-	GM3 18:1;O3/18:1	C59H106N2O22	11102
11.62	350.1	1223.76	[M-H]-	GM3 18:1;O3/20:0	C61H112N2O22	11111
10.96	349.5	1221.74	[M-H]-	GM3 18:1;O3/20:1	C61H110N2O22	11122
12.07	352.6	1237.78	[M-H]-	GM3 18:1;O3/21:0	C62H114N2O22	21102
12.49	354.4	1251.79	[M-H]-	GM3 18:1;O3/22:0	C63H116N2O22	11121
11.89	353.8	1249.78	[M-H]-	GM3 18:1;O3/22:1	C63H114N2O22	11111
12.9	357.4	1265.81	[M-H]-	GM3 18:1;O3/23:0	C64H118N2O22	21112
12.34	355.6	1263.79	[M-H]-	GM3 18:1;O3/23:1	C64H116N2O22	11101
13.32	359.2	1279.82	[M-H]-	GM3 18:1;O3/24:0	C65H120N2O22	11121
12.59	358	1277.81	[M-H]-	GM3 18:1;O3/24:1	C65H118N2O22	21121
11.98	356.8	1275.79	[M-H]-	GM3 18:1;O3/24:2	C65H116N2O22	21111
8.98	513	1208.57	[M-H-H]2-	GQ1b 18:1;O2/18:0	C106H182N6O55	22120
10.05	517.2	1222.59	[M-H-H]2-	GQ1b 18:1;O2/20:0	C108H186N6O55	22120
8.06	473	1049.01	[M-H-H]2-	GT1b 18:1;O2/16:0	C93H161N5O47	MANUAL
9.15	477.6	1063.03	[M-H-H]2-	GT1b 18:1;O2/18:0	C95H165N5O47	21111
10.2	482	1077.04	[M+HCOOH-2H]2-	GT1b 18:1;O2/20:0	C97H169N5O47	MANUAL
9.61	414.5	780.918	[M+HCOOH-2H]2-	Neu5Ac-nLc4Cer 18:1;O2/16:0	C71H127N3O31	MANUAL

## Sheet: Fraction 2
Two-fraction-extraction (Fraction 2)
RT [min]	CCS (Å²)	m/z meas.	Ions	Name	Molecular Formula	AQ
10.64	470.6	1004.52	[M-H-H]2-	Fuc-GD1 18:1;O2/20:0	C92H162N4O43	22100
9.06	446.8	904.468	[M-H-H]2-	GD1 18:0;O2/16:0	C82H146N4O39	11101
7.53	442.9	889.448	[M-H-H]2-	GD1 18:1;O2/14:0	C80H140N4O39	21111
8.67	446.8	903.464	[M-2H]2-, [M+HCOONa-2H]2-	GD1 18:1;O2/16:0	C82H144N4O39	21111
7.88	446.8	902.456	[M-H-H]2-	GD1 18:1;O2/16:1	C82H142N4O39	22111
9.26	449.4	910.471	[M-H-H]2-	GD1 18:1;O2/17:0	C83H146N4O39	21111
9.77	450.7	917.479	[M-2H]2-, [M+HCOONa-2H]2-	GD1 18:1;O2/18:0	C84H148N4O39	21121
9.04	450.7	916.471	[M-H-H]2-	GD1 18:1;O2/18:1	C84H146N4O39	21221
10.27	453.3	924.487	[M-H-H]2-	GD1 18:1;O2/19:0	C85H150N4O39	22111
10.77	453.8	931.494	[M-H-H]2-	GD1 18:1;O2/20:0	C86H152N4O39	21111
10.11	453.3	930.488	[M-H-H]2-	GD1 18:1;O2/20:1	C86H150N4O39	21111
11.69	457.2	945.51	[M-H-H]2-	GD1 18:1;O2/22:0	C88H156N4O39	21111
11.07	457.2	944.503	[M-H-H]2-	GD1 18:1;O2/22:1	C88H154N4O39	21112
12.54	461.1	959.525	[M-H-H]2-	GD1 18:1;O2/24:0	C90H160N4O39	21111
11.78	459.7	958.519	[M-H-H]2-	GD1 18:1;O2/24:1	C90H158N4O39	21110
11.16	459.7	957.51	[M-H-H]2-	GD1 18:1;O2/24:2	C90H156N4O39	21112
9.49	450.7	925.478	[M-H-H]2-	GD1 18:1;O3/18:0	C84H148N4O40	MANUAL
8.86	417	822.437	[M-H-H]2-	GD2 18:1;O2/16:0	C76H134N4O34	21112
9.96	419.5	836.453	[M-H-H]2-	GD2 18:1;O2/18:0	C78H138N4O34	21111
10.93	423.4	850.468	[M-H-H]2-	GD2 18:1;O2/20:0	C80H142N4O34	22120
11.95	438.4	877.491	[M-H-H]2-	GD2 18:1;O2/24:1	C84H148N4O34	22102
9.8	388.095	721.905	[M-2H]2-	GD3 18:0;O2/16:0	C68H123N3O29	MANUAL
8.34	383.3	706.881	[M-H-H]2-, [M-H]-	GD3 18:1;O2/14:0	C66H117N3O29	21120
8.91	368.3	1428.79	[M-H]-	GD3 18:1;O2/15:0	C67H119N3O29	21100
9.45	387.2	720.897	[M-2H]2-, [M+HCOONa-2H]2-, [M-H-H]2-, [M-H]-	GD3 18:1;O2/16:0	C68H121N3O29	21111
8.68	387.2	719.889	[M-H-H]2-, [M-H]-	GD3 18:1;O2/16:1	C68H119N3O29	21110
10.54	389.8	734.913	[M-H-H]2-, [M-H]-	GD3 18:1;O2/18:0	C70H125N3O29	21110
9.79	389.8	733.905	[M-H-H]2-, [M-H]-	GD3 18:1;O2/18:1	C70H123N3O29	21111
11.49	395	748.928	[M-H-H]2-	GD3 18:1;O2/20:0	C72H129N3O29	21121
12.36	401.5	762.945	[M-2H]2-, [M+HCOONa-2H]2-	GD3 18:1;O2/22:0	C74H133N3O29	21110
11.77	401.5	761.937	[M-H-H]2-	GD3 18:1;O2/22:1	C74H131N3O29	21121
12.75	404.7	769.952	[M-H-H]2-	GD3 18:1;O2/23:0	C75H135N3O29	22100
13.17	408	776.96	[M-2H]2-, [M+HCOONa-2H]2-	GD3 18:1;O2/24:0	C76H137N3O29	21121
12.43	408	775.952	[M-H-H]2-	GD3 18:1;O2/24:1	C76H135N3O29	21110
11.86	406.7	774.945	[M-2H]2-, [M+HCOONa-2H]2-	GD3 18:1;O2/24:2	C76H133N3O29	21111
9.13	385.9	728.895	[M-H-H]2-	GD3 18:1;O3/16:0	C68H121N3O30	MANUAL
9.2	367.9	1458.8	[M-H]-	GD3 18:1;O3/16:0	C68H121N3O30	21121
9.54	429	780.919	[M+HCOOH-2H]2-	GM1 18:1;O2/16:0	C71H127N3O31	MANUAL
10.56	432.2	794.934	[M+HCOOH-2H]2-	GM1 18:1;O2/18:0	C73H131N3O31	MANUAL
9.72	367.6	1354.79	[M-H]-	GM2 18:1;O2/16:0	C65H117N3O26	21101
10.78	369.3	1382.82	[M-H]-	GM2 18:1;O2/18:0	C67H121N3O26	11101
10.08	369.3	1380.8	[M-H]-	GM2 18:1;O2/18:1	C67H119N3O26	11112
9.23	337.4	1125.69	[M-H]-	GM3 18:0;O2/14:0	C55H102N2O21	11101
10.27	342.9	1153.72	[M-H]-	GM3 18:0;O2/16:0	C57H106N2O21	11111
11.24	349	1181.75	[M-H]-	GM3 18:0;O2/18:0	C59H110N2O21	MANUAL
12.15	353.9	1209.78	[M-H]-	GM3 18:0;O2/20:0	C61H114N2O21	21101
13.1	358.039	1237.81	[M-H]-	GM3 18:0;O2/22:0	C63H118N2O21	MANUAL
6.42	325.2	1067.61	[M-H]-	GM3 18:1;O2/10:0	C51H92N2O21	21121
7.02	329.5	1081.63	[M-H]-	GM3 18:1;O2/11:0	C52H94N2O21	21122
7.63	330.7	1095.64	[M-H]-, [M+HCOONa-H]-	GM3 18:1;O2/12:0	C53H96N2O21	21121
6.74	330.1	1093.63	[M-H]-	GM3 18:1;O2/12:1	C53H94N2O21	21122
8.22	333.7	1109.66	[M-H]-	GM3 18:1;O2/13:0	C54H98N2O21	21111
8.8	336.8	1123.67	[M-H]-, [M+HCOONa-H]-	GM3 18:1;O2/14:0	C55H100N2O21	21222
7.98	335.5	1121.66	[M-H]-	GM3 18:1;O2/14:1	C55H98N2O21	21121
9.38	340.5	1137.69	[M-H]-, [M+HCOONa-H]-	GM3 18:1;O2/15:0	C56H102N2O21	21111
8.66	339.2	1135.68	[M-H]-	GM3 18:1;O2/15:1	C56H100N2O21	21101
9.92	342.9	1151.71	[M-H]-, [M+HCOONa-H]-	GM3 18:1;O2/16:0	C57H104N2O21	21122
9.15	341.7	1149.69	[M-H]-, [M+HCOONa-H]-	GM3 18:1;O2/16:1	C57H102N2O21	21121
10.44	346	1165.72	[M-H]-, [M+HCOONa-H]-	GM3 18:1;O2/17:0	C58H106N2O21	21112
9.73	345.3	1163.71	[M-H]-	GM3 18:1;O2/17:1	C58H104N2O21	21102
10.95	348.4	1179.74	[M-H]-, [M+HCOONa-H]-	GM3 18:1;O2/18:0	C59H108N2O21	21121
10.25	347.8	1177.72	[M-H]-, [M+HCOONa-H]-	GM3 18:1;O2/18:1	C59H106N2O21	21221
9.56	345.3	1175.7	[M-H]-	GM3 18:1;O2/18:2	C59H104N2O21	21121
11.42	352.1	1193.75	[M-H]-, [M+HCOONa-H]-	GM3 18:1;O2/19:0	C60H110N2O21	22102
10.78	350.8	1191.74	[M-H]-	GM3 18:1;O2/19:1	C60H108N2O21	21101
11.91	354.5	1207.77	[M-H]-, [M+HCOONa-H]-, [M+HCOONa-H]-	GM3 18:1;O2/20:0	C61H112N2O21	21221
11.24	353.3	1205.75	[M-H]-, [M+HCOONa-H]-	GM3 18:1;O2/20:1	C61H110N2O21	21121
10.51	350.8	1203.74	[M-H]-	GM3 18:1;O2/20:2	C61H108N2O21	21121
12.34	357.5	1221.78	[M-H]-, [M+HCOONa-H]-	GM3 18:1;O2/21:0	C62H114N2O21	11201
11.74	355.7	1219.77	[M-H]-	GM3 18:1;O2/21:1	C62H112N2O21	21121
12.73	360	1235.8	[M-H]-, [M+HCOONa-H]-	GM3 18:1;O2/22:0	C63H116N2O21	21121
12.15	358.7	1233.78	[M-H]-, [M+HCOONa-H]-	GM3 18:1;O2/22:1	C63H114N2O21	21121
11.4	356.3	1231.77	[M-H]-, [M+HCOONa-H]-	GM3 18:1;O2/22:2	C63H112N2O21	21121
13.15	361.8	1249.81	[M-H]-, [M+HCOONa-H]-	GM3 18:1;O2/23:0	C64H118N2O21	21111
12.58	361.1	1247.8	[M-H]-	GM3 18:1;O2/23:1	C64H116N2O21	21121
11.84	358.7	1245.78	[M-H]-	GM3 18:1;O2/23:2	C64H114N2O21	21101
13.54	363.6	1263.83	[M-H]-, [M+HCOONa-H]-	GM3 18:1;O2/24:0	C65H120N2O21	21111
12.83	362.3	1261.82	[M-H]-	GM3 18:1;O2/24:1	C65H118N2O21	21222
12.26	361.1	1259.8	[M-H]-, [M+HCOONa-H]-	GM3 18:1;O2/24:2	C65H116N2O21	21221
11.68	359.9	1257.78	[M-H]-	GM3 18:1;O2/24:3	C65H114N2O21	21111
13.79	364.7	1277.85	[M-H]-, [M+HCOONa-H]-	GM3 18:1;O2/25:0	C66H122N2O21	21111
13.17	363.5	1275.83	[M-H]-, [M+HCOONa-H]-	GM3 18:1;O2/25:1	C66H120N2O21	11101
14.25	365.9	1291.86	[M-H]-	GM3 18:1;O2/26:0	C67H124N2O21	21112
9.95	339.1	1169.72	[M-H]-	GM3 18:0;O3/16:0	C57H106N2O22	21101
6.06	320.1	1083.61	[M-H]-	GM3 18:1;O3/10:0	C51H92N2O22	22101
7.26	325.6	1111.64	[M-H]-	GM3 18:1;O3/12:0	C53H96N2O22	21111
6.4	322.612	1109.62	[M-H]-	GM3 18:1;O3/12:1	C53H94N2O22	MANUAL
8.44	332.4	1139.67	[M-H]-	GM3 18:1;O3/14:0	C55H100N2O22	21111
7.6	330.5	1137.65	[M-H]-	GM3 18:1;O3/14:1	C55H98N2O22	21102
9.03	335.4	1153.68	[M-H]-	GM3 18:1;O3/15:0	C56H102N2O22	21121
9.59	337.9	1167.7	[M-H]-, [M+HCOONa-H]-, [M-H-H2O]-	GM3 18:1;O3/16:0	C57H104N2O22	21121
8.81	337.3	1165.68	[M-H]-, [M+HCOONa-H]-	GM3 18:1;O3/16:1	C57H102N2O22	21122
10.12	341.6	1181.71	[M-H]-	GM3 18:1;O3/17:0	C58H106N2O22	11101
10.65	344.6	1195.73	[M-H]-	GM3 18:1;O3/18:0	C59H108N2O22	21111
9.92	344	1193.72	[M-H]-	GM3 18:1;O3/18:1	C59H106N2O22	21122
11.61	349.5	1223.76	[M-H]-, [M+HCOONa-H]-, [M-H-H2O]-	GM3 18:1;O3/20:0	C61H112N2O22	21121
10.97	348.9	1221.75	[M-H]-	GM3 18:1;O3/20:1	C61H110N2O22	21121
12.06	352.6	1237.78	[M-H]-	GM3 18:1;O3/21:0	C62H114N2O22	22102
12.48	354.4	1251.79	[M-H]-, [M+HCOONa-H]-	GM3 18:1;O3/22:0	C63H116N2O22	21101
11.88	353.1	1249.78	[M-H]-, [M+HCOONa-H]-	GM3 18:1;O3/22:1	C63H114N2O22	21121
12.92	356.2	1265.81	[M-H]-, [M-H-H2O]-	GM3 18:1;O3/23:0	C64H118N2O22	21111
12.27	355.6	1263.79	[M-H]-	GM3 18:1;O3/23:1	C64H116N2O22	21121
13.3	359.2	1279.83	[M-H]-, [M+HCOONa-H]-	GM3 18:1;O3/24:0	C65H120N2O22	21121
12.57	358	1277.81	[M-H]-, [M+HCOONa-H]-	GM3 18:1;O3/24:1	C65H118N2O22	21121
9	512	1208.57	[M-H-H]2-	GQ1b 18:1;O2/18:0	C106H182N6O55	22120
10.01	516.8	1222.59	[M-H-H]2-	GQ1b 18:1;O2/20:0	C108H186N6O55	22120
8.1	474.617	1050.02	[M-2H]2-	GT1b 18:0;O2/16:0	C93H163N5O47	MANUAL
6.8	470.135	1034.99	[M-2H]2-	GT1b 18:1;O2/14:0	C91H157N5O47	MANUAL
8.03	472.4	1049.01	[M-H-H]2-	GT1b 18:1;O2/16:0	C93H161N5O47	21122
7.23	472.4	1048	[M-H-H]2-	GT1b 18:1;O2/16:1	C93H159N5O47	21101
9.15	477.4	1063.03	[M-H-H]2-	GT1b 18:1;O2/18:0	C95H165N5O47	21121
8.45	478.1	1062.02	[M-H-H]2-	GT1b 18:1;O2/18:1	C95H163N5O47	21102
10.17	481.4	1077.04	[M-H-H]2-	GT1b 18:1;O2/20:0	C97H169N5O47	22121
9.54	483.7	1076.04	[M-H-H]2-	GT1b 18:1;O2/20:1	C97H167N5O47	21101
11.16	488.8	1091.06	[M-H-H]2-	GT1b 18:1;O2/22:0	C99H173N5O47	21111
10.53	487.5	1090.04	[M-H-H]2-	GT1b 18:1;O2/22:1	C99H171N5O47	11101
12.05	492.6	1105.07	[M-H-H]2-	GT1b 18:1;O2/24:0	C101H177N5O47	21111
11.24	491.3	1104.06	[M-H-H]2-	GT1b 18:1;O2/24:1	C101H175N5O47	21121
10.61	490	1103.06	[M-H-H]2-	GT1b 18:1;O2/24:2	C101H173N5O47	21111
8.48	546.6	1401.65	[M+HCOOH-2H]2-	Neu5Ac-Fuc-nLc10Cer 18:1;O2/16:0	C119H206N6O65	MANUAL
8.1	571.337	1584.21	[M+HCOOH-2H]2-	Neu5Ac-Fuc-nLc12Cer 18:1;O2/16:0	C133H229N7O75	MANUAL
9.2	471.1	1036.51	[M+HCOOH-2H]2-	Neu5Ac-Fuc-nLc6Cer 18:1;O2/16:0	C91H160N4O45	MANUAL
8.85	513.9	1219.08	[M+HCOOH-2H]2-	Neu5Ac-Fuc-nLc8Cer 18:1;O2/16:0	C105H183N5O55	MANUAL
8.4	556.095	1474.67	[M+HCOOH-2H]2-	Neu5Ac-Fuc2-nLc10Cer 18:1;O2/16:0	C125H216N6O69	MANUAL
8.1	587.857	1657.23	[M+HCOOH-2H]2-	Neu5Ac-Fuc2-nLc12Cer 18:1;O2/16:0	C139H239N7O79	MANUAL
8.53	527.6	1328.62	[M+HCOOH-2H]2-	Neu5Ac-nLc10Cer 18:1;O2/16:0	C113H196N6O61	MANUAL
8.52	368.5	1488.81	[M-H]-	Neu5Ac-nLc4Cer 18:1;O2/14:0	C69H123N3O31	21102
9.1	367.745	1502.82	[M-H]-	Neu5Ac-nLc4Cer 18:1;O2/15:0	C70H125N3O31	MANUAL
9.64	414.5	780.918	[M+HCOOH-2H]2-, [M-2H]2-, [M-H]-	Neu5Ac-nLc4Cer 18:1;O2/16:0	C71H127N3O31	21111
8.87	414.5	779.909	[M+HCOOH-2H]2-, [M-H]-	Neu5Ac-nLc4Cer 18:1;O2/16:1	C71H125N3O31	MANUAL
10.69	421	794.935	[M+HCOOH-2H]2-	Neu5Ac-nLc4Cer 18:1;O2/18:0	C73H131N3O31	MANUAL
9.9	368.958	1542.85	[M-H]-	Neu5Ac-nLc4Cer 18:1;O2/18:1	C73H129N3O31	MANUAL
12.49	430.1	822.965	[M+HCOOH-2H]2-	Neu5Ac-nLc4Cer 18:1;O2/22:0	C77H139N3O31	MANUAL
13.3	435.3	836.982	[M+HCOOH-2H]2-	Neu5Ac-nLc4Cer 18:1;O2/24:0	C79H143N3O31	MANUAL
12.57	434	835.973	[M+HCOOH-2H]2-	Neu5Ac-nLc4Cer 18:1;O2/24:1	C79H141N3O31	MANUAL
12.03	435.3	834.966	[M+HCOOH-2H]2-	Neu5Ac-nLc4Cer 18:1;O2/24:2	C79H139N3O31	MANUAL
8.21	451.9	949.469	[M+HCOOH-2H]2-	Neu5Ac-nLc6Cer 18:1;O2/14:0	C83H146N4O41	MANUAL
9.27	455.8	963.484	[M+HCOOH-2H]2-, [M-2H]2-	Neu5Ac-nLc6Cer 18:1;O2/16:0	C85H150N4O41	21111
8.54	455.8	962.477	[M+HCOOH-2H]2-	Neu5Ac-nLc6Cer 18:1;O2/16:1	C85H148N4O41	MANUAL
10.35	461	977.497	[M+HCOOH-2H]2-	Neu5Ac-nLc6Cer 18:1;O2/18:0	C87H154N4O41	MANUAL
12.23	476.3	1018.54	[M+HCOOH-2H]2-	Neu5Ac-nLc6Cer 18:1;O2/24:1	C93H164N4O41	MANUAL
11.66	475	1017.53	[M+HCOOH-2H]2-	Neu5Ac-nLc6Cer 18:1;O2/24:2	C93H162N4O41	MANUAL
8.89	495	1146.05	[M+HCOOH-2H]2-	Neu5Ac-nLc8Cer 18:1;O2/16:0	C99H173N5O51	MANUAL
8.13	486.1	1145.04	[M+HCOOH-2H]2-	Neu5Ac-nLc8Cer 18:1;O2/16:1	C99H171N5O51	MANUAL
8.75	453.3	924.468	[M-H-H]2-	O-acetyl GD1 18:1;O2/16:0	C84H146N4O40	MANUAL
9.76	457.2	938.485	[M-H-H]2-	O-acetyl GD1 18:1;O2/18:0	C86H150N4O40	22111
9.07	457.2	937.476	[M-H-H]2-	O-acetyl GD1 18:1;O2/18:1	C86H148N4O40	MANUAL

## Sheet: Total sialylated GSLs
Two-fraction-extract
No	Name
1	Fuc-GD1 18:1;O2/20:0
2	GD1 18:0;O2/16:0
3	GD1 18:1;O2/14:0
4	GD1 18:1;O2/16:0
5	GD1 18:1;O2/16:1
6	GD1 18:1;O2/17:0
7	GD1 18:1;O2/18:0
8	GD1 18:1;O2/18:1
9	GD1 18:1;O2/19:0
10	GD1 18:1;O2/20:0
11	GD1 18:1;O2/20:1
12	GD1 18:1;O2/22:0
13	GD1 18:1;O2/22:1
14	GD1 18:1;O2/24:0
15	GD1 18:1;O2/24:1
16	GD1 18:1;O2/24:2
17	GD1 18:1;O3/18:0
18	GD2 18:1;O2/16:0
19	GD2 18:1;O2/18:0
20	GD2 18:1;O2/20:0
21	GD2 18:1;O2/24:1
22	GD3 18:0;O2/16:0
23	GD3 18:1;O2/14:0
24	GD3 18:1;O2/15:0
25	GD3 18:1;O2/16:0
26	GD3 18:1;O2/16:1
27	GD3 18:1;O2/18:0
28	GD3 18:1;O2/18:1
29	GD3 18:1;O2/20:0
30	GD3 18:1;O2/22:0
31	GD3 18:1;O2/22:1
32	GD3 18:1;O2/23:0
33	GD3 18:1;O2/24:0
34	GD3 18:1;O2/24:1
35	GD3 18:1;O2/24:2
36	GD3 18:1;O3/16:0
37	GM1 18:1;O2/16:0
38	GM1 18:1;O2/18:0
39	GM2 18:1;O2/16:0
40	GM2 18:1;O2/18:0
41	GM2 18:1;O2/18:1
42	GM3 18:0;O2/14:0
43	GM3 18:0;O2/16:0
44	GM3 18:0;O2/18:0
45	GM3 18:0;O2/20:0
46	GM3 18:0;O2/22:0
47	GM3 18:1;O2/10:0
48	GM3 18:1;O2/11:0
49	GM3 18:1;O2/12:0
50	GM3 18:1;O2/12:1
51	GM3 18:1;O2/13:0
52	GM3 18:1;O2/14:0
53	GM3 18:1;O2/14:1
54	GM3 18:1;O2/15:0
55	GM3 18:1;O2/15:1
56	GM3 18:1;O2/16:0
57	GM3 18:1;O2/16:1
58	GM3 18:1;O2/17:0
59	GM3 18:1;O2/17:1
60	GM3 18:1;O2/18:0
61	GM3 18:1;O2/18:1
62	GM3 18:1;O2/18:2
63	GM3 18:1;O2/19:0
64	GM3 18:1;O2/19:1
65	GM3 18:1;O2/20:0
66	GM3 18:1;O2/20:1
67	GM3 18:1;O2/20:2
68	GM3 18:1;O2/21:0
69	GM3 18:1;O2/21:1
70	GM3 18:1;O2/22:0
71	GM3 18:1;O2/22:1
72	GM3 18:1;O2/22:2
73	GM3 18:1;O2/23:0
74	GM3 18:1;O2/23:1
75	GM3 18:1;O2/23:2
76	GM3 18:1;O2/24:0
77	GM3 18:1;O2/24:1
78	GM3 18:1;O2/24:2
79	GM3 18:1;O2/24:3
80	GM3 18:1;O2/25:0
81	GM3 18:1;O2/25:1
82	GM3 18:1;O2/26:0
83	GM3 18:0;O3/16:0
84	GM3 18:1;O3/10:0
85	GM3 18:1;O3/12:0
86	GM3 18:1;O3/12:1
87	GM3 18:1;O3/14:0
88	GM3 18:1;O3/14:1
89	GM3 18:1;O3/15:0
90	GM3 18:1;O3/16:0
91	GM3 18:1;O3/16:1
92	GM3 18:1;O3/17:0
93	GM3 18:1;O3/18:0
94	GM3 18:1;O3/18:1
95	GM3 18:1;O3/20:0
96	GM3 18:1;O3/20:1
97	GM3 18:1;O3/21:0
98	GM3 18:1;O3/22:0
99	GM3 18:1;O3/22:1
100	GM3 18:1;O3/23:0
101	GM3 18:1;O3/23:1
102	GM3 18:1;O3/24:0
103	GM3 18:1;O3/24:1
104	GM3 18:1;O3/24:2
105	GQ1b 18:1;O2/18:0
106	GQ1b 18:1;O2/20:0
107	GT1b 18:0;O2/16:0
108	GT1b 18:1;O2/14:0
109	GT1b 18:1;O2/16:0
110	GT1b 18:1;O2/16:1
111	GT1b 18:1;O2/18:0
112	GT1b 18:1;O2/18:1
113	GT1b 18:1;O2/20:0
114	GT1b 18:1;O2/20:1
115	GT1b 18:1;O2/22:0
116	GT1b 18:1;O2/22:1
117	GT1b 18:1;O2/24:0
118	GT1b 18:1;O2/24:1
119	GT1b 18:1;O2/24:2
120	Neu5Ac-Fuc2-nLc10Cer 18:1;O2/16:0
121	Neu5Ac-Fuc2-nLc12Cer 18:1;O2/16:0
122	Neu5Ac-Fuc-nLc10Cer 18:1;O2/16:0
123	Neu5Ac-Fuc-nLc12Cer 18:1;O2/16:0
124	Neu5Ac-Fuc-nLc6Cer 18:1;O2/16:0
125	Neu5Ac-Fuc-nLc8Cer 18:1;O2/16:0
126	Neu5Ac-nLc10Cer 18:1;O2/16:0
127	Neu5Ac-nLc4Cer 18:1;O2/14:0
128	Neu5Ac-nLc4Cer 18:1;O2/15:0
129	Neu5Ac-nLc4Cer 18:1;O2/16:0
130	Neu5Ac-nLc4Cer 18:1;O2/16:1
131	Neu5Ac-nLc4Cer 18:1;O2/18:0
132	Neu5Ac-nLc4Cer 18:1;O2/18:1
133	Neu5Ac-nLc4Cer 18:1;O2/22:0
134	Neu5Ac-nLc4Cer 18:1;O2/24:0
135	Neu5Ac-nLc4Cer 18:1;O2/24:1
136	Neu5Ac-nLc4Cer 18:1;O2/24:2
137	Neu5Ac-nLc6Cer 18:1;O2/14:0
138	Neu5Ac-nLc6Cer 18:1;O2/16:0
139	Neu5Ac-nLc6Cer 18:1;O2/16:1
140	Neu5Ac-nLc6Cer 18:1;O2/18:0
141	Neu5Ac-nLc6Cer 18:1;O2/24:1
142	Neu5Ac-nLc6Cer 18:1;O2/24:2
143	Neu5Ac-nLc8Cer 18:1;O2/16:0
144	Neu5Ac-nLc8Cer 18:1;O2/16:1
145	O-acetyl GD1 18:1;O2/16:0
146	O-acetyl GD1 18:1;O2/18:0
147	O-acetyl GD1 18:1;O2/18:1
