# Supplementary material for: Extended coverage of human serum glycosphingolipidome by 4D-RP-LC TIMS-PASEF unravels association with Parkinson’s disease
Source: Nat Commun. 2025 May 16;16:4567. doi: 10.1038/s41467-025-59755-6 (PMC12084332; doi:10.1038/s41467-025-59755-6)
Supplement: Supplementary file 5 — Supplementary Data 3 [file 41467_2025_59755_MOESM5_ESM.xlsx]

## Sheet: Fraction 1
Four-fraction-extract (Fraction 1)
RT [min]	CCS (Å²)	m/z meas.	Ions	Name	Molecular Formula	AQ
8.57	451.9	903.466	[M-H-H]2-	GD1 18:1;O2/16:0	C82H144N4O39	12120
7.77	452.2	902.458	[M-H-H]2-	GD1 18:1;O2/16:1	C82H142N4O39	12111
9.66	455.5	917.481	[M-H-H]2-	GD1 18:1;O2/18:0	C84H148N4O39	12110
8.95	455.8	916.473	[M-H-H]2-	GD1 18:1;O2/18:1	C84H146N4O39	22121
10.69	458.7	931.496	[M-H-H]2-	GD1 18:1;O2/20:0	C86H152N4O39	22121
11.58	462.9	945.514	[M-H-H]2-	GD1 18:1;O2/22:0	C88H156N4O39	22111
11.69	464.8	958.52	[M-H-H]2-	GD1 18:1;O2/24:1	C90H158N4O39	12110
11.08	464.5	957.513	[M-H-H]2-	GD1 18:1;O2/24:2	C90H156N4O39	12121
9.54	371	1444.82	[M-H]-	GD3 18:0;O2/16:0	C68H123N3O29	21000
8.27	388.9	706.882	[M-H-H]2-, [M-H]-	GD3 18:1;O2/14:0	C66H117N3O29	22110
9.39	343.6	720.899	[M-H-H]2-	GD3 18:1;O2/16:0	C68H121N3O29	12120
8.63	390.9	719.891	[M-H-H]2-, [M-H]-	GD3 18:1;O2/16:1	C68H119N3O29	12110
10.45	393.1	734.915	[M-H-H]2-, [M-H]-	GD3 18:1;O2/18:0	C70H125N3O29	12100
11.38	399.2	748.929	[M-H-H]2-	GD3 18:1;O2/20:0	C72H129N3O29	22111
12.28	404.4	762.947	[M-H-H]2-	GD3 18:1;O2/22:0	C74H133N3O29	12112
11.69	405.4	761.939	[M-H-H]2-, [M-H]-	GD3 18:1;O2/22:1	C74H131N3O29	12111
13.11	411.5	776.961	[M-H-H]2-	GD3 18:1;O2/24:0	C76H137N3O29	22110
12.38	411.9	775.954	[M-2H]2-, [M-H-H]2-	GD3 18:1;O2/24:1	C76H135N3O29	22111
11.79	410.9	774.946	[M-H-H]2-	GD3 18:1;O2/24:2	C76H133N3O29	12110
9.11	368.7	1458.8	[M-H]-	GD3 18:1;O3/16:0	C68H121N3O30	12112
9.62	369.3	1354.79	[M-H]-	GM2 18:1;O2/16:0	C65H117N3O26	12101
10.64	370.1	1382.82	[M-H]-	GM2 18:1;O2/18:0	C67H121N3O26	22101
9.96	370.1	1380.8	[M-H]-	GM2 18:1;O2/18:1	C67H119N3O26	22102
9.08	340.4	1125.69	[M-H]-	GM3 18:0;O2/14:0	C55H102N2O21	22101
10.17	346.3	1153.72	[M-H]-, [M+HCOONa-H]-	GM3 18:0;O2/16:0	C57H106N2O21	22111
11.15	352.4	1181.75	[M-H]-	GM3 18:0;O2/18:0	C59H110N2O21	22121
12.08	358	1209.78	[M-H]-	GM3 18:0;O2/20:0	C61H114N2O21	22101
6.32	328.3	1067.61	[M-H]-	GM3 18:1;O2/10:0	C51H92N2O21	22121
6.91	331.4	1081.63	[M-H]-	GM3 18:1;O2/11:0	C52H94N2O21	22121
7.51	333.7	1095.64	[M-H]-, [M+HCOONa-H]-	GM3 18:1;O2/12:0	C53H96N2O21	22121
6.64	332.9	1093.63	[M-H]-	GM3 18:1;O2/12:1	C53H94N2O21	22121
8.1	337.6	1109.66	[M-H]-	GM3 18:1;O2/13:0	C54H98N2O21	12111
8.71	340.2	1123.68	[M-H]-, [M+HCOONa-H]-	GM3 18:1;O2/14:0	C55H100N2O21	22121
7.86	339	1121.66	[M-H]-	GM3 18:1;O2/14:1	C55H98N2O21	22111
9.26	343.6	1137.69	[M-H]-	GM3 18:1;O2/15:0	C56H102N2O21	22221
8.49	343.1	1135.68	[M-H]-	GM3 18:1;O2/15:1	C56H100N2O21	22101
9.81	345.8	1151.71	[M-H]-, [M+HCOONa-H]-, [M-H]-, [M+HCOONa-H]-	GM3 18:1;O2/16:0	C57H104N2O21	12121
9.04	344.9	1149.69	[M-H]-, [M+HCOONa-H]-	GM3 18:1;O2/16:1	C57H102N2O21	12221
10.35	349.4	1165.72	[M-H]-, [M+HCOONa-H]-	GM3 18:1;O2/17:0	C58H106N2O21	22101
9.6	347.8	1163.7	[M-H]-	GM3 18:1;O2/17:1	C58H104N2O21	12121
10.85	351.8	1179.74	[M-H]-, [M+HCOONa-H]-	GM3 18:1;O2/18:0	C59H108N2O21	22121
10.14	351.2	1177.72	[M-H]-, [M+HCOONa-H]-	GM3 18:1;O2/18:1	C59H106N2O21	22221
9.47	348.7	1175.71	[M-H]-	GM3 18:1;O2/18:2	C59H104N2O21	22211
11.34	355.5	1193.75	[M-H]-, [M+HCOONa-H]-	GM3 18:1;O2/19:0	C60H110N2O21	22101
10.67	353.7	1191.73	[M-H]-	GM3 18:1;O2/19:1	C60H108N2O21	12111
11.81	358.3	1207.77	[M-H]-, [M+HCOONa-H]-	GM3 18:1;O2/20:0	C61H112N2O21	22121
11.15	357.1	1205.75	[M-H]-, [M+HCOONa-H]-	GM3 18:1;O2/20:1	C61H110N2O21	22221
10.42	354.3	1203.74	[M-H]-	GM3 18:1;O2/20:2	C61H108N2O21	22121
12.26	360.6	1221.79	[M-H]-, [M+HCOONa-H]-	GM3 18:1;O2/21:0	C62H114N2O21	22121
11.62	359.5	1219.77	[M-H]-	GM3 18:1;O2/21:1	C62H112N2O21	22121
12.64	362.7	1235.8	[M-H]-, [M+HCOONa-H]-	GM3 18:1;O2/22:0	C63H116N2O21	22221
12.06	361.9	1233.79	[M-H]-, [M+HCOONa-H]-	GM3 18:1;O2/22:1	C63H114N2O21	22121
11.31	359.3	1231.77	[M-H]-	GM3 18:1;O2/22:2	C63H112N2O21	22121
13.06	364.3	1249.82	[M-H]-, [M+HCOONa-H]-	GM3 18:1;O2/23:0	C64H118N2O21	22121
12.5	363.9	1247.8	[M-H]-, [M+HCOONa-H]-	GM3 18:1;O2/23:1	C64H116N2O21	22221
11.75	361.6	1245.78	[M-H]-	GM3 18:1;O2/23:2	C64H114N2O21	22101
13.45	365.8	1263.83	[M-H]-, [M+HCOONa-H]-	GM3 18:1;O2/24:0	C65H120N2O21	12221
12.74	364.6	1261.82	[M-H]-	GM3 18:1;O2/24:1	C65H118N2O21	12121
12.16	363.9	1259.8	[M-H]-, [M+HCOONa-H]-	GM3 18:1;O2/24:2	C65H116N2O21	12221
11.57	362.5	1257.79	[M-H]-	GM3 18:1;O2/24:3	C65H114N2O21	22111
13.75	366.9	1277.85	[M-H]-	GM3 18:1;O2/25:0	C66H122N2O21	21101
13.08	365.9	1275.83	[M-H]-	GM3 18:1;O2/25:1	C66H120N2O21	21101
14.16	367.9	1291.86	[M-H]-	GM3 18:1;O2/26:0	C67H124N2O21	22121
9.84	341.7	1169.72	[M-H]-	GM3 18:0;O3/16:0	C57H106N2O22	22101
12.26	357.1	1253.81	[M-H]-	GM3 18:0;O3/22:0	C63H118N2O22	21101
5.98	323.9	1083.61	[M-H]-	GM3 18:1;O3/10:0	C51H92N2O22	22101
7.15	329.4	1111.64	[M-H]-	GM3 18:1;O3/12:0	C53H96N2O22	12101
6.25	328.2	1109.62	[M-H]-	GM3 18:1;O3/12:1	C53H94N2O22	22101
7.73	331.8	1125.65	[M-H]-	GM3 18:1;O3/13:0	C54H98N2O22	12001
8.35	336	1139.67	[M-H]-, [M+HCOONa-H]-	GM3 18:1;O3/14:0	C55H100N2O22	22111
7.51	333.5	1137.66	[M-H]-	GM3 18:1;O3/14:1	C55H98N2O22	22121
8.94	339.3	1153.69	[M-H]-	GM3 18:1;O3/15:0	C56H102N2O22	22121
9.48	341.3	1167.7	[M-H]-, [M+HCOONa-H]-	GM3 18:1;O3/16:0	C57H104N2O22	22121
8.69	340.4	1165.69	[M-H]-	GM3 18:1;O3/16:1	C57H102N2O22	22221
10.03	345.4	1181.72	[M-H]-	GM3 18:1;O3/17:0	C58H106N2O22	22111
10.54	347.8	1195.73	[M-H]-	GM3 18:1;O3/18:0	C59H108N2O22	22111
9.82	347.2	1193.72	[M-H]-	GM3 18:1;O3/18:1	C59H106N2O22	22101
11.51	353.3	1223.76	[M-H]-, [M+HCOONa-H]-	GM3 18:1;O3/20:0	C61H112N2O22	22121
10.86	353.8	1221.75	[M-H]-	GM3 18:1;O3/20:1	C61H110N2O22	21101
11.98	355.6	1237.78	[M-H]-	GM3 18:1;O3/21:0	C62H114N2O22	21101
12.38	357.6	1251.8	[M-H]-, [M+HCOONa-H]-	GM3 18:1;O3/22:0	C63H116N2O22	22121
11.78	356.3	1249.78	[M-H]-	GM3 18:1;O3/22:1	C63H114N2O22	22101
12.8	359.1	1265.82	[M-H]-	GM3 18:1;O3/23:0	C64H118N2O22	12111
12.23	358.8	1263.8	[M-H]-	GM3 18:1;O3/23:1	C64H116N2O22	21101
13.21	361.6	1279.83	[M-H]-, [M+HCOONa-H]-	GM3 18:1;O3/24:0	C65H120N2O22	22121
12.49	360.7	1277.81	[M-H]-, [M+HCOONa-H]-	GM3 18:1;O3/24:1	C65H118N2O22	12121
11.89	359.8	1275.8	[M-H]-, [M+HCOONa-H]-	GM3 18:1;O3/24:2	C65H116N2O22	22121
7.98	476.6	1049.01	[M-H-H]2-	GT1b 18:1;O2/16:0	C93H161N5O47	22121
9.1	482.3	1063.03	[M-H-H]2-	GT1b 18:1;O2/18:0	C95H165N5O47	22111
10.12	486.6	1077.04	[M-H-H]2-	GT1b 18:1;O2/20:0	C97H169N5O47	22121
11.19	496.1	1104.07	[M-H-H]2-	GT1b 18:1;O2/24:1	C101H175N5O47	22111
8.45	368.4	1488.81	[M-H]-	Neu5Ac-nLc4Cer 18:1;O2/14:0	C69H123N3O31	12121
9.54	420	780.92	[M+HCOOH-2H]2-	Neu5Ac-nLc4Cer 18:1;O2/16:0	C71H127N3O31	MANUAL
8.78	369.8	1514.82	[M-H]-	Neu5Ac-nLc4Cer 18:1;O2/16:1	C71H125N3O31	22102
10.58	369.5	1544.87	[M-H]-	Neu5Ac-nLc4Cer 18:1;O2/18:0	C73H131N3O31	12101
9.65	461.6	938.486	[M-H-H]2-	O-acetyl GD1 18:1;O2/18:0	C86H150N4O40	MANUAL

## Sheet: Fraction 2
Four-fraction-extract (Fraction 2)
RT [min]	CCS (Å²)	m/z meas.	Ions	Name	Molecular Formula	AQ
7.41	450.3	889.45	[M-H-H]2-	GD1 18:1;O2/14:0	C80H140N4O39	12111
8.57	452.9	903.465	[M-2H]2-, [M+HCOONa-2H]2-	GD1 18:1;O2/16:0	C82H144N4O39	21110
7.79	454.2	902.456	[M-H-H]2-	GD1 18:1;O2/16:1	C82H142N4O39	MANUAL
9.16	455.4	910.472	[M-H-H]2-	GD1 18:1;O2/17:0	C83H146N4O39	22100
9.66	456.7	917.48	[M-2H]2-, [M+HCOONa-2H]2-	GD1 18:1;O2/18:0	C84H148N4O39	22121
8.93	456.7	916.472	[M-H-H]2-	GD1 18:1;O2/18:1	C84H146N4O39	22111
10.18	459.3	924.49	[M-H-H]2-	GD1 18:1;O2/19:0	C85H150N4O39	12100
10.69	459.3	931.495	[M-H-H]2-	GD1 18:1;O2/20:0	C86H152N4O39	22110
9.99	459.3	930.488	[M-H-H]2-	GD1 18:1;O2/20:1	C86H150N4O39	22121
11.61	463.2	945.511	[M-H-H]2-	GD1 18:1;O2/22:0	C88H156N4O39	22111
11	463.2	944.504	[M-H-H]2-	GD1 18:1;O2/22:1	C88H154N4O39	22111
12.46	467.1	959.528	[M-H-H]2-	GD1 18:1;O2/24:0	C90H160N4O39	12121
11.68	465.8	958.519	[M-H-H]2-	GD1 18:1;O2/24:1	C90H158N4O39	22110
11.09	465.8	957.511	[M-H-H]2-	GD1 18:1;O2/24:2	C90H156N4O39	22111
9.43	457.7	925.478	[M-H-H]2-	GD1 18:1;O3/18:0	C84H148N4O40	MANUAL
8.8	421.7	822.438	[M-H-H]2-	GD2 18:1;O2/16:0	C76H134N4O34	22111
9.91	425.6	836.455	[M-H-H]2-	GD2 18:1;O2/18:0	C78H138N4O34	12111
9.73	390.7	721.906	[M-H-H]2-	GD3 18:0;O2/16:0	C68H123N3O29	22101
8.27	389.5	706.883	[M-2H]2-, [M-H]-	GD3 18:1;O2/14:0	C66H117N3O29	12111
8.87	388.1	713.896	[M-H-H]2-	GD3 18:1;O2/15:0	C67H119N3O29	12101
9.44	350	720.898	[M-H-H]2-	GD3 18:1;O2/16:0	C68H121N3O29	21110
8.61	392.1	719.891	[M-2H]2-, [M-H]-	GD3 18:1;O2/16:1	C68H119N3O29	12111
10.44	394.6	734.915	[M-2H]2-, [M-H]-	GD3 18:1;O2/18:0	C70H125N3O29	12121
9.73	394.6	733.907	[M-H-H]2-	GD3 18:1;O2/18:1	C70H123N3O29	12111
11.4	399.8	748.93	[M-H-H]2-	GD3 18:1;O2/20:0	C72H129N3O29	22111
12.28	406.2	762.946	[M-2H]2-, [M+HCOONa-2H]2-	GD3 18:1;O2/22:0	C74H133N3O29	22110
11.69	406.2	761.938	[M-H-H]2-	GD3 18:1;O2/22:1	C74H131N3O29	22111
13.1	412.7	776.961	[M-2H]2-, [M+HCOONa-2H]2-	GD3 18:1;O2/24:0	C76H137N3O29	22121
12.37	412.8	775.954	[M-2H]2-, [M-H]-, [M+HCOONa-2H]2-	GD3 18:1;O2/24:1	C76H135N3O29	22121
11.79	412.2	774.946	[M-H-H]2-	GD3 18:1;O2/24:2	C76H133N3O29	12110
9.11	390.4	728.896	[M-H-H]2-	GD3 18:1;O3/16:0	C68H121N3O30	21110
10.43	438.9	794.937	[M+HCOOH-2H]2-	GM1 18:1;O2/18:0	C73H131N3O31	MANUAL
9.62	370	1354.79	[M-H]-	GM2 18:1;O2/16:0	C65H117N3O26	22101
10.67	372	1382.82	[M-H]-	GM2 18:1;O2/18:0	C67H121N3O26	22101
9.95	370.8	1380.8	[M-H]-	GM2 18:1;O2/18:1	C67H119N3O26	22101
9.1	341	1125.69	[M-H]-	GM3 18:0;O2/14:0	C55H102N2O21	22101
10.17	346.9	1153.72	[M-H]-	GM3 18:0;O2/16:0	C57H106N2O21	22111
11.14	353	1181.75	[M-H]-	GM3 18:0;O2/18:0	C59H110N2O21	22101
12.06	358.5	1209.78	[M-H]-	GM3 18:0;O2/20:0	C61H114N2O21	22101
12.9	363	1237.82	[M-H]-, [M+HCOONa-H]-	GM3 18:0;O2/22:0	C63H118N2O21	22121
6.31	329.3	1067.61	[M-H]-	GM3 18:1;O2/10:0	C51H92N2O21	12221
6.87	332.9	1081.63	[M-H]-	GM3 18:1;O2/11:0	C52H94N2O21	12121
7.51	334.7	1095.64	[M-H]-, [M+HCOONa-H]-	GM3 18:1;O2/12:0	C53H96N2O21	22221
6.63	333.8	1093.63	[M-H]-	GM3 18:1;O2/12:1	C53H94N2O21	22121
8.09	338.4	1109.66	[M-H]-	GM3 18:1;O2/13:0	C54H98N2O21	22121
8.7	341.1	1123.68	[M-H]-, [M+HCOONa-H]-	GM3 18:1;O2/14:0	C55H100N2O21	22121
7.86	339.9	1121.66	[M-H]-	GM3 18:1;O2/14:1	C55H98N2O21	22121
9.27	344.5	1137.69	[M-H]-, [M+HCOONa-H]-	GM3 18:1;O2/15:0	C56H102N2O21	22221
8.5	343.6	1135.68	[M-H]-	GM3 18:1;O2/15:1	C56H100N2O21	22101
9.8	346.9	1151.71	[M-H]-, [M+HCOONa-H]-	GM3 18:1;O2/16:0	C57H104N2O21	12121
9.05	345.7	1149.69	[M-H]-, [M+HCOONa-H]-	GM3 18:1;O2/16:1	C57H102N2O21	22221
10.35	350.3	1165.72	[M-H]-, [M+HCOONa-H]-	GM3 18:1;O2/17:0	C58H106N2O21	12111
9.6	349.3	1163.71	[M-H]-	GM3 18:1;O2/17:1	C58H104N2O21	22101
10.85	353	1179.74	[M-H]-	GM3 18:1;O2/18:0	C59H108N2O21	21221
10.14	352.1	1177.72	[M-H]-, [M-H]-, [M+HCOONa-H]-	GM3 18:1;O2/18:1	C59H106N2O21	12111
9.4	349.3	1175.71	[M-H]-	GM3 18:1;O2/18:2	C59H104N2O21	22121
11.33	356.7	1193.75	[M-H]-, [M+HCOONa-H]-	GM3 18:1;O2/19:0	C60H110N2O21	22121
10.67	355.4	1191.74	[M-H]-	GM3 18:1;O2/19:1	C60H108N2O21	22111
11.81	359.1	1207.77	[M-H]-, [M+HCOONa-H]-	GM3 18:1;O2/20:0	C61H112N2O21	22121
11.14	358.2	1205.75	[M-H]-, [M+HCOONa-H]-	GM3 18:1;O2/20:1	C61H110N2O21	22221
10.41	354.8	1203.74	[M-H]-	GM3 18:1;O2/20:2	C61H108N2O21	22101
12.26	361.5	1221.78	[M-H]-, [M+HCOONa-H]-	GM3 18:1;O2/21:0	C62H114N2O21	22121
11.62	360.6	1219.77	[M-H]-	GM3 18:1;O2/21:1	C62H112N2O21	22121
12.65	363.6	1235.8	[M-H]-, [M+HCOONa-H]-	GM3 18:1;O2/22:0	C63H116N2O21	22121
12.06	362.7	1233.79	[M-H]-, [M+HCOONa-H]-	GM3 18:1;O2/22:1	C63H114N2O21	22221
11.32	360.2	1231.77	[M-H]-	GM3 18:1;O2/22:2	C63H112N2O21	22121
13.07	365.1	1249.82	[M-H]-, [M+HCOONa-H]-	GM3 18:1;O2/23:0	C64H118N2O21	22121
12.5	364.8	1247.8	[M-H]-, [M+HCOONa-H]-	GM3 18:1;O2/23:1	C64H116N2O21	22121
11.76	362.7	1245.78	[M-H]-	GM3 18:1;O2/23:2	C64H114N2O21	22101
13.46	366.9	1263.83	[M-H]-, [M+HCOONa-H]-	GM3 18:1;O2/24:0	C65H120N2O21	22211
12.75	366.3	1261.82	[M-H]-, [M+HCOONa-H]-, [M-H]-	GM3 18:1;O2/24:1	C65H118N2O21	12121
12.16	365.1	1259.8	[M-H]-, [M+HCOONa-H]-	GM3 18:1;O2/24:2	C65H116N2O21	22221
11.57	363.2	1257.78	[M-H]-	GM3 18:1;O2/24:3	C65H114N2O21	22111
13.73	367.2	1277.85	[M-H]-	GM3 18:1;O2/25:0	C66H122N2O21	21111
13.15	366.8	1275.83	[M-H]-	GM3 18:1;O2/25:1	C66H120N2O21	21101
14.17	368	1291.86	[M-H]-	GM3 18:1;O2/26:0	C67H124N2O21	22121
9.84	342.5	1169.72	[M-H]-	GM3 18:0;O3/16:0	C57H106N2O22	22101
7.16	330.3	1111.64	[M-H]-	GM3 18:1;O3/12:0	C53H96N2O22	22111
6.25	329.1	1109.62	[M-H]-	GM3 18:1;O3/12:1	C53H94N2O22	22101
8.36	337	1139.67	[M-H]-, [M-H-H2O]-	GM3 18:1;O3/14:0	C55H100N2O22	22111
7.49	334.6	1137.65	[M-H]-	GM3 18:1;O3/14:1	C55H98N2O22	22101
8.92	340.1	1153.69	[M-H]-	GM3 18:1;O3/15:0	C56H102N2O22	22121
9.47	342.5	1167.7	[M-H]-, [M+HCOONa-H]-, [M-H-H2O]-	GM3 18:1;O3/16:0	C57H104N2O22	22111
8.7	341.3	1165.69	[M-H]-, [M-H-H2O]-	GM3 18:1;O3/16:1	C57H102N2O22	22121
10.04	346.3	1181.72	[M-H]-	GM3 18:1;O3/17:0	C58H106N2O22	22101
10.54	348.6	1195.73	[M-H]-, [M-H-H2O]-, [M+HCOONa-H]-	GM3 18:1;O3/18:0	C59H108N2O22	22211
9.81	348.3	1193.72	[M-H]-	GM3 18:1;O3/18:1	C59H106N2O22	22101
11.52	354.1	1223.76	[M-H]-, [M-H-H2O]-, [M+HCOONa-H]-	GM3 18:1;O3/20:0	C61H112N2O22	22121
10.86	353.2	1221.75	[M-H]-	GM3 18:1;O3/20:1	C61H110N2O22	21101
11.99	356.2	1237.78	[M-H]-	GM3 18:1;O3/21:0	C62H114N2O22	22121
12.39	358.3	1251.8	[M-H]-, [M+HCOONa-H]-, [M-H-H2O]-	GM3 18:1;O3/22:0	C63H116N2O22	MANUAL
11.78	357.1	1249.78	[M-H]-, [M-H-H2O]-	GM3 18:1;O3/22:1	C63H114N2O22	22121
12.82	360.7	1265.81	[M-H]-	GM3 18:1;O3/23:0	C64H118N2O22	12121
12.23	359.8	1263.8	[M-H]-, [M-H-H2O]-	GM3 18:1;O3/23:1	C64H116N2O22	MANUAL
13.2	362.5	1279.83	[M-H]-, [M+HCOONa-H]-	GM3 18:1;O3/24:0	C65H120N2O22	MANUAL
12.48	361.6	1277.81	[M-H]-, [M+HCOONa-H]-	GM3 18:1;O3/24:1	C65H118N2O22	22121
11.89	360.4	1275.8	[M-H]-, [M-H-H2O]-	GM3 18:1;O3/24:2	C65H116N2O22	22111
8.91	519.8	1208.58	[M-H-H]2-	GQ1b 18:1;O2/18:0	C106H182N6O55	22111
9.89	523.1	1222.59	[M-H-H]2-	GQ1b 18:1;O2/20:0	C108H186N6O55	12101
8.36	481	1050.02	[M-H-H]2-	GT1b 18:0;O2/16:0	C93H163N5O47	12101
6.79	473.3	1035	[M-H-H]2-	GT1b 18:1;O2/14:0	C91H157N5O47	22101
7.95	478.3	1049.01	[M-2H]2-	GT1b 18:1;O2/16:0	C93H161N5O47	MANUAL
7.19	479.6	1048	[M-H-H]2-	GT1b 18:1;O2/16:1	C93H159N5O47	22101
9.09	483.5	1063.03	[M-H-H]2-	GT1b 18:1;O2/18:0	C95H165N5O47	22121
8.33	484	1062.02	[M-H-H]2-	GT1b 18:1;O2/18:1	C95H163N5O47	21111
10.11	487.9	1077.04	[M-2H]2-	GT1b 18:1;O2/20:0	C97H169N5O47	MANUAL
9.43	489.2	1076.04	[M-H-H]2-	GT1b 18:1;O2/20:1	C97H167N5O47	MANUAL
11.09	493.5	1091.06	[M-2H]2-	GT1b 18:1;O2/22:0	C99H173N5O47	MANUAL
10.48	494.5	1090.05	[M-H-H]2-	GT1b 18:1;O2/22:1	C99H171N5O47	MANUAL
11.99	497.6	1105.07	[M-H-H]2-	GT1b 18:1;O2/24:0	C101H177N5O47	MANUAL
11.17	496.7	1104.07	[M-2H]2-	GT1b 18:1;O2/24:1	C101H175N5O47	MANUAL
10.57	496.7	1103.06	[M-H-H]2-	GT1b 18:1;O2/24:2	C101H173N5O47	22121
8.36	559.7	1401.64	[M+HCOOH-2H]2-	Neu5Ac-Fuc-nLc10Cer 18:1;O2/16:0	C119H206N6O65	MANUAL
8.74	520.5	1219.08	[M+HCOOH-2H]2-	Neu5Ac-Fuc-nLc8Cer 18:1;O2/16:0	C105H183N5O55	MANUAL
8.38	539.8	1328.62	[M+HCOOH-2H]2-	Neu5Ac-nLc10Cer 18:1;O2/16:0	C113H196N6O61	MANUAL
8.42	370	1488.81	[M-H]-	Neu5Ac-nLc4Cer 18:1;O2/14:0	C69H123N3O31	22101
9.53	419.3	780.92	[M+HCOOH-2H]2-, [M-H]-	Neu5Ac-nLc4Cer 18:1;O2/16:0	C71H127N3O31	22111
8.77	370.5	1514.82	[M-H]-	Neu5Ac-nLc4Cer 18:1;O2/16:1	C71H125N3O31	22102
10.56	425.8	794.935	[M+HCOOH-2H]2-	Neu5Ac-nLc4Cer 18:1;O2/18:0	C73H131N3O31	MANUAL
9.91	371.1	1542.86	[M-H]-	Neu5Ac-nLc4Cer 18:1;O2/18:1	C73H129N3O31	12101
12.48	440	835.975	[M+HCOOH-2H]2-, [M-H]-, [M-2H]2-	Neu5Ac-nLc4Cer 18:1;O2/24:1	C79H141N3O31	12111
11.91	439.1	834.966	[M+HCOOH-2H]2-	Neu5Ac-nLc4Cer 18:1;O2/24:2	C79H139N3O31	MANUAL
8.07	457	949.469	[M+HCOOH-2H]2-	Neu5Ac-nLc6Cer 18:1;O2/14:0	C83H146N4O41	MANUAL
9.18	461.8	963.485	[M+HCOOH-2H]2-	Neu5Ac-nLc6Cer 18:1;O2/16:0	C85H150N4O41	MANUAL
8.39	461.5	962.477	[M+HCOOH-2H]2-	Neu5Ac-nLc6Cer 18:1;O2/16:1	C85H148N4O41	MANUAL
10.2	465.7	977.5	[M+HCOOH-2H]2-	Neu5Ac-nLc6Cer 18:1;O2/18:0	C87H154N4O41	MANUAL
12.15	481.8	1018.54	[M+HCOOH-2H]2-	Neu5Ac-nLc6Cer 18:1;O2/24:1	C93H164N4O41	MANUAL
11.56	480.5	1017.53	[M+HCOOH-2H]2-	Neu5Ac-nLc6Cer 18:1;O2/24:2	C93H162N4O41	MANUAL
8.76	496.2	1146.05	[M+HCOOH-2H]2-	Neu5Ac-nLc8Cer 18:1;O2/16:0	C99H173N5O51	MANUAL
11.74	513.5	1201.1	[M+HCOOH-2H]2-	Neu5Ac-nLc8Cer 18:1;O2/24:1	C107H187N5O51	MANUAL

## Sheet: Fraction 3
Four-fraction-extract (Fraction 3)
RT [min]	CCS (Å²)	m/z meas.	Ions	Name	Molecular Formula	AQ
7.38	452.3	889.449	[M-H-H]2-	GD1 18:1;O2/14:0	C80H140N4O39	22101
8.58	454.8	903.464	[M-H-H]2-	GD1 18:1;O2/16:0	C82H144N4O39	22120
7.8	454.8	902.457	[M-H-H]2-	GD1 18:1;O2/16:1	C82H142N4O39	22101
9.66	458.7	917.48	[M-H-H]2-	GD1 18:1;O2/18:0	C84H148N4O39	22110
8.95	457.4	916.473	[M-H-H]2-	GD1 18:1;O2/18:1	C84H146N4O39	12121
10.71	460	931.496	[M-H-H]2-	GD1 18:1;O2/20:0	C86H152N4O39	22121
11.63	463.8	945.512	[M-H-H]2-	GD1 18:1;O2/22:0	C88H156N4O39	12111
12.48	469	959.527	[M-H-H]2-	GD1 18:1;O2/24:0	C90H160N4O39	22111
11.69	467.7	958.519	[M-H-H]2-	GD1 18:1;O2/24:1	C90H158N4O39	22110
11.15	466.4	957.511	[M-H-H]2-	GD1 18:1;O2/24:2	C90H156N4O39	21111
8.8	423.7	822.439	[M-H-H]2-	GD2 18:1;O2/16:0	C76H134N4O34	12111
9.91	426.3	836.454	[M-H-H]2-	GD2 18:1;O2/18:0	C78H138N4O34	22111
10.88	428.8	850.468	[M-H-H]2-	GD2 18:1;O2/20:0	C80H142N4O34	22110
9.39	392.7	720.898	[M-2H]2-, [M-H]-	GD3 18:1;O2/16:0	C68H121N3O29	22111
10.42	371.5	1470.83	[M-H]-	GD3 18:1;O2/18:0	C70H125N3O29	22101
13.11	414.7	776.962	[M-H-H]2-	GD3 18:1;O2/24:0	C76H137N3O29	12120
12.36	414.7	775.954	[M-H-H]2-	GD3 18:1;O2/24:1	C76H135N3O29	12110
11.77	414.1	774.946	[M-H-H]2-	GD3 18:1;O2/24:2	C76H133N3O29	22110
10.66	369.3	1382.82	[M-H]-	GM2 18:1;O2/18:0	C67H121N3O26	22101
10.18	348.5	1153.72	[M-H]-	GM3 18:0;O2/16:0	C57H106N2O21	22111
11.12	355.2	1181.75	[M-H]-	GM3 18:0;O2/18:0	C59H110N2O21	22101
12.92	364.2	1237.82	[M-H]-	GM3 18:0;O2/22:0	C63H118N2O21	22101
7.51	335.7	1095.64	[M-H]-	GM3 18:1;O2/12:0	C53H96N2O21	22121
6.64	335.7	1093.62	[M-H]-	GM3 18:1;O2/12:1	C53H94N2O21	12101
8.69	343	1123.67	[M-H]-	GM3 18:1;O2/14:0	C55H100N2O21	22121
7.85	341.1	1121.66	[M-H]-	GM3 18:1;O2/14:1	C55H98N2O21	22121
9.26	345.4	1137.69	[M-H]-	GM3 18:1;O2/15:0	C56H102N2O21	22121
9.81	347.8	1151.71	[M-H]-, [M+HCOONa-H]-	GM3 18:1;O2/16:0	C57H104N2O21	22221
9.02	347.2	1149.69	[M-H]-, [M+HCOONa-H]-	GM3 18:1;O2/16:1	C57H102N2O21	22121
10.35	350.9	1165.72	[M-H]-	GM3 18:1;O2/17:0	C58H106N2O21	22101
10.84	353.9	1179.74	[M-H]-, [M+HCOONa-H]-	GM3 18:1;O2/18:0	C59H108N2O21	22121
10.15	353.3	1177.72	[M-H]-, [M+HCOONa-H]-	GM3 18:1;O2/18:1	C59H106N2O21	22111
9.35	352.1	1175.71	[M-H]-	GM3 18:1;O2/18:2	C59H104N2O21	22101
11.33	357.6	1193.75	[M-H]-	GM3 18:1;O2/19:0	C60H110N2O21	22121
11.8	360	1207.77	[M-H]-, [M+HCOONa-H]-	GM3 18:1;O2/20:0	C61H112N2O21	22121
11.13	359.4	1205.75	[M-H]-	GM3 18:1;O2/20:1	C61H110N2O21	22121
12.25	361.8	1221.78	[M-H]-	GM3 18:1;O2/21:0	C62H114N2O21	22121
11.6	361.8	1219.77	[M-H]-	GM3 18:1;O2/21:1	C62H112N2O21	12101
12.65	364.2	1235.8	[M-H]-, [M+HCOONa-H]-	GM3 18:1;O2/22:0	C63H116N2O21	22121
12.07	363.6	1233.79	[M-H]-	GM3 18:1;O2/22:1	C63H114N2O21	22121
11.3	360.6	1231.77	[M-H]-	GM3 18:1;O2/22:2	C63H112N2O21	22121
13.02	366	1249.81	[M-H]-	GM3 18:1;O2/23:0	C64H118N2O21	22111
12.5	365.4	1247.8	[M-H]-	GM3 18:1;O2/23:1	C64H116N2O21	22121
11.79	363.6	1245.79	[M-H]-	GM3 18:1;O2/23:2	C64H114N2O21	22001
13.45	367.2	1263.83	[M-H]-, [M+HCOONa-H]-	GM3 18:1;O2/24:0	C65H120N2O21	22111
12.74	366	1261.82	[M-H]-, [M+HCOONa-H]-	GM3 18:1;O2/24:1	C65H118N2O21	22121
12.17	365.4	1259.8	[M-H]-, [M+HCOONa-H]-	GM3 18:1;O2/24:2	C65H116N2O21	22121
11.57	364.5	1257.78	[M-H]-	GM3 18:1;O2/24:3	C65H114N2O21	22111
13.68	368.4	1277.85	[M-H]-	GM3 18:1;O2/25:0	C66H122N2O21	22101
13.02	367.8	1275.83	[M-H]-	GM3 18:1;O2/25:1	C66H120N2O21	22101
12.27	358.6	1253.81	[M-H]-	GM3 18:0;O3/22:0	C63H118N2O22	21101
8.31	338.6	1139.67	[M-H]-	GM3 18:1;O3/14:0	C55H100N2O22	22111
9.47	343.5	1167.7	[M-H]-, [M-H-H2O]-	GM3 18:1;O3/16:0	C57H104N2O22	22101
8.69	342.2	1165.69	[M-H]-	GM3 18:1;O3/16:1	C57H102N2O22	22101
10.56	350.2	1177.72	[M-H-H2O]-, [M-H]-	GM3 18:1;O3/18:0	C59H108N2O22	22110
9.82	348.3	1193.72	[M-H]-	GM3 18:1;O3/18:1	C59H106N2O22	22101
11.53	355	1223.76	[M-H]-	GM3 18:1;O3/20:0	C61H112N2O22	22101
10.84	355	1221.75	[M-H]-	GM3 18:1;O3/20:1	C61H110N2O22	12101
12.39	359.3	1251.8	[M-H]-, [M-H-H2O]-	GM3 18:1;O3/22:0	C63H116N2O22	22101
11.8	358.7	1249.78	[M-H]-	GM3 18:1;O3/22:1	C63H114N2O22	22101
12.81	361.1	1265.81	[M-H]-, [M-H-H2O]-	GM3 18:1;O3/23:0	C64H118N2O22	12111
13.21	363.5	1279.83	[M-H]-	GM3 18:1;O3/24:0	C65H120N2O22	22121
12.48	362.3	1277.81	[M-H]-, [M+HCOONa-H]-, [M-H-H2O]-	GM3 18:1;O3/24:1	C65H118N2O22	22121
11.9	361.6	1275.79	[M-H]-, [M-H-H2O]-	GM3 18:1;O3/24:2	C65H116N2O22	22111
7.95	480.3	1049.01	[M-H-H]2-	GT1b 18:1;O2/16:0	C93H161N5O47	22121
9.07	485.3	1063.03	[M-H-H]2-	GT1b 18:1;O2/18:0	C95H165N5O47	22111
10.12	490.4	1077.04	[M-H-H]2-	GT1b 18:1;O2/20:0	C97H169N5O47	22121
11.07	495.4	1091.06	[M-H-H]2-	GT1b 18:1;O2/22:0	C99H173N5O47	12111
8.72	524.3	1219.08	[M+HCOOH-2H]2-	Neu5Ac-Fuc-nLc8Cer 18:1;O2/16:0	C105H183N5O55	MANUAL
9.54	421.3	780.92	[M+HCOOH-2H]2-	Neu5Ac-nLc4Cer 18:1;O2/16:0	C71H127N3O31	MANUAL
9.18	463.8	963.486	[M+HCOOH-2H]2-	Neu5Ac-nLc6Cer 18:1;O2/16:0	C85H150N4O41	MANUAL
12.13	482.9	1018.54	[M+HCOOH-2H]2-	Neu5Ac-nLc6Cer 18:1;O2/24:1	C93H164N4O41	MANUAL

## Sheet: Fraction 4
Four-fraction-extract (Fraction 4)
RT [min]	CCS (Å²)	m/z meas.	Ions	Name	Molecular Formula	AQ
8.58	455.5	903.465	[M-H-H]2-	GD1 18:1;O2/16:0	C82H144N4O39	12110
9.68	459.4	917.48	[M-H-H]2-	GD1 18:1;O2/18:0	C84H148N4O39	22110
10.7	462.6	931.496	[M-H-H]2-	GD1 18:1;O2/20:0	C86H152N4O39	22121
9.38	393.4	720.9	[M-2H]2-, [M-H]-	GD3 18:1;O2/16:0	C68H121N3O29	12111
6.64	468.4	533.303	[M-H-H]2-	GM3 18:1;O2/10:0	C51H92N2O21	21100
7.49	336.7	1095.65	[M-H]-	GM3 18:1;O2/12:0	C53H96N2O21	12101
8.68	342.7	1123.68	[M-H]-	GM3 18:1;O2/14:0	C55H100N2O21	22121
9.26	346.7	1137.69	[M-H]-	GM3 18:1;O2/15:0	C56H102N2O21	22111
9.8	348.9	1151.71	[M-H]-, [M+HCOONa-H]-	GM3 18:1;O2/16:0	C57H104N2O21	22221
9.04	347.7	1149.69	[M-H]-	GM3 18:1;O2/16:1	C57H102N2O21	12121
10.34	352.1	1165.72	[M-H]-	GM3 18:1;O2/17:0	C58H106N2O21	12101
10.84	355	1179.74	[M-H]-, [M+HCOONa-H]-	GM3 18:1;O2/18:0	C59H108N2O21	22121
10.14	353.8	1177.72	[M-H]-	GM3 18:1;O2/18:1	C59H106N2O21	12111
11.8	360.8	1207.77	[M-H]-	GM3 18:1;O2/20:0	C61H112N2O21	22121
11.15	360.6	1205.75	[M-H]-	GM3 18:1;O2/20:1	C61H110N2O21	22111
12.26	363.2	1221.79	[M-H]-	GM3 18:1;O2/21:0	C62H114N2O21	22101
12.65	365	1235.8	[M-H]-, [M+HCOONa-H]-	GM3 18:1;O2/22:0	C63H116N2O21	22121
12.06	364.5	1233.79	[M-H]-	GM3 18:1;O2/22:1	C63H114N2O21	22121
13.07	366.3	1249.82	[M-H]-	GM3 18:1;O2/23:0	C64H118N2O21	22121
12.47	365.1	1247.8	[M-H]-	GM3 18:1;O2/23:1	C64H116N2O21	22101
13.46	367.4	1263.83	[M-H]-, [M+HCOONa-H]-	GM3 18:1;O2/24:0	C65H120N2O21	22111
12.74	366.3	1261.82	[M-H]-, [M+HCOONa-H]-	GM3 18:1;O2/24:1	C65H118N2O21	22121
12.16	365.7	1259.8	[M-H]-	GM3 18:1;O2/24:2	C65H116N2O21	22111
12.37	361.1	1253.81	[M-H]-	GM3 18:0;O3/22:0	C63H118N2O22	11001
9.47	344.4	1167.7	[M-H]-	GM3 18:1;O3/16:0	C57H104N2O22	22121
12.41	361.3	1251.8	[M-H]-	GM3 18:1;O3/22:0	C63H116N2O22	21121
12.84	362.6	1265.82	[M-H]-	GM3 18:1;O3/23:0	C64H118N2O22	12101
13.22	364.7	1279.83	[M-H]-	GM3 18:1;O3/24:0	C65H120N2O22	22101
12.49	363	1277.81	[M-H]-	GM3 18:1;O3/24:1	C65H118N2O22	12121
11.91	363.2	1275.8	[M-H]-	GM3 18:1;O3/24:2	C65H116N2O22	22111
7.98	481.2	1049.01	[M-H-H]2-	GT1b 18:0;O2/16:0	C93H161N5O47	22111
9.09	486.9	1063.03	[M-H-H]2-	GT1b 18:1;O2/18:0	C95H165N5O47	22121
10.12	491.6	1077.04	[M-H-H]2-	GT1b 18:1;O2/20:0	C97H169N5O47	12111

## Sheet: Total sialylated GSLs
Four-fraction-extract
No	Name
1	GD1 18:1;O2/14:0
2	GD1 18:1;O2/16:0
3	GD1 18:1;O2/16:1
4	GD1 18:1;O2/17:0
5	GD1 18:1;O2/18:0
6	GD1 18:1;O2/18:1
7	GD1 18:1;O2/19:0
8	GD1 18:1;O2/20:0
9	GD1 18:1;O2/20:1
10	GD1 18:1;O2/22:0
11	GD1 18:1;O2/22:1
12	GD1 18:1;O2/24:0
13	GD1 18:1;O2/24:1
14	GD1 18:1;O2/24:2
15	GD1 18:1;O3/18:0
16	GD2 18:1;O2/16:0
17	GD2 18:1;O2/18:0
18	GD2 18:1;O2/20:0
19	GD3 18:0;O2/16:0
20	GD3 18:1;O2/14:0
21	GD3 18:1;O2/15:0
22	GD3 18:1;O2/16:0
23	GD3 18:1;O2/16:1
24	GD3 18:1;O2/18:0
25	GD3 18:1;O2/18:1
26	GD3 18:1;O2/20:0
27	GD3 18:1;O2/22:0
28	GD3 18:1;O2/22:1
29	GD3 18:1;O2/24:0
30	GD3 18:1;O2/24:1
31	GD3 18:1;O2/24:2
32	GD3 18:1;O3/16:0
33	GM1 18:1;O2/18:0
34	GM2 18:1;O2/16:0
35	GM2 18:1;O2/18:0
36	GM2 18:1;O2/18:1
37	GM3 18:0;O2/14:0
38	GM3 18:0;O2/16:0
39	GM3 18:0;O2/18:0
40	GM3 18:0;O2/20:0
41	GM3 18:0;O2/22:0
42	GM3 18:1;O2/10:0
43	GM3 18:1;O2/11:0
44	GM3 18:1;O2/12:0
45	GM3 18:1;O2/12:1
46	GM3 18:1;O2/13:0
47	GM3 18:1;O2/14:0
48	GM3 18:1;O2/14:1
49	GM3 18:1;O2/15:0
50	GM3 18:1;O2/15:1
51	GM3 18:1;O2/16:0
52	GM3 18:1;O2/16:1
53	GM3 18:1;O2/17:0
54	GM3 18:1;O2/17:1
55	GM3 18:1;O2/18:0
56	GM3 18:1;O2/18:1
57	GM3 18:1;O2/18:2
58	GM3 18:1;O2/19:0
59	GM3 18:1;O2/19:1
60	GM3 18:1;O2/20:0
61	GM3 18:1;O2/20:1
62	GM3 18:1;O2/20:2
63	GM3 18:1;O2/21:0
64	GM3 18:1;O2/21:1
65	GM3 18:1;O2/22:0
66	GM3 18:1;O2/22:1
67	GM3 18:1;O2/22:2
68	GM3 18:1;O2/23:0
69	GM3 18:1;O2/23:1
70	GM3 18:1;O2/23:2
71	GM3 18:1;O2/24:0
72	GM3 18:1;O2/24:1
73	GM3 18:1;O2/24:2
74	GM3 18:1;O2/24:3
75	GM3 18:1;O2/25:0
76	GM3 18:1;O2/25:1
77	GM3 18:1;O2/26:0
78	GM3 18:0;O3/16:0
79	GM3 18:0;O3/22:0
80	GM3 18:1;O3/10:0
81	GM3 18:1;O3/12:0
82	GM3 18:1;O3/12:1
83	GM3 18:1;O3/13:0
84	GM3 18:1;O3/14:0
85	GM3 18:1;O3/14:1
86	GM3 18:1;O3/15:0
87	GM3 18:1;O3/16:0
88	GM3 18:1;O3/16:1
89	GM3 18:1;O3/17:0
90	GM3 18:1;O3/18:0
91	GM3 18:1;O3/18:1
92	GM3 18:1;O3/20:0
93	GM3 18:1;O3/20:1
94	GM3 18:1;O3/21:0
95	GM3 18:1;O3/22:0
96	GM3 18:1;O3/22:1
97	GM3 18:1;O3/23:0
98	GM3 18:1;O3/23:1
99	GM3 18:1;O3/24:0
100	GM3 18:1;O3/24:1
101	GM3 18:1;O3/24:2
102	GQ1b 18:1;O2/18:0
103	GQ1b 18:1;O2/20:0
104	GT1b 18:0;O2/16:0
105	GT1b 18:1;O2/14:0
106	GT1b 18:1;O2/16:0
107	GT1b 18:1;O2/16:1
108	GT1b 18:1;O2/18:0
109	GT1b 18:1;O2/18:1
110	GT1b 18:1;O2/20:0
111	GT1b 18:1;O2/20:1
112	GT1b 18:1;O2/22:0
113	GT1b 18:1;O2/22:1
114	GT1b 18:1;O2/24:0
115	GT1b 18:1;O2/24:1
116	GT1b 18:1;O2/24:2
117	Neu5Ac-Fuc-nLc10Cer 18:1;O2/16:0
118	Neu5Ac-Fuc-nLc8Cer 18:1;O2/16:0
119	Neu5Ac-nLc10Cer 18:1;O2/16:0
120	Neu5Ac-nLc4Cer 18:1;O2/14:0
121	Neu5Ac-nLc4Cer 18:1;O2/16:0
122	Neu5Ac-nLc4Cer 18:1;O2/16:1
123	Neu5Ac-nLc4Cer 18:1;O2/18:0
124	Neu5Ac-nLc4Cer 18:1;O2/18:1
125	Neu5Ac-nLc4Cer 18:1;O2/24:1
126	Neu5Ac-nLc4Cer 18:1;O2/24:2
127	Neu5Ac-nLc6Cer 18:1;O2/14:0
128	Neu5Ac-nLc6Cer 18:1;O2/16:0
129	Neu5Ac-nLc6Cer 18:1;O2/16:1
130	Neu5Ac-nLc6Cer 18:1;O2/18:0
131	Neu5Ac-nLc6Cer 18:1;O2/24:1
132	Neu5Ac-nLc6Cer 18:1;O2/24:2
133	Neu5Ac-nLc8Cer 18:1;O2/16:0
134	Neu5Ac-nLc8Cer 18:1;O2/24:1
135	O-acetyl GD1 18:1;O2/18:0
