# Supplementary material for: Extended coverage of human serum glycosphingolipidome by 4D-RP-LC TIMS-PASEF unravels association with Parkinson’s disease
Source: Nat Commun. 2025 May 16;16:4567. doi: 10.1038/s41467-025-59755-6 (PMC12084332; doi:10.1038/s41467-025-59755-6)
Supplement: Supplementary file 6 — Supplementary Data 4 [file 41467_2025_59755_MOESM6_ESM.xlsx]

## Sheet: Negative mode
Molecular Formula	Name	Ions	RT [min]	CCS (Å²)	m/z theor.	m/z meas.	ppm
C92H162N4O43	Fuc-GD1 18:1;O2/20:0	[M-2H]2-	10.64	470.6	1004.52	1004.52	1.11399
C82H146N4O39	GD1 18:0;O2/16:0	[M-2H]2-	9.06	446.8	904.471	904.468	2.77403
C80H140N4O39	GD1 18:1;O2/14:0	[M-2H]2-	7.53	442.9	889.447	889.448	-0.0966521
C81H142N4O39	GD1 18:1;O2/15:0	[M-2H]2-	8.12	446.7	896.455	896.453	2.46419
C82H144N4O39	GD1 18:1;O2/16:0	[M-2H]2-	8.67	446.8	903.463	903.464	-0.726058
C82H142N4O39	GD1 18:1;O2/16:1	[M-2H]2-	7.88	446.8	902.455	902.456	-0.366741
C83H146N4O39	GD1 18:1;O2/17:0	[M-2H]2-	9.26	449.4	910.471	910.471	-0.418429
C84H148N4O39	GD1 18:1;O2/18:0	[M-2H]2-	9.77	450.7	917.479	917.479	-0.551475
C84H146N4O39	GD1 18:1;O2/18:1	[M-2H]2-	9.04	450.7	916.471	916.471	-0.317486
C85H150N4O39	GD1 18:1;O2/19:0	[M-2H]2-	10.27	453.3	924.487	924.487	-0.660872
C86H152N4O39	GD1 18:1;O2/20:0	[M-2H]2-	10.77	453.8	931.494	931.494	-0.0171413
C86H150N4O39	GD1 18:1;O2/20:1	[M-2H]2-	10.11	453.3	930.487	930.488	-1.19396
C88H156N4O39	GD1 18:1;O2/22:0	[M-2H]2-	11.69	457.2	945.51	945.51	0.0571469
C88H154N4O39	GD1 18:1;O2/22:1	[M-2H]2-	11.07	457.2	944.502	944.503	-1.09155
C90H160N4O39	GD1 18:1;O2/24:0	[M-2H]2-	12.54	461.1	959.526	959.525	0.921323
C90H158N4O39	GD1 18:1;O2/24:1	[M-2H]2-	11.78	459.7	958.518	958.519	-0.877362
C90H156N4O39	GD1 18:1;O2/24:2	[M-2H]2-	11.16	459.7	957.51	957.51	-0.434426
C82H144N4O40	GD1 18:1;O3/16:0	[M-2H]2-	8.43	449.3	911.461	911.457	4.40121
C84H148N4O40	GD1 18:1;O3/18:0	[M-2H]2-	9.49	450.7	925.476	925.478	-1.62994
C76H134N4O34	GD2 18:1;O2/16:0	[M-2H]2-	8.86	417	822.437	822.437	-0.606086
C78H138N4O34	GD2 18:1;O2/18:0	[M-2H]2-	9.96	419.5	836.452	836.453	-1.14587
C80H142N4O34	GD2 18:1;O2/20:0	[M-2H]2-	10.93	423.4	850.468	850.468	-0.44501
C84H148N4O34	GD2 18:1;O2/24:1	[M-2H]2-	11.95	438.4	877.491	877.491	-0.0267433
C68H123N3O29	GD3 18:0;O2/16:0	[M-2H]2-	9.8	388.1	721.905	721.905	0.0547621
C66H117N3O29	GD3 18:1;O2/14:0	[M-2H]2-	8.34	383.3	706.881	706.881	0.798625
C67H119N3O29	GD3 18:1;O2/15:0	[M-2H]2-	8.92	385.8	713.889	713.887	3.48728
C68H121N3O29	GD3 18:1;O2/16:0	[M-2H]2-	9.45	387.2	720.897	720.897	-0.40986
C68H119N3O29	GD3 18:1;O2/16:1	[M-2H]2-	8.68	387.2	719.889	719.889	-0.0145397
C70H125N3O29	GD3 18:1;O2/18:0	[M-2H]2-	10.54	389.8	734.913	734.913	-0.783041
C70H123N3O29	GD3 18:1;O2/18:1	[M-2H]2-	9.79	389.8	733.905	733.905	-0.681924
C72H129N3O29	GD3 18:1;O2/20:0	[M-2H]2-	11.49	395	748.928	748.928	-0.114119
C72H127N3O29	GD3 18:1;O2/20:1	[M-2H]2-	10.86	396.2	747.92	747.918	2.99435
C74H133N3O29	GD3 18:1;O2/22:0	[M-2H]2-	12.36	401.5	762.944	762.945	-0.963986
C74H131N3O29	GD3 18:1;O2/22:1	[M-2H]2-	11.77	401.5	761.936	761.937	-0.696209
C74H129N3O29	GD3 18:1;O2/22:2	[M-2H]2-	10.97	402.7	760.928	760.925	3.93537
C75H135N3O29	GD3 18:1;O2/23:0	[M-2H]2-	12.75	404.7	769.952	769.952	-0.0655457
C76H137N3O29	GD3 18:1;O2/24:0	[M-2H]2-	13.17	408	776.96	776.96	-0.148614
C76H135N3O29	GD3 18:1;O2/24:1	[M-2H]2-	12.43	408	775.952	775.952	-0.348562
C76H133N3O29	GD3 18:1;O2/24:2	[M-2H]2-	11.86	406.7	774.944	774.945	-0.936154
C68H121N3O30	GD3 18:1;O3/16:0	[M-2H]2-	9.13	385.9	728.894	728.895	-0.587145
C71H127N3O31	GM1 18:1;O2/16:0	[M+HCOOH-2H]2-	9.54	429	780.918	780.919	-0.7113
C73H131N3O31	GM1 18:1;O2/18:0	[M+HCOOH-2H]2-	10.56	432.2	794.934	794.934	-0.64844
C65H117N3O26	GM2 18:1;O2/16:0	[M-H]-	9.72	367.6	1354.79	1354.79	-0.383431
C67H121N3O26	GM2 18:1;O2/18:0	[M-H]-	10.78	369.3	1382.82	1382.82	-1.62673
C67H119N3O26	GM2 18:1;O2/18:1	[M-H]-	10.08	369.3	1380.8	1380.8	-1.61462
C55H102N2O21	GM3 18:0;O2/14:0	[M-H]-	9.23	337.4	1125.69	1125.69	2.8485
C57H106N2O21	GM3 18:0;O2/16:0	[M-H]-	10.27	342.9	1153.72	1153.72	2.17256
C59H110N2O21	GM3 18:0;O2/18:0	[M-H]-	11.24	349	1181.75	1181.75	3.20417
C61H114N2O21	GM3 18:0;O2/20:0	[M-H]-	12.15	353.9	1209.78	1209.78	1.02211
C63H118N2O21	GM3 18:0;O2/22:0	[M-H]-	13.1	358	1237.82	1237.81	0.675814
C51H92N2O21	GM3 18:1;O2/10:0	[M-H]-	6.42	325.2	1067.61	1067.61	-0.377915
C51H90N2O21	GM3 18:1;O2/10:1	[M-H]-	5.56	325.1	1065.6	1065.6	1.03842
C52H94N2O21	GM3 18:1;O2/11:0	[M-H]-	7.02	329.5	1081.63	1081.63	-0.742831
C53H96N2O21	GM3 18:1;O2/12:0	[M-H]-	7.63	330.7	1095.64	1095.64	0.316283
C53H94N2O21	GM3 18:1;O2/12:1	[M-H]-	6.74	330.1	1093.63	1093.63	-0.981565
C54H98N2O21	GM3 18:1;O2/13:0	[M-H]-	8.22	333.7	1109.66	1109.66	1.00619
C55H100N2O21	GM3 18:1;O2/14:0	[M-H]-	8.8	336.8	1123.67	1123.67	0.619871
C55H98N2O21	GM3 18:1;O2/14:1	[M-H]-	7.98	335.5	1121.66	1121.66	0.977599
C56H102N2O21	GM3 18:1;O2/15:0	[M-H]-	9.38	340.5	1137.69	1137.69	0.08485
C56H100N2O21	GM3 18:1;O2/15:1	[M-H]-	8.66	339.2	1135.67	1135.68	-0.742701
C57H104N2O21	GM3 18:1;O2/16:0	[M-H]-	9.92	342.9	1151.71	1151.71	-0.94075
C57H102N2O21	GM3 18:1;O2/16:1	[M-H]-	9.15	341.7	1149.69	1149.69	0.544958
C58H106N2O21	GM3 18:1;O2/17:0	[M-H]-	10.44	346	1165.72	1165.72	-0.0630228
C58H104N2O21	GM3 18:1;O2/17:1	[M-H]-	9.73	345.3	1163.71	1163.71	-0.0803184
C59H108N2O21	GM3 18:1;O2/18:0	[M-H]-	10.95	348.4	1179.74	1179.74	0.158114
C59H106N2O21	GM3 18:1;O2/18:1	[M-H]-	10.25	347.8	1177.72	1177.72	0.599915
C59H104N2O21	GM3 18:1;O2/18:2	[M-H]-	9.56	345.3	1175.71	1175.7	1.51104
C60H110N2O21	GM3 18:1;O2/19:0	[M-H]-	11.42	352.1	1193.75	1193.75	0.684005
C60H108N2O21	GM3 18:1;O2/19:1	[M-H]-	10.78	350.8	1191.74	1191.74	1.13828
C61H112N2O21	GM3 18:1;O2/20:0	[M-H]-	11.91	354.5	1207.77	1207.77	0.27864
C61H110N2O21	GM3 18:1;O2/20:1	[M-H]-	11.24	353.3	1205.75	1205.75	1.4485
C61H108N2O21	GM3 18:1;O2/20:2	[M-H]-	10.51	350.8	1203.74	1203.74	0.279573
C62H114N2O21	GM3 18:1;O2/21:0	[M-H]-	12.34	357.5	1221.78	1221.78	1.65867
C62H112N2O21	GM3 18:1;O2/21:1	[M-H]-	11.74	355.7	1219.77	1219.77	0.579235
C63H116N2O21	GM3 18:1;O2/22:0	[M-H]-	12.73	360	1235.8	1235.8	0.73356
C63H114N2O21	GM3 18:1;O2/22:1	[M-H]-	12.15	358.7	1233.78	1233.78	0.28087
C63H112N2O21	GM3 18:1;O2/22:2	[M-H]-	11.4	356.3	1231.77	1231.77	1.0607
C64H118N2O21	GM3 18:1;O2/23:0	[M-H]-	13.15	361.8	1249.82	1249.81	0.653323
C64H116N2O21	GM3 18:1;O2/23:1	[M-H]-	12.58	361.1	1247.8	1247.8	0.293743
C64H114N2O21	GM3 18:1;O2/23:2	[M-H]-	11.84	358.7	1245.78	1245.78	1.39393
C65H120N2O21	GM3 18:1;O2/24:0	[M-H]-	13.54	363.6	1263.83	1263.83	0.559041
C65H118N2O21	GM3 18:1;O2/24:1	[M-H]-	12.83	362.3	1261.82	1261.82	0.19538
C65H116N2O21	GM3 18:1;O2/24:2	[M-H]-	12.26	361.1	1259.8	1259.8	0.529079
C65H114N2O21	GM3 18:1;O2/24:3	[M-H]-	11.68	359.9	1257.78	1257.78	0.323214
C66H122N2O21	GM3 18:1;O2/25:0	[M-H]-	13.79	364.7	1277.85	1277.85	1.3433
C66H120N2O21	GM3 18:1;O2/25:1	[M-H]-	13.17	363.5	1275.83	1275.83	2.67789
C67H124N2O21	GM3 18:1;O2/26:0	[M-H]-	14.25	365.9	1291.86	1291.86	0.121168
C57H106N2O22	GM3 18:0;O3/16:0	[M-H]-	9.95	339.1	1169.72	1169.72	0.146645
C63H118N2O22	GM3 18:0;O3/22:0	[M-H]-	12.77	356.9	1253.81	1253.8	4.79461
C51H92N2O22	GM3 18:1;O3/10:0	[M-H]-	6.06	320.1	1083.61	1083.61	0.656634
C53H96N2O22	GM3 18:1;O3/12:0	[M-H]-	7.26	325.6	1111.64	1111.64	0.424178
C53H94N2O22	GM3 18:1;O3/12:1	[M-H]-	6.4	322.6	1109.62	1109.62	3.20067
C54H98N2O22	GM3 18:1;O3/13:0	[M-H]-	7.9	331.2	1125.65	1125.66	-3.61431
C55H100N2O22	GM3 18:1;O3/14:0	[M-H]-	8.44	332.4	1139.67	1139.67	0.50149
C55H98N2O22	GM3 18:1;O3/14:1	[M-H]-	7.6	330.5	1137.65	1137.65	0.133198
C56H102N2O22	GM3 18:1;O3/15:0	[M-H]-	9.03	335.4	1153.69	1153.68	1.18883
C57H104N2O22	GM3 18:1;O3/16:0	[M-H]-	9.59	337.9	1167.7	1167.7	0.446632
C57H102N2O22	GM3 18:1;O3/16:1	[M-H]-	8.81	337.3	1165.69	1165.68	0.558927
C58H106N2O22	GM3 18:1;O3/17:0	[M-H]-	10.12	341.6	1181.72	1181.71	6.27184
C59H108N2O22	GM3 18:1;O3/18:0	[M-H]-	10.65	344.6	1195.73	1195.73	0.419436
C59H106N2O22	GM3 18:1;O3/18:1	[M-H]-	9.92	344	1193.72	1193.72	0.311241
C61H112N2O22	GM3 18:1;O3/20:0	[M-H]-	11.61	349.5	1223.76	1223.76	0.385314
C61H110N2O22	GM3 18:1;O3/20:1	[M-H]-	10.97	348.9	1221.75	1221.75	1.32722
C62H114N2O22	GM3 18:1;O3/21:0	[M-H]-	12.06	352.6	1237.78	1237.78	0.502136
C63H116N2O22	GM3 18:1;O3/22:0	[M-H]-	12.48	354.4	1251.79	1251.79	0.280823
C63H114N2O22	GM3 18:1;O3/22:1	[M-H]-	11.88	353.1	1249.78	1249.78	0.601333
C64H118N2O22	GM3 18:1;O3/23:0	[M-H]-	12.92	356.2	1265.81	1265.81	1.03612
C64H116N2O22	GM3 18:1;O3/23:1	[M-H]-	12.27	355.6	1263.79	1263.79	1.31472
C65H120N2O22	GM3 18:1;O3/24:0	[M-H]-	13.3	359.2	1279.83	1279.83	0.212164
C65H118N2O22	GM3 18:1;O3/24:1	[M-H]-	12.57	358	1277.81	1277.81	0.361191
C65H116N2O22	GM3 18:1;O3/24:2	[M-H]-	11.97	358.2	1275.79	1275.79	2.7681
C106H182N6O55	GQ1b 18:1;O2/18:0	[M-2H]2-	9	512	1208.57	1208.57	0.747189
C108H186N6O55	GQ1b 18:1;O2/20:0	[M-2H]2-	10.01	516.8	1222.59	1222.59	0.697726
C93H163N5O47	GT1b 18:0;O2/16:0	[M-2H]2-	8.1	474.6	1050.02	1050.02	-0.429961
C91H157N5O47	GT1b 18:1;O2/14:0	[M-2H]2-	6.8	470.1	1035	1034.99	7.41408
C93H161N5O47	GT1b 18:1;O2/16:0	[M-2H]2-	8.03	472.4	1049.01	1049.01	-0.387476
C93H159N5O47	GT1b 18:1;O2/16:1	[M-2H]2-	7.23	472.4	1048	1048	0.447072
C95H165N5O47	GT1b 18:1;O2/18:0	[M-2H]2-	9.15	477.4	1063.03	1063.03	0.257315
C95H163N5O47	GT1b 18:1;O2/18:1	[M-2H]2-	8.45	478.1	1062.02	1062.02	-0.349774
C97H169N5O47	GT1b 18:1;O2/20:0	[M-2H]2-	10.17	481.4	1077.04	1077.04	0.383952
C97H167N5O47	GT1b 18:1;O2/20:1	[M-2H]2-	9.54	483.7	1076.03	1076.04	-0.698367
C99H173N5O47	GT1b 18:1;O2/22:0	[M-2H]2-	11.16	488.8	1091.06	1091.06	-0.464198
C99H171N5O47	GT1b 18:1;O2/22:1	[M-2H]2-	10.53	487.5	1090.05	1090.04	5.50299
C101H177N5O47	GT1b 18:1;O2/24:0	[M-2H]2-	12.05	492.6	1105.07	1105.07	-0.286376
C101H175N5O47	GT1b 18:1;O2/24:1	[M-2H]2-	11.24	491.3	1104.07	1104.06	1.02216
C101H173N5O47	GT1b 18:1;O2/24:2	[M-2H]2-	10.61	490	1103.06	1103.06	0.329568
C125H216N6O69	Neu5Ac-Fuc2-nLc10Cer 18:1;O2/16:0	[M+HCOOH-2H]2-	8.4	556.1	1474.67	1474.67	4.03685
C139H239N7O79	Neu5Ac-Fuc2-nLc12Cer 18:1;O2/16:0	[M+HCOOH-2H]2-	8.1	587.9	1657.24	1657.23	6.24685
C119H206N6O65	Neu5Ac-Fuc-nLc10Cer 18:1;O2/16:0	[M+HCOOH-2H]2-	8.48	546.6	1401.65	1401.65	-1.75648
C133H229N7O75	Neu5Ac-Fuc-nLc12Cer 18:1;O2/16:0	[M+HCOOH-2H]2-	8.1	571.3	1584.21	1584.21	-0.380295
C91H160N4O45	Neu5Ac-Fuc-nLc6Cer 18:1;O2/16:0	[M+HCOOH-2H]2-	9.2	471.1	1036.51	1036.51	0.712999
C91H158N4O45	Neu5Ac-Fuc-nLc6Cer 18:1;O2/16:1	[M+HCOOH-2H]2-	8.42	468.5	1035.51	1035.5	4.10817
C93H164N4O45	Neu5Ac-Fuc-nLc6Cer 18:1;O2/18:0	[M+HCOOH-2H]2-	9.31	486.2	1050.53	1050.52	4.53965
C105H183N5O55	Neu5Ac-Fuc-nLc8Cer 18:1;O2/16:0	[M+HCOOH-2H]2-	8.85	513.9	1219.08	1219.08	1.29486
C105H181N5O55	Neu5Ac-Fuc-nLc8Cer 18:1;O2/16:1	[M+HCOOH-2H]2-	8.04	516.4	1218.07	1218.07	3.36067
C113H197N5O55	Neu5Ac-Fuc-nLc8Cer 18:1;O2/24:1	[M+HCOOH-2H]2-	11.81	525.1	1274.13	1274.13	2.85177
C113H196N6O61	Neu5Ac-nLc10Cer 18:1;O2/16:0	[M+HCOOH-2H]2-	8.53	527.6	1328.62	1328.62	-1.71379
C69H123N3O31	Neu5Ac-nLc4Cer 18:1;O2/14:0*	[M-H]-	8.52	368.5	1488.81	1488.81	-0.620945
C70H125N3O31	Neu5Ac-nLc4Cer 18:1;O2/15:0*	[M-H]-	9.1	367.7	1502.82	1502.82	0.955225
C71H127N3O31	Neu5Ac-nLc4Cer 18:1;O2/16:0	[M+HCOOH-2H]2-	9.64	414.5	780.918	780.918	-0.455191
C71H125N3O31	Neu5Ac-nLc4Cer 18:1;O2/16:1	[M+HCOOH-2H]2-	8.87	414.5	779.91	779.909	1.26878
C73H131N3O31	Neu5Ac-nLc4Cer 18:1;O2/18:0	[M+HCOOH-2H]2-	10.69	421	794.934	794.935	-1.21453
C73H129N3O31	Neu5Ac-nLc4Cer 18:1;O2/18:1*	[M-H]-	9.9	369	1542.85	1542.85	0.735995
C77H139N3O31	Neu5Ac-nLc4Cer 18:1;O2/22:0	[M+HCOOH-2H]2-	12.49	430.1	822.965	822.965	-0.273969
C79H143N3O31	Neu5Ac-nLc4Cer 18:1;O2/24:0	[M+HCOOH-2H]2-	13.3	435.3	836.981	836.982	-1.08183
C79H141N3O31	Neu5Ac-nLc4Cer 18:1;O2/24:1	[M+HCOOH-2H]2-	12.57	434	835.973	835.973	-0.455119
C79H139N3O31	Neu5Ac-nLc4Cer 18:1;O2/24:2	[M+HCOOH-2H]2-	12.03	435.3	834.965	834.966	-0.940718
C83H146N4O41	Neu5Ac-nLc6Cer 18:1;O2/14:0	[M+HCOOH-2H]2-	8.21	451.9	949.469	949.469	-0.511831
C85H150N4O41	Neu5Ac-nLc6Cer 18:1;O2/16:0	[M+HCOOH-2H]2-	9.27	455.8	963.484	963.484	-0.24491
C85H148N4O41	Neu5Ac-nLc6Cer 18:1;O2/16:1	[M+HCOOH-2H]2-	8.54	455.8	962.476	962.477	-1.00882
C87H154N4O41	Neu5Ac-nLc6Cer 18:1;O2/18:0	[M+HCOOH-2H]2-	10.35	461	977.5	977.497	3.34939
C93H164N4O41	Neu5Ac-nLc6Cer 18:1;O2/24:1	[M+HCOOH-2H]2-	12.23	476.3	1018.54	1018.54	0.0874125
C93H162N4O41	Neu5Ac-nLc6Cer 18:1;O2/24:2	[M+HCOOH-2H]2-	11.66	475	1017.53	1017.53	-0.182763
C99H173N5O51	Neu5Ac-nLc8Cer 18:1;O2/16:0	[M+HCOOH-2H]2-	8.89	495	1146.05	1146.05	0.544071
C99H171N5O51	Neu5Ac-nLc8Cer 18:1;O2/16:1	[M+HCOOH-2H]2-	8.13	486.1	1145.04	1145.04	2.42658
C107H187N5O51	Neu5Ac-nLc8Cer 18:1;O2/24:1	[M+HCOOH-2H]2-	11.85	510	1201.11	1201.1	5.5187
C84H146N4O40	O-acetyl GD1 18:1;O2/16:0	[M-2H]2-	8.75	453.3	924.468	924.468	0.915697
C86H150N4O40	O-acetyl GD1 18:1;O2/18:0	[M-2H]2-	9.76	457.2	938.484	938.485	-0.57909
C86H148N4O40	O-acetyl GD1 18:1;O2/18:1	[M-2H]2-	9.07	457.2	937.476	937.476	0.492314
	* low abundant species that detected only as [M-H]-, not [M-HCOOH-2H]2-

## Sheet: Positive mode
Molecular Formula	Name	Ions	RT [min]	CCS (Å²)	m/z theor.	m/z meas.	ppm
C55H100N2O21	GM3 18:1;O2/14:0 and GM3 16:1;O2/16:0	[M+H]+	8.68	345.9	1125.69	1125.69	0.532533
C57H104N2O21	GM3 18:1;O2/16:0 and GM3 16:1;O2/18:0	[M+H]+	9.75	350.5	1153.72	1153.72	0.857631
C57H104N2O22	GM3 18:1;O2/16:0;O	[M+H]+	9.42	349.1	1169.72	1169.71	1.6025
C59H108N2O21	GM3 18:1;O2/18:0 and GM3 16:1;O2/20:0	[M+H]+	10.77	354.8	1181.75	1181.75	0.854212
C61H112N2O21	GM3 18:1;O2/20:0	[M+H]+	11.75	361.5	1209.78	1209.78	0.702164
C63H116N2O21	GM3 18:1;O2/22:0 and GM3 16:1;O2/24:0	[M+H]+	12.57	365.74	1237.81	1237.82	-2.13322
C65H118N2O21	GM3 18:1;O2/24:1	[M+H]+	12.64	367.16	1263.83	1263.83	1.22601
C65H118N2O21	GM3 18:2;O2/24:0	[M+H]+	12.84	365.7	1263.83	1263.83	1.30513
C57H102N2O21	GM3 18:2;O2/16:0	[M+H]+	9	349	1151.7	1151.7	1.51902
C59H106N2O21	GM3 18:2;O2/18:0	[M+H]+	10.07	354.2	1179.74	1179.73	1.00825
C61H110N2O21	GM3 18:2;O2/20:0	[M+H]+	11.09	359.2	1207.77	1207.77	1.28292
C63H114N2O21	GM3 18:2;O2/22:0	[M+H]+	11.99	363.85	1235.8	1235.8	0.420349
C65H116N2O21	GM3 18:2;O2/24:1	[M+H]+	12.08	365.67	1261.81	1261.81	0.229405
