# Supplementary material for: Extended coverage of human serum glycosphingolipidome by 4D-RP-LC TIMS-PASEF unravels association with Parkinson’s disease
Source: Nat Commun. 2025 May 16;16:4567. doi: 10.1038/s41467-025-59755-6 (PMC12084332; doi:10.1038/s41467-025-59755-6)
Supplement: Supplementary file 7 — Supplementary Data 5 [file 41467_2025_59755_MOESM7_ESM.xlsx]

## Sheet: Sheet1
			Positive mode
Molecular Formula	Lipid species	Fatty acyl level annotation	Ions	RT [min]	CCS (Å²)	m/z theor.	m/z meas.	ppm
C46H91NO9	HexCer 32:0;O3	HexCer 18:0;O3/22:0	[M+H]+	13.95	308.2	802.677	802.676	0.249748
C40H79NO10	HexCer 32:0;O4	HexCer 18:0;O3/16:0;O	[M+H]+	10.83	295.1	734.578	734.578	0.184414
C40H77NO8	HexCer 34:1;O2	HexCer 18:1;O2/16:0	[M+H]+	11.62	287.4	700.572	700.572	0.964164
C40H77NO8	HexCer 34:1;O2	HexCer 18:1;O2/16:0 isomer	[M+H]+	10.07	286.5	700.572	700.571	1.67787
C40H77NO9	HexCer 34:1;O3	HexCer 18:1;O2/16:0;O	[M+H]+	11.29	288.2	716.567	716.569	-2.56715
C40H77NO9	HexCer 34:1;O3	HexCer 18:1;O2/16:0;O isomer	[M+H]+	9.79	288.9	716.567	716.567	-0.334279
		HexCer 16:1;O2/18:0;O
C40H75NO8	HexCer 34:2;O2	HexCer 18:1;O2/16:1	[M+H]+	11.28	287	698.557	698.557	-0.321425
C40H75NO8	HexCer 34:2;O2	HexCer 18:2;O2/16:0	[M+H]+	10.88	283.5	698.557	698.558	-1.5239
C40H75NO9	HexCer 34:2;O3	HexCer 18:2;O2/16:0;O	[M+H]+	9.03	285.9	714.551	714.551	0.140601
C42H81NO8	HexCer 36:1;O2	HexCer 18:1;O2/18:0	[M+H]+	12.64	292.8	728.603	728.604	-0.0748465
		HexCer 16:1;O2/20:0
C42H79NO8	HexCer 36:2;O2	HexCer 18:2;O2/18:0	[M+H]+	11.96	290.5	726.588	726.586	2.98032
		HexCer 18:1;O2/18:1
C44H85NO8	HexCer 38:1;O2	HexCer 18:1;O2/20:0	[M+H]+	13.56	298.2	756.635	756.635	0.364068
		HexCer 16:1;O2/22:0
C44H85NO9	HexCer 38:1;O3	HexCer 18:1;O2/20:0;O	[M+H]+	13.26	300.9	772.63	772.631	-1.19013
		HexCer 16:1;O2/22:0;O
C44H83NO8	HexCer 38:2;O2	HexCer 18:2;O2/20:0	[M+H]+	12.91	295.5	754.619	754.618	1.84923
C44H83NO9	HexCer 38:2;O3	HexCer 18:2;O2/20:0;O	[M+H]+	12.63	299.1	770.614	770.617	-3.37333
		HexCer 18:1;O2/20:1;O
		HexCer 16:1;O2/22:1;O
C46H89NO8	HexCer 40:1;O2	HexCer 18:1;O2/22:0	[M+H]+	14.35	303.7	784.666	784.664	2.13526
		HexCer 16:1:O2/24:0
C46H89NO9	HexCer 40:1;O3	HexCer 18:1;O2/22:0;O	[M+H]+	12.65	307	800.661	800.659	2.21126
C46H87NO8	HexCer 40:2;O2	HexCer 18:2;O2/22:0	[M+H]+	13.79	300.9	782.65	782.649	1.3358
		HexCer 16:1;O2/24:1
C46H87NO9	HexCer 40:2;O3	HexCer 16:1;O2/24:1;O	[M+H]+	13.5	304.1	798.645	798.649	-4.06881
C47H91NO8	HexCer 41:1;O2	HexCer 18:1;O2/23:0	[M+H]+	14.72	306.3	798.682	798.681	1.4968
		HexCer 17:1;O2/24:0
C47H89NO8	HexCer 41:2;O2	HexCer 18:2;O2/23:0	[M+H]+	14.19	303.9	796.666	796.665	1.82695
C47H89NO9	HexCer 41:2;O3	HexCer 18:2;O2/23:0;O	[M+H]+	12.51	307.1	812.661	812.659	2.4124
C48H93NO8	HexCer 42:1;O2	HexCer 18:1;O2/24:0	[M+H]+	15.07	309.4	812.697	812.695	2.62763
C48H93NO9	HexCer 42:1;O3	HexCer 18:0;O3/24:1	[M+H]+	14.05	312.3	828.692	828.69	3.0415
C48H93NO9	HexCer 42:1;O3	HexCer 18:1;O2/24:0;O	[M+H]+	14.86	312.1	828.692	828.692	0.0367647
C48H93NO10	HexCer 42:1;O4	HexCer 18:0;O4/24:1	[M+H]+	13.83	314.2	844.687	844.686	1.64021
C48H91NO8	HexCer 42:2;O2	HexCer 18:1;O2/24:1	[M+H]+	14.43	308.1	810.682	810.681	0.51249
C48H91NO8	HexCer 42:2;O2	HexCer 18:2;O2/24:0	[M+H]+	14.57	306.9	810.682	810.68	1.95572
C48H91NO9	HexCer 42:2;O3	HexCer 18:1;O2/24:1;O	[M+H]+	14.18	310.4	826.677	826.677	-0.858296
C48H91NO9	HexCer 42:2;O3	HexCer 18:1;O2/24:1;O isomer	[M+H]+	12.74	310.8	826.677	826.675	1.97231
C48H91NO9	HexCer 42:2;O3	HexCer 18:2;O2/24:0;O	[M+H]+	14.32	308.7	826.677	826.677	-0.289755
C48H89NO8	HexCer 42:3;O2	HexCer 18:2;O2/24:1	[M+H]+	13.89	305	808.666	808.665	1.66381
		HexCer 18:1;O2/24:2
C48H89NO9	HexCer 42:3;O3	HexCer 18:2;O2/24:1;O	[M+H]+	13.62	308	824.661	824.662	-1.52733
C48H89NO9	HexCer 42:3;O3	HexCer 18:2;O2/24:1;O isomer	[M+H]+	12.19	308.3	824.661	824.658	3.3959
C42H79NO13	Hex2Cer 30:1;O2	Hex2Cer 18:1;O2/12:0	[M+H]+	8.86	295.6	806.562	806.562	0.273341
		Hex2Cer 16:1;O2/14:0
C42H77NO13	Hex2Cer 30:2;O2	Hex2Cer 18:2;O2/12:0	[M+H]+	7.96	293.1	804.547	804.546	1.00736
C44H83NO13	Hex2Cer 32:1;O2	Hex2Cer 16:1;O2/16:0	[M+H]+	10.04	302.9	834.594	834.593	0.767399
		Hex2Cer 18:1;O2/14:0
C44H83NO14	Hex2Cer 32:1;O3	Hex2Cer 16:1;O2/16:0:O	[M+H]+	9.67	303	850.589	850.589	-0.863559
		Hex2Cer 18:1;O2/14:0;O
C44H81NO13	Hex2Cer 32:2;O2	Hex2Cer 18:2;O2/14:0	[M+H]+	9.19	301.5	832.578	832.576	2.16252
		Hex2Cer 16:2;O2/16:0
		Hex2Cer 16:1;O2/16:1
C45H85NO13	Hex2Cer 33:1;O2	Hex2Cer 17:1;O2/16:0	[M+H]+	10.6	305.8	848.609	848.608	1.08468
		Hex2Cer 18:1;O2/15:0
C45H83NO13	Hex2Cer 33:2;O2	Hex2Cer 17:2;O2/16:0	[M+H]+	9.84	304.2	846.594	846.596	-2.94065
		Hex2Cer 18:2;O2/15:0
C46H89NO13	Hex2Cer 34:0;O2	Hex2Cer 18:0;O2/16:0	[M+H]+	11.53	312.5	864.641	864.639	1.71223
C46H89NO14	Hex2Cer 34:0;O3		[M+H]+	10.64	313.5	880.636	880.633	2.53847
C46H87NO13	Hex2Cer 34:1;O2	Hex2Cer 18:1;O2/16:0	[M+H]+	11.14	309.3	862.625	862.625	-0.289272
C46H87NO13	Hex2Cer 34:1;O2	Hex2Cer 18:1;O2/16:0 isomer	[M+H]+	9.76	308.7	862.625	862.624	1.06705
		Hex2Cer 16:1;O2/18:0
C46H87NO14	Hex2Cer 34:1;O3	Hex2Cer 18:1;O2/16:0;O	[M+H]+	10.78	309.6	878.62	878.619	0.825689
C46H87NO14	Hex2Cer 34:1;O3	Hex2Cer 18:1;O3/16:0	[M+H]+	9.45	310	878.62	878.62	0.404574
C46H85NO13	Hex2Cer 34:2;O2	Hex2Cer 18:2;O2/16:0	[M+H]+	10.37	307.9	860.609	860.609	0.953355
		Hex2Cer 16:1;O2/18:1
C46H85NO14	Hex2Cer 34:2;O3	Hex2Cer 18:2;O2/16:0;O	[M+H]+	9.97	309	876.604	876.604	0.234389
C47H89NO13	Hex2Cer 35:1;O2	Hex2Cer 18:1;O2/17:0	[M+H]+	11.65	312.2	876.641	876.641	-0.227611
		Hex2Cer 17:1;O2/18:0
C48H91NO13	Hex2Cer 36:1;O2	Hex2Cer 18:1;O2/18:0	[M+H]+	12.15	314.7	890.656	890.656	0.685412
C48H91NO13	Hex2Cer 36:1;O2	Hex2Cer 18:1;O2/18:0 isomer	[M+H]+	10.78	314	890.656	890.657	-1.12224
		Hex2Cer 16:1;O2/20:0
C48H89NO13	Hex2Cer 36:2;O2	Hex2Cer 18:1;O2/18:1	[M+H]+	11.44	312.7	888.641	888.64	0.844511
		Hex2Cer 18:2;O2/18:0
C48H89NO13	Hex2Cer 36:2;O2	Hex2Cer 18:2;O2/18:0 isomer	[M+H]+	10.1	311.9	888.641	888.64	0.990802
C48H87NO13	Hex2Cer 36:3;O2	Hex2Cer 18:2;O2/18:1	[M+H]+	10.78	310.9	886.625	886.625	-0.315278
C50H95NO13	Hex2Cer 38:1;O2	Hex2Cer 18:1;O2/20:0	[M+H]+	13.08	319.3	918.688	918.687	0.348831
		Hex2Cer 16:1;O2/22:0
C51H97NO13	Hex2Cer 39:1;O2	Hex2Cer 17:1;O2/22:0	[M+H]+	13.52	322.3	932.703	932.706	-3.02297
		Hex2Cer 16:1;O2/23:0
C52H99NO13	Hex2Cer 40:1;O2	Hex2Cer 18:1;O2/22:0	[M+H]+	13.89	324.9	946.719	946.719	0.254
C52H97NO13	Hex2Cer 40:2;O2	Hex2Cer 16:1;O2/24:1	[M+H]+	13.24	323.6	944.703	944.701	2.02229
		Hex2Cer 18:1;O2/22:1
C52H95NO13	Hex2Cer 40:3;O2	Hex2Cer 18:1;O2/22:2	[M+H]+	12.61	321.8	942.688	942.686	1.37953
		Hex2Cer 18:2;O2/22:1
		Hex2Cer 16:1;O2/24:2
C53H99NO13	Hex2Cer 41:2;O2	Hex2Cer 17:1;O2/24:1	[M+H]+	13.6	326.3	958.719	958.719	0.271682
		Hex2Cer 18:2;O2/23:0
C53H99NO13	Hex2Cer 41:2;O2	Hex2Cer 18:2;O2/23:0	[M+H]+	13.73	326.3	958.719	958.718	0.980962
C54H103NO13	Hex2Cer 42:1;O2	Hex2Cer 18:1;O2/24:0	[M+H]+	14.64	329.8	974.75	974.751	-0.727913
C54H101NO13	Hex2Cer 42:2;O2	Hex2Cer 18:1;O2/24:1	[M+H]+	13.97	328.9	972.735	972.734	0.7201
C54H101NO14	Hex2Cer 42:2;O3	Hex2Cer 18:1;O2/24:1;O	[M+H]+	13.76	331.1	988.729	988.728	1.81593
C54H99NO13	Hex2Cer 42:3;O2	Hex2Cer 18:2;O2/24:1	[M+H]+	13.42	327.6	970.719	970.718	0.834914
		Hex2Cer 18:1;O2/24:2
C54H99NO14	Hex2Cer 42:3;O3	Hex2Cer 18:2;O2/24:1;O	[M+H]+	13.14	329.6	986.714	986.71	3.89725
C54H97NO13	Hex2Cer 42:4;O2	Hex2Cer 18:2;O2/24:2	[M+H]+	12.87	326.1	968.703	968.702	0.805682
C46H85NO18	Hex3Cer 28:1;O2	Hex3Cer 18:1;O2/10:0	[M+H]+	7.25	310	940.584	940.582	2.15341
		Hex3Cer 16:1;O2/12:0
C48H89NO18	Hex3Cer 30:1;O2	Hex3Cer 18:1;O2/12:0	[M+H]+	8.48	314.7	968.615	968.617	-2.28629
		Hex3Cer 16:1;O2/14:0
C48H87NO18	Hex3Cer 30:2;O2	Hex3Cer 18:2;O2/12:0	[M+H]+	7.6	314	966.6	966.601	-1.51514
C50H93NO19	Hex3Cer 32:1;O2	Hex3Cer 16:1;O2/16:0;O	[M+H]+	9.34	324.8	1012.64	1012.64	-2.98184
		Hex3Cer 18:1;O2/14:0;O
C50H93NO18	Hex3Cer 32:1;O2	Hex3Cer 18:1;O2/14:0	[M+H]+	9.67	323.7	996.647	996.646	0.356663
		Hex3Cer 16:1;O2/16:0
C50H91NO18	Hex3Cer 32:2;O2	Hex3Cer 18:2;O2/14:0	[M+H]+	8.83	320.5	994.631	994.633	-2.15611
C51H95NO18	Hex3Cer 33:1;O2	Hex3Cer 17:1;O2/16:0	[M+H]+	10.23	326.3	1010.66	1010.66	-0.202376
C52H99NO18	Hex3Cer 34:0;O2	Hex3Cer 18:0;O2/16:0	[M+H]+	11.16	331.2	1026.69	1026.69	0.355965
C52H99NO19	Hex3Cer 34:0;O3		[M+H]+	10.28	331.8	1042.69	1042.69	-6.08958
C52H97NO18	Hex3Cer 34:1;O2	Hex3Cer 18:1;O2/16:0	[M+H]+	10.77	329.3	1024.68	1024.68	0.483534
C52H97NO19	Hex3Cer 34:1;O3	Hex3Cer 18:1;O2/16:0;O	[M+H]+	10.46	329.8	1040.67	1040.67	-1.86373
C52H95NO18	Hex3Cer 34:2;O2	Hex3Cer 18:2;O2/16:0	[M+H]+	10.01	327.9	1022.66	1022.66	0.435595
C52H95NO19	Hex3Cer 34:2;O3	Hex3Cer 18:2;O2/16:0;O	[M+H]+	9.68	326.4	1038.66	1038.66	-2.32948
C53H99NO18	Hex3Cer 35:1;O2	Hex3Cer 18:1;O2/17:0	[M+H]+	11.28	331.2	1038.69	1038.69	1.43013
		Hex3Cer 17:1;O2/18:0
C54H101NO18	Hex3Cer 36:1;O2	Hex3Cer 18:1;O2/18:0	[M+H]+	11.79	334.3	1052.71	1052.71	-0.0423036
		Hex3Cer 16:1;O2/20:0
C54H99NO18	Hex3Cer 36:2;O2	Hex3Cer 18:2;O2/18:0	[M+H]+	11.09	333	1050.69	1050.69	-0.0994899
		Hex3Cer 18:1;O2/18:1
C56H105NO18	Hex3Cer 38:1;O2	Hex3Cer 18:1;O2/20:0	[M+H]+	12.73	339.3	1080.74	1080.74	-2.23415
C56H103NO18	Hex3Cer 38:2;O2	Hex3Cer 18:2;O2/20:0	[M+H]+	12.07	337.9	1078.72	1078.73	-0.235958
		Hex3Cer 16:1;O2/22:0
C58H109NO18	Hex3Cer 40:1;O2	Hex3Cer 18:1;O2/22:0	[M+H]+	13.56	344.9	1108.77	1108.77	0.0319873
C58H107NO18	Hex3Cer 40:2;O2	Hex3Cer 18:2;O2/22:0	[M+H]+	12.98	343	1106.76	1106.76	0.131435
C58H105NO18	Hex3Cer 40:3;O2	Hex3Cer 18:2;O2/22:1	[M+H]+	12.24	341.4	1104.74	1104.74	1.22695
		Hex3Cer 18:1;O2/22:2
C59H109NO18	Hex3Cer 41:2;O2	Hex3Cer 18:2;O2/23:0	[M+H]+	13.41	345.9	1120.77	1120.77	0.0316448
C60H111NO18	Hex3Cer 42:2;O2	Hex3Cer 18:1;O2/24:1	[M+H]+	13.65	348.7	1134.79	1134.79	0.639297
C60H111NO18	Hex3Cer 42:2;O2	Hex3Cer 18:2;O2/24:0	[M+H]+	13.79	348.4	1134.79	1134.79	0.313245
C60H109NO18	Hex3Cer 42:3;O2	Hex3Cer 18:2;O2/24:1	[M+H]+	13.08	346.8	1132.77	1132.77	0.225523
C58H106N2O23	HexNAcHex3Cer 32:1;O2	HexNAcHex3Cer 16:1;O2/16:0	[M+H]+	9.3	348.5	1199.73	1199.73	0.00789062
		HexNAcHex3Cer 18:1;O2/14:0
C59H108N2O23	HexNAcHex3Cer 33:1;O2	HexNAcHex3Cer 17:1;O2/16:0	[M+H]+	9.84	350.4	1213.74	1213.74	0.139623
C60H110N2O23	HexNAcHex3Cer 34:1;O2	HexNAcHex3Cer 18:1;O2/16:0	[M+H]+	10.37	353.4	1227.76	1227.76	0.113595
C60H108N2O23	HexNAcHex3Cer 34:2;O2	HexNAcHex3Cer 18:2;O2/16:0	[M+H]+	9.62	351.9	1225.74	1225.74	0.0321981
C62H114N2O23	HexNAcHex3Cer 36:1;O2	HexNAcHex3Cer 18:1;O2/18:0	[M+H]+	11.4	359.3	1255.79	1255.79	-1.81602
C62H112N2O23	HexNAcHex3Cer 36:2;O2		[M+H]+	10.68	355.6	1253.77	1253.77	0.0314783
C66H122N2O23	HexNAcHex3Cer 40:1;O2	HexNAcHex3Cer 18:1;O2/22:0	[M+H]+	13.19	364.6	1311.85	1311.85	-0.213845
C66H120N2O23	HexNAcHex3Cer 40:2;O2	HexNAcHex3Cer 18:2;O2/22:0	[M+H]+	12.59	364.1	1309.84	1309.84	-1.8327
C68H124N2O23	HexNAcHex3Cer 42:2;O2	HexNAcHex3Cer 18:1;O2/24:1	[M+H]+	13.28	368.9	1337.87	1337.87	-0.262009
C68H122N2O23	HexNAcHex3Cer 42:3;O2		[M+H]+	12.71	367.9	1335.85	1335.85	-0.157602
C66H120N2O28	HexNAcHex4Cer 34:1;O2	HexNAcHex4Cer 18:1;O2/16:0	[M+H]+	10.13	439.1	695.409	695.41	-1.63865
C66H120N2O27	Fuc-HexNAcHex3Cer 34:1;O2	Fuc-HexNAcHex3Cer 18:1;O2/16:0	[M+2H]2+	10.27	424.8	687.411	687.413	-2.01776
