# Supplementary material for: Extended coverage of human serum glycosphingolipidome by 4D-RP-LC TIMS-PASEF unravels association with Parkinson’s disease
Source: Nat Commun. 2025 May 16;16:4567. doi: 10.1038/s41467-025-59755-6 (PMC12084332; doi:10.1038/s41467-025-59755-6)
Supplement: Supplementary file 8 — Supplementary Data 6 [file 41467_2025_59755_MOESM8_ESM.xlsx]

## Sheet: Sheet1
			Negative mode						Positive mode
Molecular Formula	Lipid species	Fatty acyl level annotation (based on fragment ions in positive mode)	Ions	RT [min]	CCS (Å²)	m/z theor.	m/z meas.	ppm	Ions	RT [min]	CCS (Å²)	m/z theor.	m/z meas.	ppm
C38H73NO11S	SHexCer 32:1;O2	SHexCer 16:1;O2/16:0	[M-H]-	9.05	279.2	750.483	750.483	-0.253792	[M+H]+	9	289	752.498	752.497	0.880357
		SHexCer 18:1;O2/14:0
C38H73NO12S	SHexCer 32:1;O3	SHexCer 16:1;O2/16:0;O	[M-H]-	8.73	281.3	766.478	766.479	-0.99868	[M+H]+	8.69	292.7	768.493	768.493	0.152853
		SHexCer 18:1;O2/14:0;O
C39H75NO11S	SHexCer 33:1;O2	SHexCer 17:1;O2/16:0							[M+H]+	9.54	291.7	766.513	766.512	1.79053
		SHexCer 18:1;O2/15:0
C39H75NO12S	SHexCer 33:1;O3	SHexCer 17:1;O2/16:0;O	[M-H]-	9.3	284.7	780.494	780.495	-1.99293	[M+H]+	9.24	296	782.508	782.508	0.533498
		SHexCer 18:1;O2/15:0;O
C40H79NO11S	SHexCer 34:0;O2	SHexCer 18:0;O2/16:0	[M-H]-	10.53	287.9	780.53	780.53	-0.218398	[M+H]+	10.45	298.3	782.545	782.545	-0.725241
C40H79NO12S	SHexCer 34:0;O3	SHexCer 18:0;O2/16:0;O	[M-H]-	10.23	290.4	796.525	796.526	-0.923344	[M+H]+	10.16	301.8	798.54	798.539	0.723153
C40H79NO12S	SHexCer 34:0;O3	SHexCer 18:0;O3/16:0							[M+H]+	9.63	300.2	798.54	798.539	0.873428
C40H79NO13S	SHexCer 34:0;O4	SHexCer 18:0;O3/16:0;O	[M-H]-	9.45	290.6	812.52	812.52	-0.431333	[M+H]+	9.39	304.3	814.534	814.535	-0.0706335
		SHexCer 16:0;O3/18:0;O
C40H77NO11S	SHexCer 34:1;O2	SHexCer 18:1;O2/16:0	[M-H]-	9.99	285.7	778.514	778.519	-5.53678	[M+H]+	10.08	295.4	780.529	780.528	0.797493
C40H77NO12S	SHexCer 34:1;O3	SHexCer 18:0;O3/16:1	[M-H]-	9.7	288.5	794.509	794.51	-0.560681	[M+H]+	9.64	298.9	796.524	796.524	0.41112
		SHexCer 16:0;O3/18:1
C40H77NO12S	SHexCer 34:1;O3	SHexCer 18:1;O2/16:0;O	[M-H]-	9.86	287.8	794.509	794.51	-0.988618	[M+H]+	9.79	299.6	796.524	796.524	0.373456
C40H77NO13S	SHexCer 34:1;O4	SHexCer 18:1;O3/16:0;O	[M-H]-	9	289.3	810.504	810.506	-1.66621	[M+H]+	8.97	300.1	812.519	812.52	-1.24001
C40H75NO11S	SHexCer 34:2;O2	SHexCer 18:2;O2/16:0	[M-H]-	9.38	284.4	776.499	776.5	-1.03087	[M+H]+	9.33	290.8	778.513	778.513	0.735333
C40H75NO12S	SHexCer 34:2;O3	SHexCer 18:2;O2/16:0;O	[M-H]-	9.08	286.6	792.494	792.494	-0.814475	[M+H]+	9.03	295.8	794.508	794.508	0.198194
C40H75NO12S	SHexCer 34:2;O3	SHexCer 18:2;O2/16:0;O isomer	[M-H]-	9.36	286.9	792.494	792.494	-0.915422	[M+H]+	9.3	297.9	794.508	794.508	0.311471
C42H83NO13S	SHexCer 36:0;O4		[M-H]-	10.53	296.9	840.551	840.551	0.237384
C42H81NO11S	SHexCer 36:1;O2	SHexCer 18:1;O2/18:0	[M-H]-	11.16	293.2	806.546	806.547	-1.74877	[M+H]+	11.08	300.7	808.56	808.563	-3.24964
		SHexCer 16:1;O2/20:0
C42H81NO12S	SHexCer 36:1;O3	SHexCer 18:1;O2/18:0;O	[M-H]-	10.91	292.8	822.541	822.541	-0.310582	[M+H]+	10.82	304.8	824.555	824.555	0.409271
		SHexCer 16:1;O2/20:0;O
C42H79NO12S	SHexCer 36:2;O3	SHexCer 18:2;O2/18:0;O	[M-H]-	10.21	292.2	820.525	820.525	-0.213847	[M+H]+	10.14	301.4	822.54	822.539	0.616951
		SHexCer 18:1;O2/18:1;O
C44H85NO11S	SHexCer 38:1;O2		[M-H]-	12.11	296.9	834.577	834.577	-0.216237	[M+H]+	12.03	304.8	836.592	836.59	2.05891
C44H85NO12S	SHexCer 38:1;O3	SHexCer 16:1;O2/22:0;O							[M+H]+	11.81	309.6	852.587	852.587	-0.14372
C44H83NO11S	SHexCer 38:2;O2	SHexCer 18:2;O2/20:0	[M-H]-	11.45	296.3	832.561	832.562	-0.456983	[M+H]+	11.4	303.4	834.576	834.575	1.15324
C46H89NO11S	SHexCer 40:1;O2	SHexCer 18:1;O2/22:0	[M-H]-	12.94	302.2	862.608	862.607	1.3674	[M+H]+	12.87	311	864.623	864.621	2.62827
C46H89NO12S	SHexCer 40:1;O3	SHexCer 18:1;O2/22:0;O	[M-H]-	12.74	303.7	878.603	878.603	0.710825	[M+H]+	12.67	315.8	880.618	880.618	-0.275413
		SHexCer 16:1;O2/24:0;O
C46H89NO13S	SHexCer 40:1;O4	SHexCer 16:0;O3/24:1;O	[M-H]-	11.67	304.2	894.598	894.599	-0.715927	[M+H]+	11.58	318.4	896.613	896.614	-1.21294
		SHexCer 18:0;O3/22:1;O
C46H89NO13S	SHexCer 40:1;O4		[M-H]-	12.06	305.8	894.598	894.598	0.502498	[M+H]+	12.01	314.8	896.613	896.613	0.0250572
C46H87NO11S	SHexCer 40:2;O2	SHexCer 18:2;O2/22:0	[M-H]-	12.35	301.5	860.593	860.593	-0.360759	[M+H]+	12.3	308.3	862.607	862.607	0.188344
C46H87NO12S	SHexCer 40:2;O3	SHexCer 18:2;O2/22:0;O							[M+H]+	12.06	311.8	878.602	878.6	1.98892
		SHexCer 16:1;O2/24:1;O
C47H91NO11S	SHexCer 41:1;O2	SHexCer 18:1;O2/23:0	[M-H]-	13.34	304	876.624	876.624	0.170579	[M+H]+	13.27	313.5	878.639	878.638	0.20767
C47H91NO12S	SHexCer 41:1;O3	SHexCer 18:1;O2/23:0;O	[M-H]-	13.12	305.8	892.619	892.617	1.73034	[M+H]+	13.05	318.4	894.633	894.634	-0.0922539
C47H89NO11S	SHexCer 41:2;O2	SHexCer 18:2;O2/23:0	[M-H]-	12.8	304	874.608	874.608	0.513983	[M+H]+	12.72	310.8	876.623	876.623	0.322221
C47H89NO12S	SHexCer 41:2;O3	SHexCer 18:2;O2/23:0;O	[M-H]-	12.58	305.2	890.603	890.601	2.94692	[M+H]+	12.51	314.7	892.618	892.618	-0.361334
C47H89NO12S	SHexCer 41:2;O3		[M-H]-	12.78	305.2	890.603	890.6	3.51956
C48H95NO13S	SHexCer 42:0;O4		[M-H]-	13.24	311.1	924.645	924.644	1.17833
C48H93NO11S	SHexCer 42:1;O2	SHexCer 18:1;O2/24:0	[M-H]-	13.72	307.1	890.64	890.638	2.04295	[M+H]+	13.64	316.7	892.654	892.655	-1.12869
C48H93NO12S	SHexCer 42:1;O3	SHexCer 18:1;O2/24:0;O	[M-H]-	13.53	308	906.635	906.634	0.843265	[M+H]+	13.45	321.1	908.649	908.647	2.51744
C48H93NO13S	SHexCer 42:1;O4	SHexCer 18:0;O3/24:1;O	[M-H]-	12.52	309.5	922.629	922.63	-0.108892	[M+H]+	12.45	322.9	924.644	924.643	1.62491
C48H91NO11S	SHexCer 42:2;O2	SHexCer 18:1;O2/24:1	[M-H]-	12.75	307.5	888.624	888.623	1.51868	[M+H]+	12.95	314	890.639	890.639	-0.603537
C48H91NO11S	SHexCer 42:2;O2	SHexCer 18:2;O2/24:0	[M-H]-	13.03	306.2	888.624	888.624	0.033235	[M+H]+	13.12	313.7	890.639	890.639	-0.300384
C48H91NO12S	SHexCer 42:2;O3	SHexCer 18:1;O2/24:1;O	[M-H]-	12.83	307.1	904.619	904.619	-0.00604297	[M+H]+	12.75	319	906.633	906.633	0.647965
C48H91NO12S	SHexCer 42:2;O3	SHexCer 18:2;O2/24:0;O	[M-H]-	13	307.7	904.619	904.619	0.414023	[M+H]+	12.92	317.2	906.633	906.632	1.08916
C48H91NO13S	SHexCer 42:2;O4	SHexCer 18:0;O4/24:2	[M-H]-	12.2	308.9	920.614	920.614	-0.348101	[M+H]+	12.13	318.7	922.628	922.627	1.20576
C48H89NO11S	SHexCer 42:3;O2	SHexCer 18:2;O2/24:1	[M-H]-	12.46	304.9	886.608	886.608	0.405515	[M+H]+	12.39	311.8	888.623	888.621	1.66827
C48H89NO12S	SHexCer 42:3;O3	SHexCer 18:2;O2/24:1;O	[M-H]-	12.25	306.4	902.603	902.603	0.758399	[M+H]+	12.19	315.8	904.618	904.617	0.494647
C48H89NO12S	SHexCer 42:3;O3	SHexCer 18:2;O2/24:1;O isomer	[M-H]-	12.44	307.1	902.603	902.601	2.76371	[M+H]+	12.37	317.1	904.618	904.617	1.35689
C50H95NO11S	SHexCer 44:2;O2		[M-H]-	13.91	312.2	916.655	916.653	2.74862
C46H87NO16S	SHex2Cer 34:1;O2	SHex2Cer 18:1;O2/16:0	[M-H]-	10.1	313.3	940.567	940.567	0.270617	[M+H]+	10.04	317.7	942.582	942.583	-0.766547
C46H87NO17S	SHex2Cer 34:1;O3	SHex2Cer 18:1;O2/16:0;O	[M-H]-	9.77	312.2	956.562	956.562	0.135416	[M+H]+	9.72	319.7	958.577	958.578	-1.55181
		SHex2Cer 16:1;O2/18:0;O
C46H85NO16S	SHex2Cer 34:2;O2	SHex2Cer 18:2;O2/16:0	[M-H]-	9.33	312.3	938.552	938.552	-0.261538	[M+H]+	9.29	318.1	940.566	940.569	-2.86267
C48H91NO16S	SHex2Cer 36:1;O2	SHex2Cer 18:1;O2/18:0	[M-H]-	11.12	318.2	968.599	968.598	0.634456	[M+H]+	11.1	322.5	970.613	970.611	2.56278
C50H95NO16S	SHex2Cer 38:1;O2		[M-H]-	12.07	325.5	996.63	996.633	-2.83502
C50H93NO16S	SHex2Cer 38:2;O2	SHex2Cer 18:2;O2/20:0	[M-H]-	11.41	324.2	994.614	994.619	-5.14317	[M+H]+	11.4	329.4	996.629	996.633	-4.02611
C52H99NO16S	SHex2Cer 40:1;O2	SHex2Cer 18:1;O2/22:0	[M-H]-	12.89	330.4	1024.66	1024.66	-1.25453	[M+H]+	12.82	334.5	1026.68	1026.68	-1.12259
C52H97NO16S	SHex2Cer 40:2;O2	SHex2Cer 18:2;O2/22:0	[M-H]-	12.32	330.1	1022.65	1022.65	-3.56474	[M+H]+	12.25	333.2	1024.66	1024.67	-5.96543
C52H97NO17S	SHex2Cer 40:2;O3		[M-H]-	12.02	328.8	1038.64	1038.64	-0.953618
C54H103NO16S	SHex2Cer 42:1;O2		[M-H]-	13.67	336.1	1052.69	1052.69	-0.879142
C54H101NO16S	SHex2Cer 42:2;O2	SHex2Cer 18:1;O2/24:1	[M-H]-	12.99	334.8	1050.68	1050.68	-1.2425	[M+H]+	12.91	337	1052.69	1052.69	-0.325388
C54H101NO17S	SHex2Cer 42:2;O3		[M-H]-	12.73	332.6	1066.67	1066.67	-0.253561
C54H99NO16S	SHex2Cer 42:3;O2	SHex2Cer 18:2;O2/24:1	[M-H]-	12.41	333.8	1048.66	1048.66	-1.56911	[M+H]+	12.35	336.3	1050.68	1050.68	-3.89514
