# Supplementary material for: Extended coverage of human serum glycosphingolipidome by 4D-RP-LC TIMS-PASEF unravels association with Parkinson’s disease
Source: Nat Commun. 2025 May 16;16:4567. doi: 10.1038/s41467-025-59755-6 (PMC12084332; doi:10.1038/s41467-025-59755-6)
Supplement: Supplementary file 9 — Supplementary Data 7 [file 41467_2025_59755_MOESM9_ESM.xlsx]

## Sheet: Partition of ISTD
	Peak area
	Rep 1		Rep 2		Rep 3		Rep 4		Rep 5		Rep 6
Name	Fraction 1	Fraction 2	Fraction 1	Fraction 2	Fraction 1	Fraction 2	Fraction 1	Fraction 2	Fraction 1	Fraction 2	Fraction 1	Fraction 2
GD3 18:1;O2/18:0-d3	3444	13801	3398	12767	1489	7818	5181	10003	8216	3861	3834	9762
GM1 18:1;O2/18:0-d5	2309	11462	2543	9333	1675	7726	4292	4471	6485	3512	5359	18574
GM2 18:1;O2/16:0-d9	13202	47686	12242	40186	10434	37133	12249	24784	13854	11355	18006	43888
GM3 18:1;O2/18:0-d5	71140	223881	82124	191021	52772	146095	141407	128618	177093	44097	202610	332109
	%
	Rep 1		Rep 2		Rep 3		Rep 4		Rep 5		Rep 6
Name	Fraction 1	Fraction 2	Fraction 1	Fraction 2	Fraction 1	Fraction 2	Fraction 1	Fraction 2	Fraction 1	Fraction 2	Fraction 1	Fraction 2
GD3 18:1;O2/18:0-d3	19.971	80.029	21.0207	78.9793	15.9987	84.0013	34.1214	65.8786	68.0301	31.9699	28.1995	71.8005
GM1 18:1;O2/18:0-d5	16.7671	83.2329	21.4129	78.5871	17.8173	82.1827	48.9787	51.0213	64.8695	35.1305	22.3917	77.6083
GM2 18:1;O2/16:0-d9	21.6824	78.3176	23.3501	76.6499	21.9354	78.0646	33.0759	66.9241	54.9566	45.0434	29.0917	70.9083
GM3 18:1;O2/18:0-d5	24.1135	75.8865	30.0661	69.9339	26.5363	73.4637	52.3681	47.6319	80.0637	19.9363	37.8909	62.1091
	Fraction 1			Fraction 2
Name	Average % (excluding Rep 4 and Rep 5)	STDev	CV (%)	Average %	STDev	CV (%)
GD3 18:1;O2/18:0-d3	21.2975	4.40314	20.6745	78.7025	4.40314	5.59466
GM1 18:1;O2/18:0-d5	19.5972	2.36027	12.0439	80.4028	2.36027	2.93556
GM2 18:1;O2/16:0-d9	24.0149	2.99918	12.4888	75.9851	2.99918	3.94707
GM3 18:1;O2/18:0-d5	29.6517	5.20657	17.5591	70.3483	5.20657	7.40113
					This results were calculated excluding two outliers (Rep 4 and Rep 5) exhibiting the anomalous ISTD partition percentage

## Sheet: ISTD sub-strategies
1st sub-strategy		2nd sub-strategy		3rd sub-strategy
GSL subclass	Internal standard	GSL subclass	Internal standard	GSL subclass	Internal standard
GD	GD3 18:1;O2/18:0-d3	GD	GM1 18:1;O2/18:0-d5	GD	GD3 18:1;O2/18:0-d3
O-acetyl GD		O-acetyl GD		O-acetyl GD
GT		GT		GT
GQ		GQ		GQ
		Sialylated nLc
Sialylated nLc	GM1 18:1;O2/18:0-d5	GM2	GM2 18:1;O2/16:0-d9	GM2	GM2 18:1;O2/16:0-d9
GM2	GM2 18:1;O2/16:0-d9	GM3	GM3 18:1;O2/18:0-d5	GM3	GM3 18:1;O2/18:0-d5
GM3	GM3 18:1;O2/18:0-d5			Sialylated nLc

## Sheet: Peak area (in fraction 2)
Name	Rep 1	Rep 2	Rep 3	Rep 4	Rep 5	Rep 6
GD1 18:0;O2/16:0	984	1605	592	1194	275	1465
GD1 18:1;O2/14:0	3234	3093	2831	3513	2042	4491
GD1 18:1;O2/16:0	39169	34962	32943	32931	11687	53952
GD1 18:1;O2/16:1	6286	6307	5985	5889	5948	7147
GD1 18:1;O2/18:0	47260	38317	27670	33608	14021	59163
GD1 18:1;O2/18:1	16345	13317	13000	19137	14397	23116
GD1 18:1;O2/19:0	8625	7608	6840	9054	8136	9260
GD1 18:1;O2/20:0	21095	14140	17052	21585	13304	20303
GD1 18:1;O2/20:1	6554	4464	5926	7496	3394	7420
GD1 18:1;O2/22:0	11932	12633	7851	8117	4533	6855
GD1 18:1;O2/22:1	693	3526	2568	3996	1859	4485
GD1 18:1;O2/24:1	5909	4203	3800	5925	1649	7998
GD1 18:1;O2/24:2	8481	11202	9428	11701	7756	12162
GD2 18:1;O2/16:0	4364	5796	5152	5397	3173	5740
GD2 18:1;O2/18:0	2694	2373	2121	3097	1723	1952
GD2 18:1;O2/20:0	2664	2355	1668	4205	2963	822
GD3 18:1;O2/14:0	1768	1576	2280	2248	1572	2555
GD3 18:1;O2/15:0	847	1148	1086	952	689	969
GD3 18:1;O2/16:0	21547	19262	17636	19061	5467	27151
GD3 18:1;O2/16:1	2444	2484	2200	2726	3015	3670
GD3 18:1;O2/18:0	5157	3682	5352	6978	3040	6103
GD3 18:1;O2/18:0-d3	13801	12767	7818	10003	3861	9762
GD3 18:1;O2/18:1	1306	1598	1281	1383	1255	1735
GD3 18:1;O2/20:0	28171	28021	26138	32231	14429	33481
GD3 18:1;O2/22:1	3275	2938	3271	4339	631	4188
GD3 18:1;O2/24:0	1043	360	485	2099	667	1249
GD3 18:1;O2/24:1	17880	18122	18591	25752	4396	21592
GD3 18:1;O2/24:2	9439	8267	11033	15919	8109	12623
GD3 18:1;O3/16:0	1224	1317	662	866	507	1511
GM1 18:1;O2/18:0-d5	11462	9333	7726	4471	3512	18574
GM2 18:1;O2/16:0	3676	2969	3534	2483	628	2633
GM2 18:1;O2/16:0-d9	47686	40186	37133	24784	11355	43888
GM2 18:1;O2/18:0	3953	3755	3295	2180	1141	3060
GM2 18:1;O2/18:1	3168	2827	3191	2795	2050	2684
GM3 18:0;O2/14:0	1310	1272	1591	1273	507	1653
GM3 18:0;O2/16:0	6793	7454	4977	5762	1356	7333
GM3 18:0;O2/18:0	1654	1659	743	665	315	1756
GM3 18:0;O2/20:0	1243	1071	362	1670	155	2034
GM3 18:0;O2/22:0	413	344	241	1384	401	1801
GM3 18:1;O2/10:0	4938	3820	4067	6679	3789	5490
GM3 18:1;O2/11:0	1700	1766	478	1987	2114	2098
GM3 18:1;O2/12:0	14984	13001	14669	18315	15607	19444
GM3 18:1;O2/12:1	4288	5626	4850	6826	5663	6222
GM3 18:1;O2/13:0	2637	1436	2372	3173	1503	3060
GM3 18:1;O2/14:0	56077	54280	54206	70284	46316	74527
GM3 18:1;O2/14:1	8337	7427	7273	9291	8630	10820
GM3 18:1;O2/15:0	21938	22234	20905	25896	11135	29859
GM3 18:1;O2/15:1	1249	1194	1336	1717	187	1033
GM3 18:1;O2/16:0	578680	535571	486806	579789	161234	732945
GM3 18:1;O2/16:1	79865	73240	72875	96710	74832	104080
GM3 18:1;O2/17:0	12274	11922	10549	11756	3444	15731
GM3 18:1;O2/17:1	3409	3750	3464	4651	2395	5171
GM3 18:1;O2/18:0	161712	140573	120229	133576	36047	195185
GM3 18:1;O2/18:0-d5	223881	191021	146095	128618	44097	332109
GM3 18:1;O2/18:1	68362	65536	63081	75701	60579	84376
GM3 18:1;O2/18:2	8286	8223	8939	10816	7445	9667
GM3 18:1;O2/19:0	2629	2869	1444	2976	964	4086
GM3 18:1;O2/19:1	2764	2827	2856	3165	2025	3243
GM3 18:1;O2/20:0	40297	33269	27501	35742	7722	47386
GM3 18:1;O2/20:1	23383	24982	23225	25940	20377	30008
GM3 18:1;O2/20:2	4224	2977	2642	4460	3287	5587
GM3 18:1;O2/21:0	7381	6101	3628	5584	2397	9726
GM3 18:1;O2/21:1	3953	2678	2819	3795	2583	4244
GM3 18:1;O2/22:0	21653	19543	15043	39652	5250	55466
GM3 18:1;O2/22:1	79580	67221	57139	84154	23423	92965
GM3 18:1;O2/22:2	5941	6379	4619	6273	5109	7130
GM3 18:1;O2/23:0	5142	4305	3076	13464	1982	18224
GM3 18:1;O2/23:1	26255	23191	23981	24952	6816	31107
GM3 18:1;O2/23:2	1156	2587	2381	3333	2165	4249
GM3 18:1;O2/24:0	6201	5335	5441	18976	2889	30153
GM3 18:1;O2/24:1	118044	106302	84465	113294	15326	145008
GM3 18:1;O2/24:2	89416	78220	69207	86733	39716	99081
GM3 18:1;O2/24:3	7738	6961	5312	6444	2720	8686
GM3 18:1;O2/25:1	7750	7766	5648	7257	1506	8506
GM3 18:0;O3/16:0	1027	1001	846	1166	665	1625
GM3 18:1;O3/10:0	1338	1451	967	902	202	730
GM3 18:1;O3/12:0	1785	1620	1351	2395	2067	2809
GM3 18:1;O3/12:1	1022	1338	1352	1164	1595	1491
GM3 18:1;O3/14:0	8355	7193	7929	8889	5551	10190
GM3 18:1;O3/14:1	1727	1338	618	1766	1511	1863
GM3 18:1;O3/15:0	2505	2660	1715	2519	950	3420
GM3 18:1;O3/16:0	34581	29054	22607	26051	6805	42655
GM3 18:1;O3/16:1	9089	9943	8475	12702	8736	12977
GM3 18:1;O3/17:0	2842	2190	3540	3342	2303	5440
GM3 18:1;O3/18:0	3138	2962	1813	3136	1338	4403
GM3 18:1;O3/18:1	4850	5883	4775	6033	3701	7411
GM3 18:1;O3/20:0	1202	725	1327	1230	564	2391
GM3 18:1;O3/20:1	4273	3148	3466	4715	2708	6059
GM3 18:1;O3/21:0	2517	1934	1968	2774	1075	3802
GM3 18:1;O3/22:0	1662	1598	1255	3857	1344	6230
GM3 18:1;O3/22:1	5952	6046	5496	6820	2172	7368
GM3 18:1;O3/23:0	3165	3077	2580	5271	800	6715
GM3 18:1;O3/23:1	6294	4836	4462	3900	1476	3169
GM3 18:1;O3/24:0	375	549	735	3664	774	5147
GM3 18:1;O3/24:1	13242	10578	9536	13326	2263	20822
GQ1b 18:1;O2/18:0	15977	10426	5417	15382	9594	6527
GQ1b 18:1;O2/20:0	19924	8977	5934	17168	9173	7456
GT1b 18:0;O2/16:0	1382	912	855	735	371	1411
GT1b 18:1;O2/14:0	1389	1469	1155	1970	1168	1557
GT1b 18:1;O2/16:0	11186	11862	11331	9055	3827	15205
GT1b 18:1;O2/16:1	1942	1504	2123	2666	2166	2028
GT1b 18:1;O2/18:0	21848	13148	11311	18793	8808	13807
GT1b 18:1;O2/18:1	2843	2935	3013	1500	2826	3551
GT1b 18:1;O2/20:0	14655	6693	5043	10118	8599	9675
GT1b 18:1;O2/20:1	2189	2171	1617	1470	628	2171
Neu5Ac-Fuc2-nLc10Cer 18:1;O2/16:0	827	800	793	864	486	1134
Neu5Ac-Fuc-nLc10Cer 18:1;O2/16:0	2465	2654	2768	2099	1127	3342
Neu5Ac-Fuc-nLc6Cer 18:1;O2/16:0	1530	1837	1684	1963	983	1973
Neu5Ac-Fuc-nLc8Cer 18:1;O2/16:0	3247	4200	3789	3297	1265	4397
Neu5Ac-nLc10Cer 18:1;O2/16:0	1454	1894	1927	1499	969	1331
Neu5Ac-nLc4Cer 18:1;O2/14:0	686	1066	753	1215	464	953
Neu5Ac-nLc4Cer 18:1;O2/16:0	8522	8305	8006	8898	2609	11488
Neu5Ac-nLc4Cer 18:1;O2/16:1	1568	1418	1719	1041	1638	1264
Neu5Ac-nLc4Cer 18:1;O2/18:1	539	707	563	737	784	1039
Neu5Ac-nLc4Cer 18:1;O2/20:0	1002	1024	758	612	658	801
Neu5Ac-nLc4Cer 18:1;O2/24:1	1360	1140	1034	1479	345	2348
Neu5Ac-nLc4Cer 18:1;O2/24:2	1164	1078	1326	1536	639	1807
Neu5Ac-nLc6Cer 18:1;O2/14:0	2491	2144	2665	2519	2039	3075
Neu5Ac-nLc6Cer 18:1;O2/16:0	16382	16913	16384	18432	6843	18520
Neu5Ac-nLc6Cer 18:1;O2/16:1	3404	4423	3345	5087	5024	5090
Neu5Ac-nLc6Cer 18:1;O2/24:1	2954	3688	3637	3663	1065	3979
Neu5Ac-nLc8Cer 18:1;O2/16:0	5683	6819	6795	6108	2129	10432
Neu5Ac-nLc8Cer 18:1;O2/16:1	1538	1846	2633	2478	2322	2590
O-acetyl GD1 18:1;O2/16:0	1449	1862	1966	1678	1278	2450
O-acetyl GD1 18:1;O2/18:0	3840	3750	3314	2059	911	2949
O-acetyl GD1 18:1;O2/18:1	1474	2344	1379	1358	1635	3112

## Sheet: Fraction 2_GSL in serum (ng_ul)
Unit: ng/µL serum	1st sub-strategy Average partition of ISTDs between two fractions										1st sub-strategy Partition of ISTDs between two fractions in each Rep										2nd sub-strategy Average partition of ISTDs between two fractions										2nd sub-strategy Partition of ISTDs between two fractions in each Rep										3rd sub-strategy Average partition of ISTDs between two fractions
	Day 1			Day 2			Std.ev	Average	CV		Day 1			Day 2			Std.ev	Average	CV		Day 1			Day 2			Std.ev	Average	CV		Day 1			Day 2			Std.ev	Average	CV		Day 1			Day 2			Std.ev	Average	CV
Name	Rep 1	Rep 2	Rep 3	Rep 4	Rep 5	Rep 6				% species that CV below 35%	Rep 1	Rep 2	Rep 3	Rep 4	Rep 5	Rep 6				% species that CV below 35%	Rep 1	Rep 2	Rep 3	Rep 4	Rep 5	Rep 6				% species that CV below 35%	Rep 1	Rep 2	Rep 3	Rep 4	Rep 5	Rep 6				% species that CV below 35%	Rep 1	Rep 2	Rep 3	Rep 4	Rep 5	Rep 6
GD1 18:0;O2/16:0	0.0574182	0.10124	0.0609805	0.0961256	0.0573585	0.120855	0.02494	0.0823296	30.2929	36.89	0.0583859	0.101596	0.0650861	0.0804627	0.0232997	0.110256	0.0288893	0.0731811	39.4765	66.39	0.0671655	0.134544	0.0599485	0.208935	0.0612618	0.0617083	0.0558307	0.0989273	56.4361	23.77	0.0695297	0.131506	0.0612757	0.132584	0.0267672	0.0595636	0.0390071	0.0802044	48.6346	61.48	0.0574182	0.10124	0.0609805	0.0961256	0.0573585	0.120855	0.02494	0.0823296	30.2929
GD1 18:1;O2/14:0	0.185579	0.191862	0.286776	0.278129	0.418846	0.364337	0.0844379	0.287588	29.3607	% species that CV below 35% after exclude 1 outlier	0.188707	0.192537	0.306084	0.23281	0.17014	0.332386	0.0614653	0.237111	25.9226	% species that CV below 35% after exclude 1 outlier	0.217083	0.254979	0.281923	0.604532	0.447349	0.18603	0.147497	0.331983	44.4291	% species that CV below 35% after exclude 1 outlier	0.224724	0.249221	0.288164	0.383619	0.195461	0.179564	0.0680856	0.253459	26.8626	% species that CV below 35% after exclude 1 outlier	0.185579	0.191862	0.286776	0.278129	0.418846	0.364337	0.0844379	0.287588	29.3607
GD1 18:1;O2/16:0	2.28304	2.20287	3.3896	2.64823	2.43492	4.4458	0.793256	2.90074	27.3466	67.21	2.32152	2.21062	3.61781	2.21672	0.989092	4.05592	1.01002	2.56861	39.3216	84.43	2.67061	2.92754	3.33224	5.7561	2.60062	2.27002	1.1625	3.25952	35.6648	44.26	2.76461	2.86143	3.40601	3.65266	1.13629	2.19113	0.83011	2.66869	31.1055	74.59	2.28304	2.20287	3.3896	2.64823	2.43492	4.4458	0.793256	2.90074	27.3466
GD1 18:1;O2/16:1	0.365983	0.396946	0.615128	0.473052	1.23785	0.588277	0.293921	0.612873	47.9579	% species that CV below 35% after exclude 2 outliers	0.372151	0.398342	0.656543	0.395971	0.502829	0.536687	0.100176	0.477087	20.9974	% species that CV below 35% after exclude 2 outliers	0.428112	0.527528	0.604718	1.02821	1.32209	0.300374	0.357571	0.701838	50.9478	% species that CV below 35% after exclude 2 outliers	0.443182	0.515615	0.618106	0.652472	0.577662	0.289934	0.12197	0.516162	23.6303	% species that CV below 35% after exclude 2 outliers	0.365983	0.396946	0.615128	0.473052	1.23785	0.588277	0.293921	0.612873	47.9579
GD1 18:1;O2/18:0	2.79732	2.45167	2.89117	2.74456	2.96646	4.95075	0.828473	3.13365	26.4379	87.8	2.84447	2.46029	3.08582	2.29735	1.20501	4.51658	0.993056	2.73492	36.3102	85.25	3.2722	3.25819	2.84224	5.96546	3.16833	2.52785	1.13111	3.50571	32.2647	84.42	3.38738	3.18461	2.90516	3.78552	1.38435	2.43999	0.774079	2.84783	27.1813	83.79	2.79732	2.45167	2.89117	2.74456	2.96646	4.95075	0.828473	3.13365	26.4379
GD1 18:1;O2/18:1	0.9664	0.851139	1.35685	1.56108	3.04267	1.93222	0.731724	1.61839	45.213		0.982688	0.854132	1.4482	1.30672	1.23597	1.76277	0.29789	1.26508	23.5472		1.13046	1.13114	1.33388	3.39311	3.24973	0.98659	1.03152	1.87082	55.1374		1.17025	1.10559	1.36341	2.15318	1.41991	0.9523	0.387228	1.36077	28.4565		0.9664	0.851139	1.35685	1.56108	3.04267	1.93222	0.731724	1.61839	45.213
GD1 18:1;O2/19:0	0.51441	0.490504	0.720147	0.745025	1.73449	0.780787	0.419258	0.830894	50.4586		0.52308	0.492228	0.768632	0.623629	0.704569	0.712314	0.10139	0.637409	15.9065		0.601736	0.651863	0.70796	1.61936	1.85252	0.398669	0.55263	0.972018	56.8539		0.622917	0.637142	0.723633	1.0276	0.809427	0.384813	0.195399	0.700922	27.8774		0.51441	0.490504	0.720147	0.745025	1.73449	0.780787	0.419258	0.830894	50.4586
GD1 18:1;O2/20:0	1.26767	0.918538	1.80891	1.78961	2.85772	1.72488	0.59913	1.72789	34.6742		1.28903	0.921768	1.93069	1.49801	1.16084	1.57361	0.321322	1.39566	23.023		1.48287	1.22071	1.7783	3.88983	3.05219	0.88072	1.06769	2.05077	52.0629		1.53506	1.19314	1.81766	2.46838	1.3336	0.850111	0.512766	1.53299	33.4487		1.26767	0.918538	1.80891	1.78961	2.85772	1.72488	0.59913	1.72789	34.6742
GD1 18:1;O2/20:1	0.393426	0.289669	0.627961	0.620821	0.728248	0.629698	0.153562	0.548304	28.0067		0.400057	0.290688	0.67024	0.519663	0.295822	0.574475	0.14146	0.458491	30.8534		0.460214	0.384961	0.617335	1.34939	0.777805	0.321523	0.346577	0.651872	53.1664		0.476413	0.376267	0.631001	0.856287	0.339848	0.310348	0.192167	0.498361	38.5597		0.393426	0.289669	0.627961	0.620821	0.728248	0.629698	0.153562	0.548304	28.0067
GD1 18:1;O2/22:0	0.72781	0.832977	0.845366	0.683095	0.988329	0.591132	0.127961	0.778118	16.445		0.740077	0.835906	0.902282	0.57179	0.40147	0.539291	0.175635	0.665136	26.4059		0.851364	1.107	0.83106	1.48475	1.05559	0.301831	0.357065	0.938598	38.0424		0.881331	1.082	0.849459	0.94218	0.461219	0.291341	0.2793	0.751255	37.1778		0.72781	0.832977	0.845366	0.683095	0.988329	0.591132	0.127961	0.778118	16.445
GD1 18:1;O2/22:1	0.0422256	0.232245	0.276218	0.335929	0.404886	0.386346	0.1217	0.279642	43.5198		0.0429373	0.233062	0.294815	0.281192	0.164469	0.352465	0.100908	0.228157	44.2277		0.0493938	0.308646	0.271544	0.730164	0.432439	0.197268	0.212462	0.331576	64.0765		0.0511324	0.301676	0.277555	0.463342	0.188946	0.190412	0.12626	0.245511	51.4277		0.0422256	0.232245	0.276218	0.335929	0.404886	0.386346	0.1217	0.279642	43.5198
GD1 18:1;O2/24:1	0.365382	0.28094	0.414793	0.505477	0.364472	0.699175	0.134568	0.438373	30.6971		0.37154	0.281928	0.442719	0.423113	0.148053	0.637859	0.15037	0.384202	39.1383		0.427409	0.37336	0.407773	1.09869	0.389275	0.356998	0.264723	0.508917	52.017		0.442453	0.364929	0.416801	0.697196	0.170087	0.344591	0.156713	0.406009	38.5983		0.365382	0.28094	0.414793	0.505477	0.364472	0.699175	0.134568	0.438373	30.6971
GD1 18:1;O2/24:2	0.52387	0.747986	1.02804	0.997194	1.71248	1.06207	0.365519	1.01194	36.1207		0.532699	0.750617	1.09726	0.834709	0.695628	0.968929	0.183404	0.813306	22.5505		0.612802	0.994049	1.01064	2.16746	1.82901	0.542292	0.603735	1.19271	50.6187		0.634372	0.971601	1.03302	1.37541	0.799155	0.523444	0.280089	0.889501	31.4883		0.52387	0.747986	1.02804	0.997194	1.71248	1.06207	0.365519	1.01194	36.1207
GD2 18:1;O2/16:0	0.231577	0.332476	0.482615	0.395133	0.601854	0.43062	0.115858	0.412379	28.0949		0.23548	0.333645	0.515108	0.330749	0.24448	0.392856	0.0945214	0.342053	27.6336		0.270889	0.44185	0.474448	0.858846	0.642811	0.219874	0.217092	0.484786	44.7809		0.280425	0.431872	0.484952	0.545	0.280865	0.212232	0.121441	0.372558	32.5965		0.231577	0.332476	0.482615	0.395133	0.601854	0.43062	0.115858	0.412379	28.0949
GD2 18:1;O2/18:0	0.145391	0.138439	0.202067	0.230601	0.332381	0.148933	0.0681228	0.199636	34.1236		0.147842	0.138926	0.215672	0.193027	0.135017	0.135872	0.0315742	0.161059	19.6041		0.170073	0.183981	0.198648	0.501227	0.355	0.0760452	0.140087	0.247496	56.6018		0.176059	0.179827	0.203045	0.318064	0.155111	0.0734022	0.0724368	0.184251	39.3141		0.145391	0.138439	0.202067	0.230601	0.332381	0.148933	0.0681228	0.199636	34.1236
GD2 18:1;O2/20:0	0.146178	0.139689	0.16157	0.318343	0.581154	0.0637664	0.17246	0.235116	73.3509		0.148642	0.14018	0.172447	0.266471	0.236071	0.0581743	0.0677345	0.170331	39.7664		0.170993	0.185642	0.158835	0.691938	0.620702	0.0325591	0.250674	0.310111	80.8334		0.177012	0.181449	0.162352	0.439084	0.271204	0.0314275	0.12402	0.210422	58.939		0.146178	0.139689	0.16157	0.318343	0.581154	0.0637664	0.17246	0.235116	73.3509
GD3 18:1;O2/14:0	0.0806536	0.0777176	0.183608	0.141487	0.256333	0.16478	0.0615864	0.150763	40.8497		0.0820129	0.0779909	0.195969	0.118433	0.104125	0.150329	0.0411104	0.121477	33.8421		0.0943453	0.103284	0.180501	0.307532	0.273777	0.0841364	0.0887407	0.173929	51.0212		0.0976662	0.100952	0.184497	0.195151	0.119622	0.0812122	0.0439539	0.12985	33.8497		0.0806536	0.0777176	0.183608	0.141487	0.256333	0.16478	0.0615864	0.150763	40.8497
GD3 18:1;O2/15:0	0.0390214	0.057172	0.0883211	0.0605113	0.113462	0.0631125	0.0241035	0.0702667	34.3029		0.0396791	0.057373	0.0942674	0.0506515	0.0460895	0.0575777	0.0175427	0.0576064	30.4528		0.0456457	0.0759797	0.0868264	0.131525	0.121183	0.0322252	0.0361627	0.0822309	43.977		0.0472524	0.0742639	0.0887486	0.0834622	0.0529487	0.0311052	0.0207158	0.0629635	32.9012		0.0390214	0.057172	0.0883211	0.0605113	0.113462	0.0631125	0.0241035	0.0702667	34.3029
GD3 18:1;O2/16:0	1.0024	0.968677	1.44834	1.22344	0.909109	1.78572	0.310726	1.22295	25.4079		1.0193	0.972084	1.54585	1.02409	0.36929	1.62912	0.416544	1.09329	38.1001		1.17257	1.28734	1.42383	2.65922	0.970974	0.911788	0.587781	1.40429	41.8562		1.21385	1.25827	1.45535	1.68747	0.42425	0.880098	0.407719	1.15321	35.355		1.0024	0.968677	1.44834	1.22344	0.909109	1.78572	0.310726	1.22295	25.4079
GD3 18:1;O2/16:1	0.11354	0.124745	0.180421	0.174725	0.500665	0.241039	0.131149	0.222523	58.9375		0.115454	0.125184	0.192568	0.146255	0.203376	0.2199	0.0400234	0.167123	23.9485		0.132815	0.165782	0.177368	0.379776	0.534736	0.123074	0.152805	0.252258	60.5748		0.13749	0.162038	0.181294	0.240995	0.233643	0.118797	0.0455883	0.179043	25.4622		0.11354	0.124745	0.180421	0.174725	0.500665	0.241039	0.131149	0.222523	58.9375
GD3 18:1;O2/18:0	0.244571	0.188761	0.448062	0.456581	0.515337	0.409187	0.118693	0.377083	31.4765		0.248693	0.189425	0.478228	0.382185	0.209336	0.373303	0.104781	0.313528	33.4199		0.286089	0.250857	0.440479	0.992409	0.550406	0.208931	0.267356	0.454862	58.7775		0.296159	0.245192	0.450231	0.629755	0.24049	0.201669	0.150535	0.343916	43.7709		0.244571	0.188761	0.448062	0.456581	0.515337	0.409187	0.118693	0.377083	31.4765
GD3 18:1;O2/18:1	0.0618522	0.0818107	0.107097	0.0903679	0.212455	0.116167	0.0483492	0.111625	43.314		0.0628947	0.0820984	0.114307	0.0756432	0.0863015	0.10598	0.0174924	0.0878707	19.907		0.0723522	0.108724	0.105284	0.19642	0.226912	0.0593148	0.062138	0.128168	48.4817		0.074899	0.106269	0.107615	0.124643	0.0991453	0.0572533	0.0224011	0.0949707	23.5874		0.0618522	0.0818107	0.107097	0.0903679	0.212455	0.116167	0.0483492	0.111625	43.314
GD3 18:1;O2/20:0	1.36145	1.46388	2.22991	2.14909	2.49257	2.28755	0.427302	1.99741	21.3928		1.3844	1.46903	2.38004	1.79891	1.01251	2.08694	0.455848	1.68864	26.995		1.59257	1.94545	2.19218	4.67118	2.66219	1.16802	1.12855	2.37193	47.5795		1.64863	1.90152	2.24071	2.9642	1.1632	1.12743	0.636477	1.84095	34.5734		1.36145	1.46388	2.22991	2.14909	2.49257	2.28755	0.427302	1.99741	21.3928
GD3 18:1;O2/22:1	0.16102	0.15615	0.283899	0.294333	0.110894	0.291103	0.0753199	0.216233	34.8327		0.163734	0.156699	0.303013	0.246374	0.0450465	0.265574	0.0858285	0.19674	43.6253		0.188355	0.207518	0.279095	0.639751	0.118441	0.148637	0.175511	0.263633	66.574		0.194985	0.202832	0.285274	0.405968	0.0517505	0.143471	0.110843	0.214047	51.7845		0.16102	0.15615	0.283899	0.294333	0.110894	0.291103	0.0753199	0.216233	34.8327
GD3 18:1;O2/24:0	0.0522904	0.0195102	0.0429234	0.145188	0.119529	0.0885262	0.0440872	0.0779945	56.526		0.0531717	0.0195788	0.0458133	0.121531	0.0485541	0.0807627	0.0321847	0.0615685	52.2745		0.0611672	0.0259284	0.042197	0.315575	0.127663	0.0452014	0.100436	0.102955	97.5527		0.0633203	0.0253429	0.0431312	0.200255	0.0557802	0.0436304	0.0585987	0.07191	81.489		0.0522904	0.0195102	0.0429234	0.145188	0.119529	0.0885262	0.0440872	0.0779945	56.526
GD3 18:1;O2/24:1	0.895245	0.98085	1.64321	1.77896	0.786761	1.52841	0.392143	1.2689	30.9041		0.910334	0.984299	1.75384	1.48909	0.319591	1.39437	0.467868	1.14192	40.972		1.04722	1.30352	1.6154	3.86668	0.840301	0.780403	1.06277	1.57559	67.4521		1.08408	1.27408	1.65116	2.45369	0.367154	0.75328	0.666194	1.26391	52.7091		0.895245	0.98085	1.64321	1.77896	0.786761	1.52841	0.392143	1.2689	30.9041
GD3 18:1;O2/24:2	0.471994	0.446869	0.973911	1.09826	1.4494	0.89237	0.349866	0.888802	39.3638		0.47995	0.448441	1.03948	0.919311	0.588764	0.814112	0.223268	0.71501	31.2259		0.55212	0.593875	0.95743	2.38715	1.54804	0.455644	0.688897	1.08238	63.6468		0.571554	0.580463	0.978626	1.51482	0.676386	0.439807	0.362406	0.793609	45.6655		0.471994	0.446869	0.973911	1.09826	1.4494	0.89237	0.349866	0.888802	39.3638
GD3 18:1;O3/16:0	0.0575734	0.0669651	0.0549685	0.0562003	0.0852432	0.100479	0.0170343	0.0702383	24.2522		0.0585438	0.0672005	0.0586693	0.0470429	0.0346267	0.0916676	0.0176514	0.0596252	29.6039		0.0673471	0.0889944	0.0540383	0.122155	0.091044	0.0513047	0.0246072	0.0791472	31.0904		0.0697177	0.0869847	0.0552346	0.0775161	0.0397801	0.0495216	0.0163918	0.0631258	25.9669		0.0575734	0.0669651	0.0549685	0.0562003	0.0852432	0.100479	0.0170343	0.0702383	24.2522
GM2 18:1;O2/16:0	0.0484887	0.046472	0.0598635	0.0630175	0.0347879	0.0377364	0.0103908	0.0483943	21.4711		0.0499771	0.0468786	0.0615018	0.0555028	0.020622	0.0352152	0.0135458	0.0449496	30.1356		0.0484887	0.046472	0.0598635	0.0630175	0.0347879	0.0377364	0.0103908	0.0483943	21.4711		0.0499771	0.0468786	0.0615018	0.0555028	0.020622	0.0352152	0.0135458	0.0449496	30.1356		0.0484887	0.046472	0.0598635	0.0630175	0.0347879	0.0377364	0.0103908	0.0483943	21.4711
GM2 18:1;O2/18:0	0.0532205	0.05999	0.056969	0.0564714	0.0645122	0.044763	0.00610374	0.0559877	10.9019		0.0548542	0.0605148	0.0585281	0.0497373	0.0382424	0.0417722	0.00827285	0.0506082	16.3469		0.0532205	0.05999	0.056969	0.0564714	0.0645122	0.044763	0.00610374	0.0559877	10.9019		0.0548542	0.0605148	0.0585281	0.0497373	0.0382424	0.0417722	0.00827285	0.0506082	16.3469		0.0532205	0.05999	0.056969	0.0564714	0.0645122	0.044763	0.00610374	0.0559877	10.9019
GM2 18:1;O2/18:1	0.0425897	0.0450984	0.0550905	0.0722971	0.115738	0.0392055	0.0265296	0.0616699	43.0188		0.0438971	0.045493	0.0565982	0.0636759	0.0686089	0.0365861	0.0113838	0.0524765	21.6932		0.0425897	0.0450984	0.0550906	0.0722971	0.115738	0.0392055	0.0265296	0.0616699	43.0188		0.0438971	0.045493	0.0565982	0.0636759	0.0686089	0.0365861	0.0113838	0.0524765	21.6932		0.0425897	0.0450984	0.0550906	0.0722971	0.115738	0.0392055	0.0265296	0.0616699	43.0188
GM3 18:0;O2/14:0	0.00325935	0.00370922	0.00606613	0.0055132	0.00640436	0.00277248	0.00142403	0.00462079	30.818		0.00351594	0.00368738	0.00633477	0.00373291	0.00181496	0.00244777	0.00141566	0.00358896	39.445		0.00325935	0.00370922	0.00606613	0.0055132	0.00640436	0.00277248	0.00142403	0.00462079	30.818		0.00351594	0.00368738	0.00633477	0.00373291	0.00181496	0.00244777	0.00141566	0.00358896	39.445		0.00325935	0.00370922	0.00606613	0.0055132	0.00640436	0.00277248	0.00142403	0.00462079	30.818
GM3 18:0;O2/16:0	0.0173218	0.0222771	0.0194483	0.0255753	0.017555	0.0126052	0.00407984	0.0191305	21.3264		0.0186855	0.0221458	0.0203096	0.0173167	0.00497497	0.0111289	0.00591923	0.0157603	37.558		0.0173218	0.0222771	0.0194483	0.0255753	0.017555	0.0126052	0.00407984	0.0191305	21.3264		0.0186855	0.0221458	0.0203096	0.0173167	0.00497497	0.0111289	0.00591923	0.0157603	37.558		0.0173218	0.0222771	0.0194483	0.0255753	0.017555	0.0126052	0.00407984	0.0191305	21.3264
GM3 18:0;O2/18:0	0.00432001	0.00507845	0.00297385	0.00302333	0.00417703	0.00309179	0.000799086	0.00377741	21.1543		0.0046601	0.00504854	0.00310555	0.00204706	0.00118374	0.00272968	0.00136281	0.00312911	43.5526		0.00432001	0.00507845	0.00297386	0.00302333	0.00417703	0.00309179	0.000799086	0.00377741	21.1543		0.0046601	0.00504854	0.00310555	0.00204706	0.00118374	0.00272968	0.00136281	0.00312911	43.5526		0.00432001	0.00507845	0.00297386	0.00302333	0.00417703	0.00309179	0.000799086	0.00377741	21.1543
GM3 18:0;O2/20:0	0.00332348	0.0033562	0.00148324	0.00777237	0.00210408	0.00366614	0.00201103	0.00361758	55.5905		0.00358512	0.00333643	0.00154893	0.00526257	0.000596282	0.00323676	0.00149905	0.00292768	51.2027		0.00332348	0.0033562	0.00148324	0.00777237	0.00210408	0.00366614	0.00201103	0.00361758	55.5905		0.00358512	0.00333643	0.00154893	0.00526257	0.000596282	0.00323676	0.00149905	0.00292768	51.2027		0.00332348	0.0033562	0.00148324	0.00777237	0.00210408	0.00366614	0.00201103	0.00361758	55.5905
GM3 18:0;O2/22:0	0.00112983	0.00110295	0.00101032	0.00659042	0.00556947	0.00332133	0.002257	0.00312072	72.323		0.00121877	0.00109645	0.00105507	0.00446229	0.00157835	0.00293233	0.00125232	0.00205721	60.8747		0.00112983	0.00110295	0.00101032	0.00659042	0.00556947	0.00332133	0.002257	0.00312072	72.323		0.00121877	0.00109645	0.00105507	0.00446229	0.00157835	0.00293233	0.00125232	0.00205721	60.8747		0.00112983	0.00110295	0.00101032	0.00659042	0.00556947	0.00332133	0.002257	0.00312072	72.323
GM3 18:1;O2/10:0	0.0116527	0.0105651	0.0147072	0.0274348	0.045395	0.00873342	0.0129964	0.0197481	65.8113		0.0125701	0.0105029	0.0153586	0.0185758	0.0128647	0.00771056	0.00344092	0.0129304	26.6111		0.0116527	0.0105651	0.0147072	0.0274348	0.045395	0.00873342	0.0129964	0.0197481	65.8113		0.0125701	0.0105029	0.0153586	0.0185758	0.0128647	0.00771056	0.00344092	0.0129304	26.6111		0.0116527	0.0105651	0.0147072	0.0274348	0.045395	0.00873342	0.0129964	0.0197481	65.8113
GM3 18:1;O2/11:0	0.00406428	0.00494836	0.00175123	0.0082689	0.0256595	0.00338124	0.00813542	0.00801225	101.537		0.00438424	0.00491921	0.00182879	0.00559876	0.00727173	0.00298523	0.00175636	0.00449799	39.0476		0.00406428	0.00494836	0.00175123	0.0082689	0.0256595	0.00338124	0.00813542	0.00801225	101.537		0.00438424	0.00491921	0.00182879	0.00559876	0.00727173	0.00298523	0.00175636	0.00449799	39.0476		0.00406428	0.00494836	0.00175123	0.0082689	0.0256595	0.00338124	0.00813542	0.00801225	101.537
GM3 18:1;O2/12:0	0.0362868	0.0369006	0.0544381	0.0772046	0.191888	0.0317426	0.0560278	0.0714102	78.4591		0.0391435	0.0366833	0.0568489	0.0522742	0.0543799	0.0280249	0.010581	0.0445591	23.746		0.0362868	0.0369006	0.0544381	0.0772046	0.191888	0.0317426	0.0560278	0.0714102	78.4591		0.0391435	0.0366833	0.0568489	0.0522742	0.0543799	0.0280249	0.010581	0.0445591	23.746		0.0362868	0.0369006	0.0544381	0.0772046	0.191888	0.0317426	0.0560278	0.0714102	78.4591
GM3 18:1;O2/12:1	0.0103652	0.0159389	0.0179657	0.0287213	0.0694987	0.0101388	0.0206537	0.0254381	81.1919		0.0111812	0.015845	0.0187614	0.0194468	0.0196955	0.00895138	0.00419011	0.0156469	26.7792		0.0103652	0.0159389	0.0179657	0.0287213	0.0694987	0.0101388	0.0206537	0.0254381	81.1919		0.0111812	0.015845	0.0187614	0.0194468	0.0196955	0.00895138	0.00419011	0.0156469	26.7792		0.0103652	0.0159389	0.0179657	0.0287213	0.0694987	0.0101388	0.0206537	0.0254381	81.1919
GM3 18:1;O2/13:0	0.00646764	0.00412787	0.00891523	0.0135463	0.0187156	0.00505934	0.00515447	0.009472	54.4179		0.00697681	0.00410356	0.00931004	0.00917204	0.00530387	0.00446679	0.00210367	0.00655552	32.0901		0.00646764	0.00412787	0.00891523	0.0135463	0.0187156	0.00505934	0.00515447	0.009472	54.4179		0.00697681	0.00410356	0.00931004	0.00917204	0.00530387	0.00446679	0.00210367	0.00655552	32.0901		0.00646764	0.00412787	0.00891523	0.0135463	0.0187156	0.00505934	0.00515447	0.009472	54.4179
GM3 18:1;O2/14:0	0.139273	0.158	0.206306	0.303846	0.584011	0.124776	0.159548	0.252702	63.1369		0.150237	0.15707	0.215442	0.20573	0.165505	0.110163	0.0352568	0.167358	21.0667		0.139273	0.158	0.206306	0.303846	0.584011	0.124776	0.159548	0.252702	63.1369		0.150237	0.15707	0.215442	0.20573	0.165505	0.110163	0.0352568	0.167358	21.0667		0.139273	0.158	0.206306	0.303846	0.584011	0.124776	0.159548	0.252702	63.1369
GM3 18:1;O2/14:1	0.0206687	0.0215801	0.0276311	0.0400941	0.108623	0.0180829	0.0317638	0.0394467	80.5235		0.0222958	0.0214529	0.0288548	0.0271472	0.0307831	0.015965	0.00503978	0.0244165	20.6409		0.0206687	0.0215801	0.0276311	0.0400941	0.108623	0.0180829	0.0317638	0.0394467	80.5235		0.0222958	0.0214529	0.0288548	0.0271472	0.0307831	0.015965	0.00503978	0.0244165	20.6409		0.0206687	0.0215801	0.0276311	0.0400941	0.108623	0.0180829	0.0317638	0.0394467	80.5235
GM3 18:1;O2/15:0	0.0551643	0.0655261	0.0805551	0.113347	0.142154	0.0506142	0.0330164	0.0845601	39.0449		0.0595071	0.0651402	0.0841225	0.0767456	0.0402855	0.0446863	0.0157787	0.0617478	25.5535		0.0551643	0.0655261	0.0805551	0.113347	0.142154	0.0506142	0.0330164	0.0845601	39.0449		0.0595071	0.0651402	0.0841225	0.0767456	0.0402855	0.0446863	0.0157787	0.0617478	25.5535		0.0551643	0.0655261	0.0805551	0.113347	0.142154	0.0506142	0.0330164	0.0845601	39.0449
GM3 18:1;O2/15:1	0.00313512	0.00351262	0.00513901	0.007502	0.00238309	0.00174795	0.00192254	0.0039033	49.2542		0.00338193	0.00349193	0.0053666	0.0050795	0.000675354	0.00154323	0.00170512	0.00325642	52.3618		0.00313512	0.00351263	0.00513901	0.007502	0.00238309	0.00174795	0.00192254	0.0039033	49.2542		0.00338193	0.00349193	0.0053666	0.0050795	0.000675354	0.00154323	0.00170512	0.00325642	52.3618		0.00313512	0.00351263	0.00513901	0.007502	0.00238309	0.00174795	0.00192254	0.0039033	49.2542
GM3 18:1;O2/16:0	1.47303	1.59782	1.89894	2.56897	2.08372	1.25771	0.43251	1.81336	23.8512		1.589	1.5884	1.98304	1.73942	0.590512	1.11041	0.458033	1.43346	31.9529		1.47303	1.59782	1.89894	2.56897	2.08372	1.25771	0.43251	1.81336	23.8512		1.589	1.5884	1.98304	1.73942	0.590512	1.11041	0.458033	1.43346	31.9529		1.47303	1.59782	1.89894	2.56897	2.08372	1.25771	0.43251	1.81336	23.8512
GM3 18:1;O2/16:1	0.202941	0.218121	0.283775	0.42776	0.965404	0.178286	0.274615	0.379381	72.3848		0.218918	0.216837	0.296342	0.289631	0.273589	0.157405	0.0492304	0.24212	20.3331		0.202941	0.218121	0.283775	0.42776	0.965404	0.178286	0.274615	0.379381	72.3848		0.218918	0.216837	0.296342	0.289631	0.273589	0.157405	0.0492304	0.24212	20.3331		0.202941	0.218121	0.283775	0.42776	0.965404	0.178286	0.274615	0.379381	72.3848
GM3 18:1;O2/17:0	0.0316234	0.0360004	0.04165	0.0527227	0.0450499	0.0273222	0.0084823	0.0390614	21.7153		0.0341129	0.0357884	0.0434945	0.0356978	0.0127668	0.0241222	0.00992097	0.0309971	32.0061		0.0316234	0.0360004	0.04165	0.0527227	0.0450499	0.0273222	0.0084823	0.0390614	21.7153		0.0341129	0.0357884	0.0434945	0.0356978	0.0127668	0.0241222	0.00992097	0.0309971	32.0061		0.0316234	0.0360004	0.04165	0.0527227	0.0450499	0.0273222	0.0084823	0.0390614	21.7153
GM3 18:1;O2/17:1	0.00876796	0.0113042	0.0136531	0.0208225	0.0312741	0.00896567	0.0080172	0.0157979	50.7485		0.00945822	0.0112376	0.0142577	0.0140986	0.00886289	0.0079156	0.002474	0.0109718	22.5487		0.00876796	0.0113042	0.0136531	0.0208225	0.0312741	0.00896566	0.0080172	0.0157979	50.7485		0.00945822	0.0112376	0.0142577	0.0140986	0.00886289	0.0079156	0.002474	0.0109718	22.5487		0.00876796	0.0113042	0.0136531	0.0208225	0.0312741	0.00896566	0.0080172	0.0157979	50.7485
GM3 18:1;O2/18:0	0.421649	0.429582	0.480396	0.606251	0.477184	0.343077	0.079757	0.45969	17.3502		0.454843	0.427052	0.501671	0.410484	0.135231	0.302896	0.121809	0.372029	32.7417		0.421649	0.429582	0.480396	0.606251	0.477184	0.343077	0.079757	0.45969	17.3502		0.454843	0.427052	0.501671	0.410484	0.135231	0.302896	0.121809	0.372029	32.7417		0.421649	0.429582	0.480396	0.606251	0.477184	0.343077	0.079757	0.45969	17.3502
GM3 18:1;O2/18:1	0.177943	0.199932	0.251621	0.342992	0.800565	0.148055	0.223722	0.320185	69.8728		0.191952	0.198754	0.262764	0.232235	0.226875	0.130714	0.0413423	0.207216	19.9513		0.177943	0.199932	0.251621	0.342992	0.800565	0.148055	0.223722	0.320185	69.8728		0.191952	0.198754	0.262764	0.232235	0.226875	0.130714	0.0413423	0.207216	19.9513		0.177943	0.199932	0.251621	0.342992	0.800565	0.148055	0.223722	0.320185	69.8728
GM3 18:1;O2/18:2	0.0215312	0.0250432	0.0355954	0.0489221	0.0982191	0.0169337	0.0276249	0.0410408	67.311		0.0232262	0.0248957	0.0371717	0.0331245	0.0278347	0.0149504	0.00713474	0.0268672	26.5556		0.0215312	0.0250432	0.0355954	0.0489221	0.0982191	0.0169337	0.0276249	0.0410408	67.311		0.0232262	0.0248957	0.0371717	0.0331245	0.0278347	0.0149504	0.00713474	0.0268672	26.5556		0.0215312	0.0250432	0.0355954	0.0489221	0.0982191	0.0169337	0.0276249	0.0410408	67.311
GM3 18:1;O2/19:0	0.00693623	0.00887156	0.00583824	0.0136673	0.0129127	0.00726722	0.00299989	0.00924888	32.4352		0.00748229	0.0088193	0.00609679	0.00925392	0.00365939	0.00641608	0.00186756	0.00695463	26.8535		0.00693623	0.00887156	0.00583824	0.0136673	0.0129127	0.00726722	0.00299989	0.00924888	32.4352		0.00748229	0.0088193	0.00609679	0.00925392	0.00365939	0.00641608	0.00186756	0.00695463	26.8535		0.00693623	0.00887156	0.00583824	0.0136673	0.0129127	0.00726722	0.00299989	0.00924888	32.4352
GM3 18:1;O2/19:1	0.00728011	0.00872694	0.0115276	0.0145107	0.027079	0.00575816	0.00712355	0.0124804	57.0778		0.00785324	0.00867553	0.0120381	0.00982502	0.00767402	0.00508376	0.00212416	0.00852495	24.917		0.00728011	0.00872693	0.0115276	0.0145107	0.027079	0.00575816	0.00712355	0.0124804	57.0778		0.00785324	0.00867553	0.0120381	0.00982502	0.00767402	0.00508376	0.00212416	0.00852495	24.917		0.00728011	0.00872693	0.0115276	0.0145107	0.027079	0.00575816	0.00712355	0.0124804	57.0778
GM3 18:1;O2/20:0	0.107565	0.104082	0.112494	0.16607	0.104649	0.0852677	0.0250462	0.113355	22.0954		0.116033	0.103469	0.117476	0.112444	0.0296569	0.0752812	0.0314678	0.0923932	34.0585		0.107565	0.104082	0.112494	0.16607	0.104649	0.0852677	0.0250462	0.113355	22.0954		0.116033	0.103469	0.117476	0.112444	0.0296569	0.0752812	0.0314678	0.0923932	34.0585		0.107565	0.104082	0.112494	0.16607	0.104649	0.0852677	0.0250462	0.113355	22.0954
GM3 18:1;O2/20:1	0.0623123	0.0780255	0.0948442	0.120326	0.27569	0.0539072	0.0754183	0.114184	66.0496		0.0672178	0.0775659	0.0990444	0.081471	0.0781289	0.0475936	0.0155343	0.0751703	20.6654		0.0623123	0.0780255	0.0948442	0.120326	0.27569	0.0539072	0.0754183	0.114184	66.0496		0.0672178	0.0775659	0.0990444	0.081471	0.0781289	0.0475936	0.0155343	0.0751703	20.6654		0.0623123	0.0780255	0.0948442	0.120326	0.27569	0.0539072	0.0754183	0.114184	66.0496
GM3 18:1;O2/20:2	0.0112375	0.00928244	0.0107711	0.0206537	0.0443972	0.0100199	0.0125238	0.017727	70.6481		0.0121222	0.00922777	0.0112482	0.0139843	0.0125819	0.00884635	0.00181818	0.0113351	16.0403		0.0112375	0.00928244	0.0107711	0.0206537	0.0443972	0.0100199	0.0125238	0.017727	70.6481		0.0121222	0.00922777	0.0112482	0.0139843	0.0125819	0.00884635	0.00181818	0.0113351	16.0403		0.0112375	0.00928244	0.0107711	0.0206537	0.0443972	0.0100199	0.0125238	0.017727	70.6481
GM3 18:1;O2/21:0	0.0199306	0.0193082	0.0150125	0.0262462	0.032861	0.0177042	0.00598125	0.0218438	27.3819		0.0214996	0.0191945	0.0156774	0.0177709	0.0093126	0.0156307	0.00380705	0.0165143	23.0531		0.0199306	0.0193082	0.0150125	0.0262462	0.032861	0.0177042	0.00598125	0.0218438	27.3819		0.0214996	0.0191945	0.0156774	0.0177709	0.0093126	0.0156307	0.00380705	0.0165143	23.0531		0.0199306	0.0193082	0.0150125	0.0262462	0.032861	0.0177042	0.00598125	0.0218438	27.3819
GM3 18:1;O2/21:1	0.0106565	0.00846126	0.0116457	0.017808	0.0353526	0.00771259	0.00955374	0.0152728	62.5541		0.0114954	0.00841142	0.0121614	0.0120576	0.0100187	0.00680929	0.00198724	0.010159	19.5614		0.0106565	0.00846126	0.0116457	0.017808	0.0353526	0.00771259	0.00955374	0.0152728	62.5541		0.0114954	0.00841142	0.0121614	0.0120576	0.0100187	0.00680929	0.00198724	0.010159	19.5614		0.0106565	0.00846126	0.0116457	0.017808	0.0353526	0.00771259	0.00955374	0.0152728	62.5541
GM3 18:1;O2/22:0	0.0591388	0.0625578	0.0629609	0.18851	0.0727984	0.102122	0.0457763	0.091348	50.112		0.0637945	0.0621894	0.0657491	0.127638	0.0206306	0.0901611	0.0323169	0.0716937	45.0763		0.0591388	0.0625578	0.0629609	0.18851	0.0727984	0.102122	0.0457763	0.091348	50.112		0.0637945	0.0621894	0.0657491	0.127638	0.0206306	0.0901611	0.0323169	0.0716937	45.0763		0.0591388	0.0625578	0.0629609	0.18851	0.0727984	0.102122	0.0457763	0.091348	50.112
GM3 18:1;O2/22:1	0.216995	0.214826	0.238759	0.399426	0.324262	0.170884	0.0772957	0.260859	29.6312		0.234078	0.213561	0.249333	0.270446	0.0918939	0.15087	0.0616779	0.201697	30.5795		0.216995	0.214826	0.238759	0.399426	0.324262	0.170884	0.0772957	0.260859	29.6312		0.234078	0.213561	0.249333	0.270446	0.0918939	0.15087	0.0616779	0.201697	30.5795		0.216995	0.214826	0.238759	0.399426	0.324262	0.170884	0.0772957	0.260859	29.6312
GM3 18:1;O2/22:2	0.0161732	0.0203528	0.0192693	0.0297254	0.0706123	0.0130847	0.0196451	0.028203	69.6563		0.0174464	0.020233	0.0201227	0.0201267	0.0200111	0.0115522	0.00315089	0.0182487	17.2664		0.0161732	0.0203528	0.0192693	0.0297254	0.0706123	0.0130847	0.0196451	0.028203	69.6563		0.0174464	0.020233	0.0201227	0.0201267	0.0200111	0.0115522	0.00315089	0.0182487	17.2664		0.0161732	0.0203528	0.0192693	0.0297254	0.0706123	0.0130847	0.0196451	0.028203	69.6563
GM3 18:1;O2/23:0	0.014203	0.0139366	0.0130202	0.0647348	0.0277946	0.0339335	0.0182446	0.0279371	65.3061		0.0153211	0.0138545	0.0135968	0.0438311	0.00787681	0.0299592	0.0123251	0.0207399	59.4271		0.014203	0.0139366	0.0130202	0.0647348	0.0277946	0.0339335	0.0182446	0.0279371	65.3061		0.0153211	0.0138545	0.0135968	0.0438311	0.00787681	0.0299592	0.0123251	0.0207399	59.4271		0.014203	0.0139366	0.0130202	0.0647348	0.0277946	0.0339335	0.0182446	0.0279371	65.3061
GM3 18:1;O2/23:1	0.0724035	0.0749555	0.101344	0.119776	0.0954301	0.0578286	0.0206565	0.0869562	23.7551		0.0781035	0.074514	0.105832	0.0810985	0.0270443	0.0510557	0.0248203	0.069608	35.6573		0.0724035	0.0749555	0.101344	0.119776	0.0954301	0.0578286	0.0206565	0.0869562	23.7551		0.0781035	0.074514	0.105832	0.0810985	0.0270443	0.0510557	0.0248203	0.069608	35.6573		0.0724035	0.0749555	0.101344	0.119776	0.0954301	0.0578286	0.0206565	0.0869562	23.7551
GM3 18:1;O2/23:2	0.00318276	0.00834793	0.0100459	0.0159734	0.030263	0.00788623	0.00874517	0.0126165	69.3152		0.00343333	0.00829876	0.0104908	0.0108154	0.00857635	0.00696259	0.00246397	0.00809619	30.4337		0.00318276	0.00834793	0.0100459	0.0159734	0.030263	0.00788623	0.00874517	0.0126165	69.3152		0.00343333	0.00829876	0.0104908	0.0108154	0.00857635	0.00696259	0.00246397	0.00809619	30.4337		0.00318276	0.00834793	0.0100459	0.0159734	0.030263	0.00788623	0.00874517	0.0126165	69.3152
GM3 18:1;O2/24:0	0.0173201	0.0174646	0.0232888	0.0922588	0.0409678	0.0567747	0.0267828	0.0413458	64.7777		0.0186836	0.0173617	0.0243202	0.0624672	0.01161	0.0501252	0.0187701	0.0307613	61.0186		0.0173201	0.0174646	0.0232888	0.0922588	0.0409679	0.0567747	0.0267828	0.0413458	64.7777		0.0186836	0.0173617	0.0243202	0.0624672	0.01161	0.0501252	0.0187701	0.0307613	61.0186		0.0173201	0.0174646	0.0232888	0.0922588	0.0409679	0.0567747	0.0267828	0.0413458	64.7777
GM3 18:1;O2/24:1	0.329184	0.347434	0.360955	0.549942	0.216986	0.272598	0.103387	0.346183	29.8648		0.355099	0.345388	0.37694	0.372359	0.0614925	0.240672	0.112748	0.291992	38.6134		0.329184	0.347434	0.360955	0.549942	0.216986	0.272598	0.103387	0.346183	29.8648		0.355099	0.345388	0.37694	0.372359	0.0614925	0.240672	0.112748	0.291992	38.6134		0.329184	0.347434	0.360955	0.549942	0.216986	0.272598	0.103387	0.346183	29.8648
GM3 18:1;O2/24:2	0.248952	0.255244	0.295279	0.42034	0.561403	0.185964	0.126353	0.327864	38.5383		0.268551	0.25374	0.308356	0.284607	0.159098	0.164184	0.057676	0.239756	24.0561		0.248952	0.255244	0.295279	0.42034	0.561403	0.185964	0.126353	0.327864	38.5383		0.268551	0.25374	0.308356	0.284607	0.159098	0.164184	0.057676	0.239756	24.0561		0.248952	0.255244	0.295279	0.42034	0.561403	0.185964	0.126353	0.327864	38.5383
GM3 18:1;O2/24:3	0.0215097	0.0226785	0.022628	0.0311801	0.0383869	0.0162766	0.00725167	0.0254433	28.5013		0.0232031	0.0225449	0.0236301	0.0211116	0.0108786	0.0143702	0.00488222	0.0192898	25.3099		0.0215097	0.0226785	0.022628	0.0311801	0.0383869	0.0162766	0.00725167	0.0254433	28.5013		0.0232031	0.0225449	0.0236301	0.0211116	0.0108786	0.0143702	0.00488222	0.0192898	25.3099		0.0215097	0.0226785	0.022628	0.0311801	0.0383869	0.0162766	0.00725167	0.0254433	28.5013
GM3 18:1;O2/25:1	0.0218519	0.0256639	0.0244042	0.0356173	0.0215586	0.0161678	0.00590967	0.0242106	24.4094		0.0235722	0.0255127	0.025485	0.024116	0.00610958	0.0142742	0.00725444	0.0198449	36.5556		0.0218519	0.0256639	0.0244042	0.0356173	0.0215586	0.0161678	0.00590967	0.0242106	24.4094		0.0235722	0.0255127	0.025485	0.024116	0.00610958	0.0142742	0.00725444	0.0198449	36.5556		0.0218519	0.0256639	0.0244042	0.0356173	0.0215586	0.0161678	0.00590967	0.0242106	24.4094
GM3 18:0;O3/16:0	0.00265508	0.00303303	0.00335165	0.00524712	0.00872844	0.00283202	0.00215534	0.00430789	50.0325		0.0028641	0.00301517	0.00350008	0.00355275	0.00247358	0.00250034	0.000428101	0.00298434	14.3449		0.00265508	0.00303303	0.00335165	0.00524712	0.00872844	0.00283202	0.00215534	0.00430789	50.0325		0.0028641	0.00301517	0.00350008	0.00355275	0.00247358	0.00250034	0.000428101	0.00298434	14.3449		0.00265508	0.00303303	0.00335165	0.00524712	0.00872844	0.00283202	0.00215534	0.00430789	50.0325
GM3 18:1;O3/10:0	0.00320467	0.00407316	0.00354925	0.00376054	0.00245633	0.00117866	0.000972818	0.0030371	32.0312		0.00345696	0.00404917	0.00370643	0.00254621	0.000696109	0.00104061	0.00129847	0.00258258	50.2782		0.00320467	0.00407316	0.00354924	0.00376054	0.00245633	0.00117866	0.000972818	0.0030371	32.0312		0.00345696	0.00404917	0.00370643	0.00254621	0.000696109	0.00104061	0.00129847	0.00258258	50.2782		0.00320467	0.00407316	0.00354924	0.00376054	0.00245633	0.00117866	0.000972818	0.0030371	32.0312
GM3 18:1;O3/12:0	0.00438579	0.00466509	0.00508682	0.0102431	0.0257845	0.00465262	0.00771845	0.00913631	84.481		0.00473106	0.00463762	0.00531209	0.00693545	0.00730715	0.0041077	0.00119965	0.00550518	21.7912		0.00438579	0.00466509	0.00508682	0.0102431	0.0257845	0.00465262	0.00771845	0.00913631	84.481		0.00473106	0.00463762	0.00531209	0.00693545	0.00730715	0.0041077	0.00119965	0.00550518	21.7912		0.00438579	0.00466509	0.00508682	0.0102431	0.0257845	0.00465262	0.00771845	0.00913631	84.481
GM3 18:1;O3/12:1	0.00250653	0.00384604	0.00508136	0.00496924	0.0198605	0.00246511	0.00608439	0.0064548	94.2614		0.00270385	0.00382339	0.00530639	0.00336461	0.00562834	0.00217639	0.00126708	0.00383383	33.05		0.00250653	0.00384604	0.00508136	0.00496924	0.0198605	0.00246511	0.00608439	0.0064548	94.2614		0.00270385	0.00382339	0.00530639	0.00336461	0.00562834	0.00217639	0.00126708	0.00383383	33.05		0.00250653	0.00384604	0.00508136	0.00496924	0.0198605	0.00246511	0.00608439	0.0064548	94.2614
GM3 18:1;O3/14:0	0.0210456	0.0212354	0.0306066	0.0389748	0.0709896	0.0173032	0.0183101	0.0333592	54.8878		0.0227024	0.0211104	0.031962	0.0263893	0.020118	0.0152766	0.00521838	0.0229265	22.7614		0.0210456	0.0212354	0.0306066	0.0389748	0.0709895	0.0173032	0.0183101	0.0333592	54.8878		0.0227024	0.0211104	0.031962	0.0263893	0.020118	0.0152766	0.00521838	0.0229265	22.7614		0.0210456	0.0212354	0.0306066	0.0389748	0.0709895	0.0173032	0.0183101	0.0333592	54.8878
GM3 18:1;O3/14:1	0.00434249	0.00394311	0.00238132	0.00772953	0.0192894	0.00315789	0.00582867	0.0068073	85.6239		0.00468436	0.00391989	0.00248677	0.00523356	0.0054665	0.00278803	0.00114382	0.00409652	27.9217		0.00434249	0.00394311	0.00238132	0.00772953	0.0192894	0.00315789	0.00582867	0.0068073	85.6239		0.00468436	0.00391989	0.00248677	0.00523356	0.0054665	0.00278803	0.00114382	0.00409652	27.9217		0.00434249	0.00394311	0.00238132	0.00772953	0.0192894	0.00315789	0.00582867	0.0068073	85.6239
GM3 18:1;O3/15:0	0.00638743	0.00794944	0.00670139	0.0111805	0.0122985	0.0058787	0.0024639	0.00839932	29.3346		0.00689029	0.00790262	0.00699816	0.00757019	0.0034853	0.00519019	0.00153636	0.00633946	24.2349		0.00638743	0.00794944	0.00670139	0.0111805	0.0122985	0.0058787	0.0024639	0.00839932	29.3346		0.00689029	0.00790262	0.00699816	0.00757019	0.0034853	0.00519019	0.00153636	0.00633946	24.2349		0.00638743	0.00794944	0.00670139	0.0111805	0.0122985	0.0058787	0.0024639	0.00839932	29.3346
GM3 18:1;O3/16:0	0.0892475	0.0878821	0.0894094	0.11703	0.0891651	0.0742104	0.0127672	0.0911575	14.0056		0.0962735	0.0873645	0.0933689	0.0792397	0.0252688	0.0655189	0.0242296	0.0745057	32.5205		0.0892475	0.0878821	0.0894094	0.11703	0.0891651	0.0742104	0.0127672	0.0911575	14.0056		0.0962735	0.0873645	0.0933689	0.0792397	0.0252688	0.0655189	0.0242296	0.0745057	32.5205		0.0892475	0.0878821	0.0894094	0.11703	0.0891651	0.0742104	0.0127672	0.0911575	14.0056
GM3 18:1;O3/16:1	0.0234167	0.0300236	0.0334603	0.0569635	0.114269	0.0225382	0.0322754	0.0467786	68.9961		0.0252601	0.0298467	0.0349421	0.0385692	0.0323832	0.0198985	0.00616347	0.03015	20.4427		0.0234167	0.0300236	0.0334603	0.0569635	0.114269	0.0225382	0.0322754	0.0467786	68.9961		0.0252601	0.0298467	0.0349421	0.0385692	0.0323832	0.0198985	0.00616347	0.03015	20.4427		0.0234167	0.0300236	0.0334603	0.0569635	0.114269	0.0225382	0.0322754	0.0467786	68.9961
GM3 18:1;O3/17:0	0.00742266	0.00670372	0.0141684	0.0151935	0.0305378	0.00957792	0.00807235	0.013934	57.9328		0.00800701	0.00666424	0.0147959	0.0102873	0.00865422	0.00845615	0.00260571	0.00947746	27.4938		0.00742266	0.00670372	0.0141684	0.0151935	0.0305378	0.00957792	0.00807235	0.013934	57.9328		0.00800701	0.00666424	0.0147959	0.0102873	0.00865422	0.00845615	0.00260571	0.00947746	27.4938		0.00742266	0.00670372	0.0141684	0.0151935	0.0305378	0.00957792	0.00807235	0.013934	57.9328
GM3 18:1;O3/18:0	0.00829287	0.0091743	0.00734229	0.0144259	0.0179521	0.00784399	0.0039563	0.0108386	36.502		0.00894573	0.00912027	0.00766745	0.0097676	0.00508752	0.0069253	0.00158022	0.00791898	19.9548		0.00829287	0.00917431	0.00734229	0.0144259	0.0179521	0.00784399	0.0039563	0.0108386	36.502		0.00894573	0.00912027	0.00766745	0.0097676	0.00508752	0.0069253	0.00158022	0.00791898	19.9548		0.00829287	0.00917431	0.00734229	0.0144259	0.0179521	0.00784399	0.0039563	0.0108386	36.502
GM3 18:1;O3/18:1	0.0127956	0.0181909	0.0193052	0.0277057	0.0495732	0.0131805	0.0126777	0.0234585	54.0431		0.013803	0.0180838	0.0201602	0.0187591	0.0140487	0.0116368	0.00307932	0.0160819	19.1477		0.0127956	0.0181909	0.0193052	0.0277057	0.0495732	0.0131805	0.0126777	0.0234585	54.0431		0.013803	0.0180838	0.0201602	0.0187591	0.0140487	0.0116368	0.00307932	0.0160819	19.1477		0.0127956	0.0181909	0.0193052	0.0277057	0.0495732	0.0131805	0.0126777	0.0234585	54.0431
GM3 18:1;O3/20:0	0.00325096	0.00229817	0.00549997	0.00579066	0.00774452	0.00435937	0.00177909	0.00482394	36.8804		0.00350689	0.00228463	0.00574353	0.00392078	0.00219475	0.0038488	0.00118824	0.00358323	33.1611		0.00325096	0.00229817	0.00549997	0.00579066	0.00774452	0.00435937	0.00177909	0.00482394	36.8804		0.00350689	0.00228463	0.00574353	0.00392078	0.00219475	0.0038488	0.00118824	0.00358323	33.1611		0.00325096	0.00229817	0.00549997	0.00579066	0.00774452	0.00435937	0.00177909	0.00482394	36.8804
GM3 18:1;O3/20:1	0.0115378	0.00996237	0.0143418	0.022161	0.0371235	0.0110288	0.00958121	0.0176925	54.1539		0.0124462	0.00990369	0.0149769	0.0150049	0.0105206	0.00973713	0.00222622	0.0120982	18.4012		0.0115378	0.00996237	0.0143418	0.022161	0.0371235	0.0110288	0.00958121	0.0176925	54.1539		0.0124462	0.00990369	0.0149769	0.0150049	0.0105206	0.00973713	0.00222622	0.0120982	18.4012		0.0115378	0.00996237	0.0143418	0.022161	0.0371235	0.0110288	0.00958121	0.0176925	54.1539
GM3 18:1;O3/21:0	0.00688545	0.00620071	0.00825003	0.013209	0.0149302	0.00701128	0.00338323	0.00941445	35.9365		0.0074275	0.00616419	0.00861539	0.00894366	0.00423112	0.00619012	0.00161042	0.00692866	23.2428		0.00688544	0.00620071	0.00825003	0.013209	0.0149302	0.00701128	0.00338323	0.00941445	35.9365		0.0074275	0.00616419	0.00861539	0.00894366	0.00423112	0.00619012	0.00161042	0.00692866	23.2428		0.00688544	0.00620071	0.00825003	0.013209	0.0149302	0.00701128	0.00338323	0.00941445	35.9365
GM3 18:1;O3/22:0	0.00459797	0.00518141	0.0053206	0.0185738	0.0188774	0.0116188	0.0061419	0.010695	57.4279		0.00495994	0.00515089	0.00555622	0.0125761	0.00534974	0.010258	0.00298677	0.00730847	40.8672		0.00459797	0.00518141	0.0053206	0.0185738	0.0188774	0.0116188	0.0061419	0.010695	57.4279		0.00495994	0.00515089	0.00555622	0.0125761	0.00534974	0.010258	0.00298677	0.00730847	40.8672		0.00459797	0.00518141	0.0053206	0.0185738	0.0188774	0.0116188	0.0061419	0.010695	57.4279
GM3 18:1;O3/22:1	0.0164399	0.0195722	0.0232629	0.0327895	0.0304582	0.013719	0.00697538	0.0227069	30.7191		0.0177341	0.0194569	0.0242931	0.0222014	0.00863165	0.0121122	0.0054735	0.0174049	31.4481		0.0164399	0.0195722	0.0232629	0.0327895	0.0304582	0.013719	0.00697538	0.0227069	30.7191		0.0177341	0.0194569	0.0242931	0.0222014	0.00863165	0.0121122	0.0054735	0.0174049	31.4481		0.0164399	0.0195722	0.0232629	0.0327895	0.0304582	0.013719	0.00697538	0.0227069	30.7191
GM3 18:1;O3/23:0	0.00885401	0.0100886	0.0110603	0.025667	0.0113623	0.0126634	0.00565975	0.0132826	42.6103		0.00955105	0.0100292	0.0115501	0.0173788	0.00321999	0.0111802	0.00414332	0.0104849	39.517		0.00885401	0.0100886	0.0110603	0.025667	0.0113623	0.0126634	0.00565975	0.0132826	42.6103		0.00955105	0.0100292	0.0115501	0.0173788	0.00321999	0.0111802	0.00414332	0.0104849	39.517		0.00885401	0.0100886	0.0110603	0.025667	0.0113623	0.0126634	0.00565975	0.0132826	42.6103
GM3 18:1;O3/23:1	0.0175793	0.0158306	0.0190979	0.0189607	0.02093	0.00596669	0.0049147	0.0163942	29.9783		0.0189632	0.0157374	0.0199437	0.0128381	0.00593143	0.00526787	0.00578745	0.0131136	44.1332		0.0175793	0.0158306	0.0190979	0.0189607	0.02093	0.00596669	0.0049147	0.0163942	29.9783		0.0189632	0.0157374	0.0199437	0.0128381	0.00593143	0.00526787	0.00578745	0.0131136	44.1332		0.0175793	0.0158306	0.0190979	0.0189607	0.02093	0.00596669	0.0049147	0.0163942	29.9783
GM3 18:1;O3/24:0	0.00106066	0.00181992	0.00318577	0.0180391	0.0111146	0.00981377	0.00608048	0.00750565	81.0121		0.00114416	0.0018092	0.00332685	0.0122141	0.00314981	0.00866438	0.00401509	0.00505141	79.4846		0.00106066	0.00181993	0.00318577	0.0180391	0.0111146	0.00981377	0.00608048	0.00750565	81.0121		0.00114416	0.0018092	0.00332685	0.0122141	0.00314981	0.00866438	0.00401509	0.00505141	79.4846		0.00106066	0.00181993	0.00318577	0.0180391	0.0111146	0.00981377	0.00608048	0.00750565	81.0121
GM3 18:1;O3/24:1	0.0373951	0.0350107	0.0412676	0.0655053	0.0324454	0.0396388	0.0109534	0.0418771	26.1561		0.040339	0.0348045	0.0430951	0.0443528	0.00919483	0.0349963	0.0118724	0.0344637	34.4491		0.0373951	0.0350107	0.0412676	0.0655053	0.0324454	0.0396388	0.0109534	0.0418771	26.1561		0.040339	0.0348045	0.0430951	0.0443528	0.00919483	0.0349963	0.0118724	0.0344637	34.4491		0.0373951	0.0350107	0.0412676	0.0655053	0.0324454	0.0396388	0.0109534	0.0418771	26.1561
GQ1b 18:1;O2/18:0	1.24539	0.878519	0.745393	1.65426	2.67314	0.719278	0.687294	1.31933	52.0941		1.26638	0.881608	0.795578	1.38471	1.08586	0.6562	0.258043	1.01172	25.5053		1.45681	1.16752	0.732779	3.59565	2.85505	0.367263	1.15339	1.69585	68.0129		1.50809	1.14116	0.749001	2.2817	1.24746	0.354498	0.603857	1.21365	49.7554		1.24539	0.878519	0.745393	1.65426	2.67314	0.719278	0.687294	1.31933	52.0941
GQ1b 18:1;O2/20:0	1.57106	0.765187	0.825995	1.86773	2.58546	0.831175	0.671938	1.40777	47.7308		1.59753	0.767878	0.881606	1.5634	1.05024	0.758283	0.351062	1.10316	31.8234		1.83776	1.01691	0.812017	4.05964	2.7614	0.424397	1.25905	1.81869	69.2284		1.90245	0.993945	0.829993	2.57613	1.20654	0.409647	0.719391	1.31978	54.5082		1.57106	0.765187	0.825995	1.86773	2.58546	0.831175	0.671938	1.40777	47.7308
GT1b 18:0;O2/16:0	0.0936048	0.0667738	0.102228	0.0686843	0.0898203	0.13511	0.0229036	0.0927036	24.7063		0.0951824	0.0670087	0.109111	0.0574927	0.036486	0.123262	0.0302935	0.0814237	37.2047		0.109495	0.0887402	0.100498	0.14929	0.0959327	0.0689872	0.0244849	0.102157	23.9679		0.113349	0.0867363	0.102723	0.094735	0.0419161	0.0665895	0.0238333	0.0843415	28.258		0.0936048	0.0667738	0.102228	0.0686843	0.0898203	0.13511	0.0229036	0.0927036	24.7063
GT1b 18:1;O2/14:0	0.0927341	0.106018	0.136124	0.181461	0.278735	0.146959	0.0614865	0.157005	39.1621		0.0942971	0.106391	0.145289	0.151893	0.113225	0.134072	0.0209797	0.124194	16.8926		0.108477	0.140895	0.13382	0.394417	0.297703	0.0750374	0.1146	0.191725	59.773		0.112295	0.137713	0.136783	0.250286	0.130076	0.0724294	0.0541763	0.13993	38.7166		0.0927341	0.106018	0.136124	0.181461	0.278735	0.146959	0.0614865	0.157005	39.1621
GT1b 18:1;O2/16:0	0.756917	0.867666	1.35349	0.845361	0.925641	1.45456	0.267929	1.03394	25.9134		0.769674	0.870718	1.44462	0.707616	0.376006	1.327	0.366706	0.915939	40.0361		0.885411	1.1531	1.33059	1.83744	0.988631	0.742697	0.357516	1.15631	30.9186		0.916577	1.12706	1.36005	1.16599	0.431965	0.716884	0.308195	0.953087	32.3365		0.756917	0.867666	1.35349	0.845361	0.925641	1.45456	0.267929	1.03394	25.9134
GT1b 18:1;O2/16:1	0.131282	0.109907	0.25335	0.248655	0.52339	0.193819	0.136241	0.2434	55.9741		0.133495	0.110294	0.270407	0.208138	0.212607	0.176821	0.0530599	0.185294	28.6356		0.153569	0.146063	0.249063	0.540467	0.559007	0.0989637	0.188234	0.291189	64.6433		0.158974	0.142764	0.254577	0.342965	0.244248	0.0955242	0.0826595	0.206509	40.0271		0.131282	0.109907	0.25335	0.248655	0.52339	0.193819	0.136241	0.2434	55.9741
GT1b 18:1;O2/18:0	1.49811	0.97457	1.36914	1.7779	2.15884	1.33845	0.371555	1.5195	24.4524		1.52336	0.977997	1.46132	1.48821	0.876944	1.22107	0.254859	1.25815	20.2566		1.75243	1.29517	1.34597	3.86439	2.30575	0.683412	1.01605	1.87452	54.2034		1.81411	1.26592	1.37577	2.45223	1.00746	0.65966	0.576531	1.42919	40.3396		1.49811	0.97457	1.36914	1.7779	2.15884	1.33845	0.371555	1.5195	24.4524
GT1b 18:1;O2/18:1	0.194759	0.217345	0.364363	0.141772	0.691995	0.343908	0.181986	0.325691	55.8771		0.198041	0.21811	0.388894	0.118672	0.281096	0.313749	0.0868225	0.253094	34.3045		0.227821	0.288845	0.358197	0.308151	0.739086	0.175599	0.183616	0.349617	52.5192		0.23584	0.282322	0.366127	0.195544	0.32293	0.169496	0.0690719	0.262043	26.359		0.194759	0.217345	0.364363	0.141772	0.691995	0.343908	0.181986	0.325691	55.8771
GT1b 18:1;O2/20:0	1.01812	0.502641	0.61847	0.969818	2.13537	0.95025	0.529056	1.03245	51.243		1.03528	0.504408	0.66011	0.811793	0.867413	0.866916	0.168808	0.790987	21.3414		1.19096	0.667993	0.608004	2.10796	2.28069	0.485197	0.722667	1.22347	59.0672		1.23288	0.652908	0.621464	1.33765	0.996505	0.468333	0.325392	0.884958	36.7692		1.01812	0.502641	0.61847	0.969818	2.13537	0.95025	0.529056	1.03245	51.243
GT1b 18:1;O2/20:1	0.151934	0.162888	0.198123	0.140769	0.155804	0.21303	0.0260586	0.170425	15.2904		0.154495	0.163461	0.211461	0.117832	0.0632895	0.194348	0.0491514	0.150814	32.5907		0.177726	0.216473	0.19477	0.30597	0.166407	0.108773	0.059619	0.19502	30.5707		0.183982	0.211585	0.199082	0.19416	0.0727085	0.104992	0.05255	0.161085	32.6225		0.151934	0.162888	0.198123	0.140769	0.155804	0.21303	0.0260586	0.170425	15.2904
Neu5Ac-Fuc2-nLc10Cer 18:1;O2/16:0	0.103637	0.123123	0.147431	0.277574	0.19877	0.0876954	0.0647693	0.156372	41.4201		0.0937502	0.10516	0.131684	0.153919	0.0758925	0.0739687	0.028979	0.105729	27.4087		0.0905625	0.10759	0.128831	0.242556	0.173694	0.0766321	0.0565983	0.136644	41.4201		0.0937502	0.10516	0.131684	0.153919	0.0758925	0.0739687	0.028979	0.105729	27.4087		0.00530588	0.00601559	0.00779663	0.00964898	0.0158306	0.00490458	0.00375233	0.00825037	45.4808
Neu5Ac-Fuc-nLc10Cer 18:1;O2/16:0	0.293376	0.387925	0.488742	0.640437	0.437762	0.245454	0.129773	0.415616	31.2243		0.265389	0.331331	0.43654	0.355133	0.167142	0.207034	0.0912165	0.293761	31.0512		0.256365	0.338986	0.427085	0.559642	0.382536	0.214488	0.113402	0.363184	31.2243		0.265389	0.331331	0.43654	0.355133	0.167142	0.207034	0.0912165	0.293761	31.0512		0.0150199	0.0189535	0.0258464	0.0222628	0.0348645	0.0137276	0.00714728	0.0217791	32.8171
Neu5Ac-Fuc-nLc6Cer 18:1;O2/16:0	0.133903	0.197445	0.218649	0.440428	0.280775	0.106557	0.109938	0.229626	47.8771		0.121129	0.16864	0.195295	0.244225	0.107203	0.0898778	0.0539155	0.154395	34.9205		0.11701	0.172537	0.191065	0.384865	0.245354	0.093114	0.096069	0.200657	47.8771		0.121129	0.16864	0.195295	0.244225	0.107203	0.0898778	0.0539155	0.154395	34.9205		0.00685541	0.00964689	0.0115629	0.0153101	0.0223616	0.00595944	0.00558254	0.0119494	46.7182
Neu5Ac-Fuc-nLc8Cer 18:1;O2/16:0	0.33531	0.532663	0.580489	0.872848	0.426344	0.280205	0.194632	0.504643	38.5682		0.303322	0.454953	0.518487	0.484009	0.162783	0.236345	0.133485	0.359983	37.081		0.293008	0.465464	0.507257	0.762733	0.372558	0.244855	0.170078	0.440979	38.5682		0.303322	0.454953	0.518487	0.484009	0.162783	0.236345	0.133485	0.359983	37.081		0.0171668	0.0260251	0.0306982	0.0303418	0.0339552	0.0156711	0.00693008	0.025643	27.0252
Neu5Ac-nLc10Cer 18:1;O2/16:0	0.16389	0.262185	0.322238	0.433158	0.356466	0.092581	0.115185	0.271753	42.3858		0.148256	0.223935	0.287819	0.240193	0.136103	0.0780896	0.0710655	0.185733	38.2622		0.143215	0.229109	0.281585	0.378512	0.311496	0.0809014	0.100653	0.23747	42.3858		0.148256	0.223935	0.287819	0.240193	0.136103	0.0780896	0.0710655	0.185733	38.2622		0.00839067	0.01281	0.017041	0.0150574	0.0283899	0.00517782	0.0073799	0.0144778	50.9739
Neu5Ac-nLc4Cer 18:1;O2/14:0	0.0440824	0.0841274	0.0717864	0.200158	0.0973117	0.0377911	0.0538284	0.0892095	60.3392		0.0398771	0.0718541	0.0641188	0.110991	0.0371546	0.0318758	0.0273025	0.0593119	46.032		0.0385212	0.0735143	0.0627301	0.174907	0.0850353	0.0330235	0.0470376	0.0779552	60.3392		0.0398771	0.0718541	0.0641188	0.110991	0.0371546	0.0318758	0.0273025	0.0593119	46.032		0.00225688	0.00411034	0.00379631	0.00695787	0.00775016	0.00211356	0.00215941	0.00449752	48.0134
Neu5Ac-nLc4Cer 18:1;O2/16:0	0.557928	0.667753	0.777603	1.49343	0.557464	0.464126	0.345409	0.753051	45.868		0.504703	0.570335	0.694547	0.828132	0.212846	0.391478	0.199131	0.533674	37.3133		0.487542	0.583512	0.679504	1.30503	0.487137	0.405574	0.301834	0.658049	45.868		0.504703	0.570335	0.694547	0.828132	0.212846	0.391478	0.199131	0.533674	37.3133		0.0285642	0.0326254	0.0411223	0.0519144	0.0443979	0.0259574	0.00917688	0.0374303	24.5173
Neu5Ac-nLc4Cer 18:1;O2/16:1	0.102519	0.113861	0.166741	0.174488	0.349526	0.050999	0.0944183	0.159689	59.1264		0.0927393	0.0972499	0.148931	0.0967567	0.133453	0.0430163	0.0336815	0.102024	33.0132		0.0895859	0.0994968	0.145705	0.152476	0.305431	0.0445652	0.0825069	0.139543	59.1264		0.0927393	0.0972499	0.148931	0.0967567	0.133453	0.0430163	0.0336815	0.102024	33.0132		0.00524866	0.00556308	0.00881781	0.00606553	0.0278372	0.00285224	0.00842828	0.00939741	89.6872
Neu5Ac-nLc4Cer 18:1;O2/18:1	0.0358927	0.0578197	0.0556201	0.125817	0.170388	0.0426961	0.049466	0.0813724	60.7897		0.0324686	0.0493844	0.0496793	0.0697679	0.065056	0.036013	0.0136625	0.0503949	27.1109		0.0313646	0.0505254	0.0486033	0.109945	0.148893	0.0373097	0.0432256	0.0711068	60.7897		0.0324686	0.0493844	0.0496793	0.0697679	0.065056	0.036013	0.0136625	0.0503949	27.1109		0.00183759	0.00282498	0.00294138	0.00437364	0.0135702	0.00238788	0.00406042	0.00465594	87.2095
Neu5Ac-nLc4Cer 18:1;O2/20:0	0.0680231	0.0853744	0.076342	0.106511	0.145788	0.0335565	0.0345504	0.0859325	40.2065		0.0615339	0.0729192	0.0681879	0.0590623	0.0556632	0.028304	0.0142969	0.0576117	24.8159		0.0594416	0.0746039	0.066711	0.0930743	0.127396	0.0293231	0.0301917	0.0750916	40.2065		0.0615339	0.0729192	0.0681879	0.0590623	0.0556632	0.028304	0.0142969	0.0576117	24.8159		0.00348257	0.00417127	0.00403722	0.00370253	0.0116109	0.00187673	0.00313182	0.00481353	65.0629
Neu5Ac-nLc4Cer 18:1;O2/24:1	0.0954972	0.0983095	0.107715	0.266241	0.0790636	0.101743	0.0638767	0.124762	51.1989		0.086387	0.0839672	0.0962103	0.147635	0.0301873	0.0858175	0.0341294	0.0883675	38.6222		0.0834496	0.0859072	0.0941265	0.232653	0.0690893	0.0889076	0.0558183	0.109022	51.1989		0.086387	0.0839672	0.0962103	0.147635	0.0301873	0.0858175	0.0341294	0.0883675	38.6222		0.00488915	0.00480326	0.00569636	0.00925504	0.00629683	0.00569023	0.00149841	0.00610514	24.5434
Neu5Ac-nLc4Cer 18:1;O2/24:2	0.0816331	0.0928478	0.137963	0.27616	0.146258	0.0782036	0.068204	0.135511	50.331		0.0738456	0.0793023	0.123227	0.153135	0.0558429	0.0659626	0.0346138	0.091886	37.6704		0.0713346	0.0811345	0.120558	0.241321	0.127807	0.0683377	0.0595997	0.118415	50.331		0.0738456	0.0793023	0.123227	0.153135	0.0558429	0.0659626	0.0346138	0.091886	37.6704		0.00417936	0.0045364	0.00729595	0.00959983	0.0116484	0.00437373	0.00286806	0.00693894	41.3328
Neu5Ac-nLc6Cer 18:1;O2/14:0	0.199303	0.210671	0.316332	0.516683	0.532431	0.151824	0.151998	0.321208	47.3207		0.18029	0.179936	0.282545	0.28651	0.203288	0.12806	0.0572454	0.210105	27.2461		0.17416	0.184094	0.276425	0.451501	0.465262	0.132671	0.132822	0.280685	47.3207		0.18029	0.179936	0.282545	0.28651	0.203288	0.12806	0.0572454	0.210105	27.2461		0.0102037	0.0102931	0.0167287	0.0179609	0.0424042	0.00849113	0.0115986	0.0176803	65.602
Neu5Ac-nLc6Cer 18:1;O2/16:0	1.33052	1.687	1.97415	3.8378	1.81387	0.928219	0.919884	1.92859	47.6972		1.20359	1.44088	1.76329	2.12813	0.692556	0.782928	0.509653	1.33523	38.1697		1.16267	1.47417	1.7251	3.35364	1.58504	0.811119	0.803836	1.68529	47.6972		1.20359	1.44088	1.76329	2.12813	0.692556	0.782928	0.509653	1.33523	38.1697		0.0681184	0.0824241	0.1044	0.133409	0.144462	0.0519129	0.0334445	0.0974543	34.3181
Neu5Ac-nLc6Cer 18:1;O2/16:1	0.276171	0.440702	0.402616	1.05805	1.33029	0.254837	0.413734	0.62711	65.9747		0.249826	0.376409	0.359612	0.586707	0.507917	0.214948	0.131445	0.38257	34.3585		0.241331	0.385105	0.351824	0.924572	1.16246	0.222688	0.361539	0.547997	65.9747		0.249826	0.376409	0.359612	0.586707	0.507917	0.214948	0.131445	0.38257	34.3585		0.0141391	0.0215321	0.0212917	0.0367798	0.105947	0.0142524	0.032324	0.0356571	90.6525
Neu5Ac-nLc6Cer 18:1;O2/24:1	0.253949	0.389373	0.463857	0.807287	0.298807	0.211088	0.198844	0.40406	49.2114		0.229723	0.332567	0.414313	0.447655	0.114088	0.178047	0.121888	0.286065	42.6083		0.221912	0.340251	0.405339	0.705443	0.261111	0.184458	0.173759	0.353086	49.2114		0.229723	0.332567	0.414313	0.447655	0.114088	0.178047	0.121888	0.286065	42.6083		0.0130014	0.0190242	0.0245304	0.0280628	0.0237978	0.0118056	0.00601427	0.020037	30.0158
Neu5Ac-nLc8Cer 18:1;O2/16:0	0.551067	0.812057	0.977512	1.51838	0.673765	0.624237	0.325393	0.859503	37.8582		0.498497	0.693587	0.873103	0.84197	0.25725	0.526527	0.213578	0.615156	34.7193		0.481547	0.709611	0.854193	1.32683	0.588765	0.545486	0.284343	0.751072	37.8582		0.498497	0.693587	0.873103	0.84197	0.25725	0.526527	0.213578	0.615156	34.7193		0.0282129	0.0396759	0.0516941	0.0527818	0.0536604	0.0349119	0.00982007	0.0434895	22.5803
Neu5Ac-nLc8Cer 18:1;O2/16:1	0.149002	0.219638	0.378437	0.615452	0.734185	0.154843	0.227495	0.37526	60.6233		0.134788	0.187595	0.338016	0.341279	0.280319	0.130606	0.0886453	0.235434	37.6519		0.130205	0.19193	0.330695	0.537809	0.641563	0.135309	0.198795	0.327918	60.6233		0.134788	0.187595	0.338016	0.341279	0.280319	0.130606	0.0886453	0.235434	37.6519		0.00762846	0.0107312	0.020013	0.0213943	0.0584724	0.00865998	0.01752	0.0211499	82.8372
O-acetyl GD1 18:1;O2/16:0	0.104054	0.164214	0.20945	0.308915	0.299522	0.108571	0.0823583	0.199121	41.3609		0.105808	0.164792	0.223552	0.25858	0.121669	0.0990493	0.0603747	0.162242	37.2128		0.10109	0.159535	0.203483	0.300114	0.290988	0.105477	0.0800118	0.193448	41.3609		0.104648	0.155933	0.207987	0.190444	0.127142	0.101811	0.0406422	0.147994	27.462		0.0864191	0.120045	0.206985	0.138075	0.272448	0.206576	0.0628268	0.171758	36.5787
O-acetyl GD1 18:1;O2/18:0	0.279931	0.33573	0.358408	0.384797	0.216742	0.132663	0.0873809	0.284712	30.691		0.284649	0.33691	0.382538	0.322097	0.0880432	0.121029	0.111187	0.255878	43.453		0.271955	0.326164	0.348196	0.373833	0.210567	0.128883	0.0848913	0.2766	30.691		0.281528	0.318799	0.355905	0.237224	0.0920035	0.124404	0.0970305	0.234977	41.2936		0.232488	0.245427	0.35419	0.171991	0.197151	0.252415	0.0573143	0.242277	23.6565
O-acetyl GD1 18:1;O2/18:1	0.107337	0.209628	0.148978	0.253518	0.388577	0.139845	0.0939363	0.207981	45.1659		0.109146	0.210365	0.159009	0.212209	0.157844	0.127581	0.0384311	0.162693	23.6219		0.104279	0.203656	0.144734	0.246295	0.377506	0.135861	0.0912599	0.202055	45.1659		0.10795	0.199057	0.147938	0.156292	0.164944	0.131139	0.0282512	0.15122	18.6822		0.0891457	0.153244	0.147225	0.113314	0.353453	0.266081	0.0928144	0.187077	49.6129
[truncated: 11 more columns]

## Sheet: Strategy iii_After correction
Name	Rep 1	Rep 2	Rep 3	Rep 4	Rep 5	Rep 6	Std.ev	Average	CV		% species that CV below 35%
GD1 18:0;O2/16:0	0.0574182	0.10124	0.0609805	0.0804627	0.0232997	0.120855	0.0316073	0.0740426	42.6879		72.95
GD1 18:1;O2/14:0	0.185579	0.191862	0.286776	0.23281	0.17014	0.364337	0.0681256	0.238584	28.5541
GD1 18:1;O2/16:0	2.28304	2.20287	3.3896	2.21672	0.989092	4.4458	1.08241	2.58785	41.8266
GD1 18:1;O2/16:1	0.365983	0.396946	0.615128	0.395971	0.502829	0.588277	0.097832	0.477522	20.4874
GD1 18:1;O2/18:0	2.79732	2.45167	2.89117	2.29735	1.20501	4.95075	1.12138	2.76555	40.5481
GD1 18:1;O2/18:1	0.9664	0.851139	1.35685	1.30672	1.23597	1.93222	0.345461	1.27488	27.0975
GD1 18:1;O2/19:0	0.51441	0.490504	0.720147	0.623629	0.704569	0.780787	0.107081	0.639008	16.7574
GD1 18:1;O2/20:0	1.26767	0.918538	1.80891	1.49801	1.16084	1.72488	0.313262	1.39647	22.4324
GD1 18:1;O2/20:1	0.393426	0.289669	0.627961	0.519663	0.295822	0.629698	0.141989	0.459373	30.9092
GD1 18:1;O2/22:0	0.72781	0.832977	0.845366	0.57179	0.40147	0.591132	0.157175	0.661758	23.7511
GD1 18:1;O2/22:1	0.0422256	0.232245	0.276218	0.281192	0.164469	0.386346	0.10705	0.230449	46.4527
GD1 18:1;O2/24:1	0.365382	0.28094	0.414793	0.423113	0.148053	0.699175	0.167495	0.388576	43.1047
GD1 18:1;O2/24:2	0.52387	0.747986	1.02804	0.834709	0.695628	1.06207	0.187223	0.815384	22.9614
GD2 18:1;O2/16:0	0.231577	0.332476	0.482615	0.330749	0.24448	0.43062	0.0908725	0.342086	26.5642
GD2 18:1;O2/18:0	0.145391	0.138439	0.202067	0.193027	0.135017	0.148933	0.0267206	0.160479	16.6505
GD2 18:1;O2/20:0	0.146178	0.139689	0.16157	0.266471	0.236071	0.0637664	0.0664686	0.168958	39.3404
GD3 18:1;O2/14:0	0.0806536	0.0777176	0.183608	0.118433	0.104125	0.16478	0.0400565	0.121553	32.9539
GD3 18:1;O2/15:0	0.0390214	0.057172	0.0883211	0.0506515	0.0460895	0.0631125	0.0158116	0.0573946	27.5489
GD3 18:1;O2/16:0	1.0024	0.968677	1.44834	1.02409	0.36929	1.78572	0.439322	1.09975	39.9473
GD3 18:1;O2/16:1	0.11354	0.124745	0.180421	0.146255	0.203376	0.241039	0.0448141	0.168229	26.6387
GD3 18:1;O2/18:0	0.244571	0.188761	0.448062	0.382185	0.209336	0.409187	0.102585	0.313684	32.7032
GD3 18:1;O2/18:1	0.0618522	0.0818107	0.107097	0.0756432	0.0863015	0.116167	0.0184189	0.0881452	20.8961
GD3 18:1;O2/20:0	1.36145	1.46388	2.22991	1.79891	1.01251	2.28755	0.461603	1.69237	27.2755
GD3 18:1;O2/22:1	0.16102	0.15615	0.283899	0.246374	0.0450465	0.291103	0.0865037	0.197265	43.8514
GD3 18:1;O2/24:0	0.0522904	0.0195102	0.0429234	0.121531	0.0485541	0.0885262	0.0333956	0.0622225	53.6713
GD3 18:1;O2/24:1	0.895245	0.98085	1.64321	1.48909	0.319591	1.52841	0.462638	1.14273	40.4852
GD3 18:1;O2/24:2	0.471994	0.446869	0.973911	0.919311	0.588764	0.89237	0.218753	0.715537	30.5719
GD3 18:1;O3/16:0	0.0575734	0.0669651	0.0549685	0.0470429	0.0346267	0.100479	0.0205326	0.060276	34.0643
GM2 18:1;O2/16:0	0.0484887	0.046472	0.0598635	0.0555028	0.020622	0.0377364	0.0128603	0.0447809	28.7183
GM2 18:1;O2/18:0	0.0532205	0.05999	0.056969	0.0497373	0.0382424	0.044763	0.00733771	0.050487	14.5339
GM2 18:1;O2/18:1	0.0425897	0.0450984	0.0550906	0.0636759	0.0686089	0.0392055	0.0109602	0.0523781	20.9252
GM3 18:0;O2/14:0	0.00325935	0.00370922	0.00606613	0.00373291	0.00181496	0.00277248	0.0012967	0.00355918	36.4326
GM3 18:0;O2/16:0	0.0173218	0.0222771	0.0194483	0.0173167	0.00497497	0.0126052	0.00558487	0.0156574	35.6693
GM3 18:0;O2/18:0	0.00432001	0.00507845	0.00297386	0.00204706	0.00118374	0.00309179	0.00130371	0.00311582	41.8415
GM3 18:0;O2/20:0	0.00332348	0.0033562	0.00148324	0.00526257	0.000596282	0.00366614	0.00151969	0.00294799	51.55
GM3 18:0;O2/22:0	0.00112983	0.00110295	0.00101032	0.00446229	0.00157835	0.00332133	0.00132079	0.00210085	62.8694
GM3 18:1;O2/10:0	0.0116527	0.0105651	0.0147072	0.0185758	0.0128647	0.00873342	0.00315791	0.0128498	24.5755
GM3 18:1;O2/11:0	0.00406428	0.00494836	0.00175123	0.00559876	0.00727173	0.00338124	0.00173628	0.0045026	38.5616
GM3 18:1;O2/12:0	0.0362868	0.0369006	0.0544381	0.0522742	0.0543799	0.0317426	0.00952729	0.044337	21.4883
GM3 18:1;O2/12:1	0.0103652	0.0159389	0.0179657	0.0194468	0.0196955	0.0101388	0.00396883	0.0155918	25.4546
GM3 18:1;O2/13:0	0.00646764	0.00412787	0.00891523	0.00917204	0.00530387	0.00505934	0.0019195	0.00650767	29.4961
GM3 18:1;O2/14:0	0.139273	0.158	0.206306	0.20573	0.165505	0.124776	0.0307649	0.166598	18.4665
GM3 18:1;O2/14:1	0.0206687	0.0215801	0.0276311	0.0271472	0.0307831	0.0180829	0.00448087	0.0243155	18.4281
GM3 18:1;O2/15:0	0.0551643	0.0655261	0.0805551	0.0767456	0.0402855	0.0506142	0.014262	0.0614818	23.1971
GM3 18:1;O2/15:1	0.00313512	0.00351263	0.00513901	0.0050795	0.000675354	0.00174795	0.00162661	0.00321493	50.5956
GM3 18:1;O2/16:0	1.47303	1.59782	1.89894	1.73942	0.590512	1.25771	0.424263	1.42624	29.747
GM3 18:1;O2/16:1	0.202941	0.218121	0.283775	0.289631	0.273589	0.178286	0.0431309	0.241057	17.8924
GM3 18:1;O2/17:0	0.0316234	0.0360004	0.04165	0.0356978	0.0127668	0.0273222	0.00918979	0.0308435	29.7949
GM3 18:1;O2/17:1	0.00876796	0.0113042	0.0136531	0.0140986	0.00886289	0.00896566	0.00225095	0.0109421	20.5715
GM3 18:1;O2/18:0	0.421649	0.429582	0.480396	0.410484	0.135231	0.343077	0.112461	0.37007	30.3892
GM3 18:1;O2/18:1	0.177943	0.199932	0.251621	0.232235	0.226875	0.148055	0.0350878	0.20611	17.0238
GM3 18:1;O2/18:2	0.0215312	0.0250432	0.0355954	0.0331245	0.0278347	0.0169337	0.00641001	0.0266771	24.0281
GM3 18:1;O2/19:0	0.00693623	0.00887156	0.00583824	0.00925392	0.00365939	0.00726722	0.00187806	0.00697109	26.9407
GM3 18:1;O2/19:1	0.00728011	0.00872693	0.0115276	0.00982502	0.00767402	0.00575816	0.00185538	0.00846531	21.9174
GM3 18:1;O2/20:0	0.107565	0.104082	0.112494	0.112444	0.0296569	0.0852677	0.0293204	0.0919182	31.8984
GM3 18:1;O2/20:1	0.0623123	0.0780255	0.0948442	0.081471	0.0781289	0.0539072	0.0132929	0.0747815	17.7757
GM3 18:1;O2/20:2	0.0112375	0.00928244	0.0107711	0.0139843	0.0125819	0.0100199	0.00157272	0.0113129	13.9021
GM3 18:1;O2/21:0	0.0199306	0.0193082	0.0150125	0.0177709	0.0093126	0.0177042	0.00357284	0.0165065	21.6451
GM3 18:1;O2/21:1	0.0106565	0.00846126	0.0116457	0.0120576	0.0100187	0.00771259	0.00157704	0.0100921	15.6266
GM3 18:1;O2/22:0	0.0591388	0.0625578	0.0629609	0.127638	0.0206306	0.102122	0.0340989	0.0725079	47.0278
GM3 18:1;O2/22:1	0.216995	0.214826	0.238759	0.270446	0.0918939	0.170884	0.0570173	0.200634	28.4185
GM3 18:1;O2/22:2	0.0161732	0.0203528	0.0192693	0.0201267	0.0200111	0.0130847	0.00267828	0.0181696	14.7404
GM3 18:1;O2/23:0	0.014203	0.0139366	0.0130202	0.0438311	0.00787681	0.0339335	0.013041	0.0211335	61.7078
GM3 18:1;O2/23:1	0.0724035	0.0749555	0.101344	0.0810985	0.0270443	0.0578286	0.0228201	0.0691124	33.0189
GM3 18:1;O2/23:2	0.00318276	0.00834793	0.0100459	0.0108154	0.00857635	0.00788623	0.00243797	0.00814242	29.9416
GM3 18:1;O2/24:0	0.0173201	0.0174646	0.0232888	0.0624672	0.01161	0.0567747	0.0202438	0.0314876	64.2915
GM3 18:1;O2/24:1	0.329184	0.347434	0.360955	0.372359	0.0614925	0.272598	0.107368	0.29067	36.9381
GM3 18:1;O2/24:2	0.248952	0.255244	0.295279	0.284607	0.159098	0.185964	0.0496714	0.238191	20.8536
GM3 18:1;O2/24:3	0.0215097	0.0226785	0.022628	0.0211116	0.0108786	0.0162766	0.00429399	0.0191805	22.3872
GM3 18:1;O2/25:1	0.0218519	0.0256639	0.0244042	0.024116	0.00610958	0.0161678	0.00681913	0.0197189	34.5817
GM3 18:0;O3/16:0	0.00265508	0.00303303	0.00335165	0.00355275	0.00247358	0.00283202	0.000377019	0.00298302	12.6388
GM3 18:1;O3/10:0	0.00320467	0.00407316	0.00354924	0.00254621	0.000696109	0.00117866	0.0012291	0.00254134	48.3643
GM3 18:1;O3/12:0	0.00438579	0.00466509	0.00508682	0.00693545	0.00730715	0.00465262	0.00116572	0.00550549	21.1738
GM3 18:1;O3/12:1	0.00250653	0.00384604	0.00508136	0.00336461	0.00562834	0.00246511	0.00119931	0.00381533	31.4339
GM3 18:1;O3/14:0	0.0210456	0.0212354	0.0306066	0.0263893	0.020118	0.0173032	0.00441132	0.022783	19.3623
GM3 18:1;O3/14:1	0.00434249	0.00394311	0.00238132	0.00523356	0.0054665	0.00315789	0.00108599	0.00408748	26.5687
GM3 18:1;O3/15:0	0.00638743	0.00794944	0.00670139	0.00757019	0.0034853	0.0058787	0.00144901	0.00632874	22.8958
GM3 18:1;O3/16:0	0.0892475	0.0878821	0.0894094	0.0792397	0.0252688	0.0742104	0.0226002	0.0742097	30.4545
GM3 18:1;O3/16:1	0.0234167	0.0300236	0.0334603	0.0385692	0.0323832	0.0225382	0.00562847	0.0300652	18.7209
GM3 18:1;O3/17:0	0.00742266	0.00670372	0.0141684	0.0102873	0.00865422	0.00957792	0.00242432	0.00946904	25.6026
GM3 18:1;O3/18:0	0.00829287	0.00917431	0.00734229	0.0097676	0.00508752	0.00784399	0.00149935	0.0079181	18.9358
GM3 18:1;O3/18:1	0.0127956	0.0181909	0.0193052	0.0187591	0.0140487	0.0131805	0.00274922	0.0160467	17.1326
GM3 18:1;O3/20:0	0.00325096	0.00229817	0.00549997	0.00392078	0.00219475	0.00435937	0.00116044	0.00358733	32.3484
GM3 18:1;O3/20:1	0.0115378	0.00996237	0.0143418	0.0150049	0.0105206	0.0110288	0.00191418	0.012066	15.8642
GM3 18:1;O3/21:0	0.00688544	0.00620071	0.00825003	0.00894366	0.00423112	0.00701128	0.00150672	0.00692038	21.7722
GM3 18:1;O3/22:0	0.00459797	0.00518141	0.0053206	0.0125761	0.00534974	0.0116188	0.00331362	0.00744075	44.5334
GM3 18:1;O3/22:1	0.0164399	0.0195722	0.0232629	0.0222014	0.00863165	0.013719	0.00505712	0.0173045	29.2243
GM3 18:1;O3/23:0	0.00885401	0.0100886	0.0110603	0.0173788	0.00321999	0.0126634	0.00424612	0.0105442	40.2698
GM3 18:1;O3/23:1	0.0175793	0.0158306	0.0190979	0.0128381	0.00593143	0.00596669	0.00525246	0.012874	40.799
GM3 18:1;O3/24:0	0.00106066	0.00181993	0.00318577	0.0122141	0.00314981	0.00981377	0.00422893	0.00520733	81.2111
GM3 18:1;O3/24:1	0.0373951	0.0350107	0.0412676	0.0443528	0.00919483	0.0396388	0.0116781	0.0344766	33.8727
GQ1b 18:1;O2/18:0	1.24539	0.878519	0.745393	1.38471	1.08586	0.719278	0.249466	1.00986	24.703
GQ1b 18:1;O2/20:0	1.57106	0.765187	0.825995	1.5634	1.05024	0.831175	0.34121	1.10118	30.986
GT1b 18:0;O2/16:0	0.0936048	0.0667738	0.102228	0.0574927	0.036486	0.13511	0.0323226	0.0819493	39.4422
GT1b 18:1;O2/14:0	0.0927341	0.106018	0.136124	0.151893	0.113225	0.146959	0.0218621	0.124492	17.561
GT1b 18:1;O2/16:0	0.756917	0.867666	1.35349	0.707616	0.376006	1.45456	0.375064	0.919376	40.7955
GT1b 18:1;O2/16:1	0.131282	0.109907	0.25335	0.208138	0.212607	0.193819	0.0492806	0.184851	26.6597
GT1b 18:1;O2/18:0	1.49811	0.97457	1.36914	1.48821	0.876944	1.33845	0.243245	1.25757	19.3424
GT1b 18:1;O2/18:1	0.194759	0.217345	0.364363	0.118672	0.281096	0.343908	0.0857925	0.253357	33.8622
GT1b 18:1;O2/20:0	1.01812	0.502641	0.61847	0.811793	0.867413	0.95025	0.180762	0.794782	22.7436
GT1b 18:1;O2/20:1	0.151934	0.162888	0.198123	0.117832	0.0632895	0.21303	0.0500059	0.151183	33.0765
Neu5Ac-Fuc2-nLc10Cer 18:1;O2/16:0	0.00530588	0.00601559	0.00779663	0.00653319	0.00448628	0.00490458	0.00110549	0.00584036	18.9284
Neu5Ac-Fuc-nLc10Cer 18:1;O2/16:0	0.0150199	0.0189535	0.0258464	0.0150738	0.00988038	0.0137276	0.00498435	0.0164169	30.3611
Neu5Ac-Fuc-nLc6Cer 18:1;O2/16:0	0.00685541	0.00964689	0.0115629	0.0103663	0.00633715	0.00595944	0.00216041	0.00845467	25.5528
Neu5Ac-Fuc-nLc8Cer 18:1;O2/16:0	0.0171668	0.0260251	0.0306982	0.020544	0.00962267	0.0156711	0.00689798	0.0199547	34.5683
Neu5Ac-nLc10Cer 18:1;O2/16:0	0.00839067	0.01281	0.017041	0.0101951	0.00804552	0.00517782	0.00380162	0.0102767	36.9927
Neu5Ac-nLc4Cer 18:1;O2/14:0	0.00225688	0.00411034	0.00379631	0.00471108	0.00219635	0.00211356	0.00104441	0.00319742	32.6642
Neu5Ac-nLc4Cer 18:1;O2/16:0	0.0285642	0.0326254	0.0411223	0.0351505	0.0125821	0.0259574	0.00890927	0.0293336	30.3722
Neu5Ac-nLc4Cer 18:1;O2/16:1	0.00524866	0.00556308	0.00881781	0.00410689	0.00788887	0.00285224	0.00205626	0.00574626	35.7843
Neu5Ac-nLc4Cer 18:1;O2/18:1	0.00183759	0.00282498	0.00294138	0.00296134	0.0038457	0.00238788	0.00061049	0.00279981	21.8047
Neu5Ac-nLc4Cer 18:1;O2/20:0	0.00348257	0.00417127	0.00403722	0.00250693	0.00329045	0.00187673	0.000812319	0.00322753	25.1685
Neu5Ac-nLc4Cer 18:1;O2/24:1	0.00488915	0.00480326	0.00569636	0.00626647	0.00178448	0.00569023	0.00146228	0.00485499	30.1192
Neu5Ac-nLc4Cer 18:1;O2/24:2	0.00417936	0.0045364	0.00729595	0.00649992	0.00330108	0.00437373	0.00139537	0.00503107	27.735
Neu5Ac-nLc6Cer 18:1;O2/14:0	0.0102037	0.0102931	0.0167287	0.0121611	0.0120171	0.00849113	0.00258524	0.0116491	22.1926
Neu5Ac-nLc6Cer 18:1;O2/16:0	0.0681184	0.0824241	0.1044	0.0903295	0.0409395	0.0519129	0.0218763	0.0730207	29.9591
Neu5Ac-nLc6Cer 18:1;O2/16:1	0.0141391	0.0215321	0.0212917	0.0249031	0.0300248	0.0142524	0.00562211	0.0210239	26.7416
Neu5Ac-nLc6Cer 18:1;O2/24:1	0.0130014	0.0190242	0.0245304	0.019001	0.00674414	0.0118056	0.00581057	0.0156844	37.0467
Neu5Ac-nLc8Cer 18:1;O2/16:0	0.0282129	0.0396759	0.0516941	0.0357379	0.015207	0.0349119	0.0110715	0.03424	32.3351
Neu5Ac-nLc8Cer 18:1;O2/16:1	0.00762846	0.0107312	0.020013	0.0144858	0.0165707	0.00865998	0.00441542	0.0130149	33.926
O-acetyl GD1 18:1;O2/16:0	0.0864191	0.120045	0.206985	0.115576	0.110671	0.206576	0.0476771	0.141045	33.8026
O-acetyl GD1 18:1;O2/18:0	0.232488	0.245427	0.35419	0.143966	0.0800849	0.252415	0.0867908	0.218095	39.7949
O-acetyl GD1 18:1;O2/18:1	0.0891457	0.153244	0.147225	0.0948503	0.143577	0.266081	0.0581282	0.14902	39.0069
