# Supplementary material for: Extended coverage of human serum glycosphingolipidome by 4D-RP-LC TIMS-PASEF unravels association with Parkinson’s disease
Source: Nat Commun. 2025 May 16;16:4567. doi: 10.1038/s41467-025-59755-6 (PMC12084332; doi:10.1038/s41467-025-59755-6)
Supplement: Supplementary file 10 — Supplementary Data 8 [file 41467_2025_59755_MOESM10_ESM.xlsx]

## Sheet: Sialylated GSLs
Unit: ng/µL serum
Name	Gender	Age	Category	GD1 18:1;O2/14:0	GD1 18:1;O2/15:0	GD1 18:1;O2/16:0	GD1 18:1;O2/16:1	GD1 18:1;O2/18:0	GD1 18:1;O2/18:1	GD1 18:1;O2/20:0	GD1 18:1;O2/20:1	GD1 18:1;O2/22:1	GD1 18:1;O2/24:1	GD1 18:1;O2/24:2	GD2 18:1;O2/16:0	GD2 18:1;O2/18:0	GD3 18:1;O2/14:0	GD3 18:1;O2/16:0	GD3 18:1;O2/16:1	GD3 18:1;O2/18:0	GD3 18:1;O2/24:1	GD3 18:1;O2/24:2	GT1b 18:1;O2/16:0	GT1b 18:1;O2/18:0	GT1b 18:1;O2/20:0	O-acetyl GD1 18:1;O2/18:0	O-acetyl GD1 18:1;O2/18:1	GM2 18:1;O2/16:0	GM2 18:1;O2/18:0	GM2 18:1;O2/18:1	GM3 18:0;O2/14:0	GM3 18:0;O2/16:0	GM3 18:0;O2/18:0	GM3 18:0;O2/20:0	GM3 18:1;O2/10:0	GM3 18:1;O2/10:1	GM3 18:1;O2/11:0	GM3 18:1;O2/12:0	GM3 18:1;O2/12:1	GM3 18:1;O2/13:0	GM3 18:1;O2/14:0	GM3 18:1;O2/14:1	GM3 18:1;O2/15:0	GM3 18:1;O2/15:1)	GM3 18:1;O2/16:0	GM3 18:1;O2/16:1	GM3 18:1;O2/17:0	GM3 18:1;O2/17:1	GM3 18:1;O2/18:0
HC1	M	58	Control	0.0534464	0.0366082	0.943811	0.135029	1.79238	0.553765	0.37992	0.156779	0.104231	0.11955	0.272756	0.0808721	0.0444133	0.0574438	0.573141	0.0569373	0.0613132	0.263727	0.161285	0.177638	0.305894	0.166671	0.134154	0.0509403	0.0169689	0.0472989	0.0274582	0.024798	0.0115672	0.00219086	0.0024406	0.0126732	0.00232858	0.00227514	0.0270482	0.00669988	0.00532136	0.125732	0.0126378	0.043236	0.00257211	0.790291	0.12481	0.021371	0.00476918	0.265267
HC2	F	62	Control	0.153595	0.0927102	1.53941	0.237524	1.25886	0.721032	0.538035	0.242349	0.204408	0.170382	0.444108	0.192617	0.0520434	0.0612894	0.571173	0.0817586	0.0555358	0.489612	0.265866	0.454958	0.374056	0.107181	0.232096	0.103918	0.0454235	0.0555582	0.0592655	0.034217	0.0148691	0.00204441	0.00231329	0.016214	0.00270176	0.00303696	0.049259	0.0119546	0.00920109	0.183061	0.0225986	0.0567136	0.00121935	1.13537	0.181937	0.0224418	0.00412903	0.27761
HC3	M	70	Control	0.15714	0.0626413	1.38649	0.310145	2.15833	0.542917	0.651279	0.254751	0.346992	0.519779	0.46832	0.191945	0.156611	0.110006	1.01663	0.14399	0.209663	0.58869	0.474837	0.32865	0.441402	0.680527	0.136511	0.127713	0.103322	0.151147	0.0586838	0.0247953	0.0163133	0.00279494	0.0158188	0.0365157	0.00247512	0.00550318	0.056751	0.00886732	0.00713733	0.114176	0.0230175	0.022446	0.00489866	0.689341	0.130735	0.019339	0.00640551	0.38122
HC4	F	69	Control	0.0846661	0.0768984	1.07363	0.187788	1.20436	0.430019	0.842235	0.231204	0.181071	0.0888087	0.382793	0.143779	0.0130949	0.0813391	0.538345	0.067918	0.106121	0.477854	0.341136	0.192627	0.271496	0.15435	0.190602	0.033277	0.0295759	0.0400368	0.0381507	0.0264912	0.0131477	0.00397413	0.0019657	0.0141841	0.00150475	0.00291191	0.0280346	0.0129143	0.00677601	0.144183	0.0172288	0.0421727	0.00197392	0.786049	0.12234	0.0255759	0.004895	0.308643
HC5	M	62	Control	0.224759	0.0870038	1.10222	0.246198	1.22045	0.329079	0.216632	0.117858	0.120088	0.161822	0.207882	0.0672516	0.0677231	0.0815998	0.710522	0.0822879	0.0989103	0.421827	0.197354	0.299978	0.301074	0.348716	0.0271876	0.0657836	0.0299104	0.0495914	0.0244018	0.0341287	0.0168288	0.000542993	0.00563491	0.0409596	0.00264996	0.00417112	0.0649514	0.0132039	0.00959803	0.212444	0.0206263	0.0496062	0.0044254	1.112	0.163956	0.0204853	0.00473374	0.199024
HC6	F	52	Control	0.583105	0.304583	4.74944	0.847568	3.53498	2.34171	3.10018	0.534266	0.703199	0.25632	1.29909	0.422455	0.110529	0.223645	1.64455	0.180353	0.106223	1.4568	0.98883	0.947457	0.720879	0.177128	0.52635	0.480284	0.0692975	0.0443859	0.0564145	0.0602453	0.0216794	0.00250279	0.00216766	0.0361958	0.0044952	0.00202401	0.0753591	0.0193561	0.0126867	0.305553	0.0388205	0.0727041	0.00349616	1.40734	0.249765	0.0303249	0.00882606	0.370495
HC7	M	80	Control	0.164672	0.0686646	2.21859	0.287116	2.77173	1.06321	0.99582	0.275687	0.336531	0.121937	0.507389	0.12001	0.0505819	0.0886821	1.01327	0.0748861	0.0966799	0.536068	0.395593	0.401879	0.540873	0.0846271	0.532206	0.259892	0.0709334	0.0657363	0.0504653	0.0482824	0.024183	0.00566016	0.00174435	0.0201883	0.00159596	0.00289864	0.0515211	0.0125958	0.00854008	0.244865	0.0195524	0.0570224	0.00229726	1.74653	0.215458	0.0300416	0.00544423	0.423485
HC8	F	51	Control	0.223096	0.0844655	2.07157	0.408282	1.66876	0.805031	1.35269	0.24622	0.418252	0.271545	0.659472	0.216497	0.113	0.109579	1.00378	0.150173	0.129017	0.920421	0.810651	0.440317	0.459362	0.143825	0.219472	0.118787	0.0875272	0.0645611	0.116205	0.0557893	0.0178243	0.00396399	0.00213017	0.0254147	0.00401622	0.00469712	0.0639658	0.0251271	0.0115561	0.285543	0.031191	0.0966089	0.00586817	1.73092	0.310991	0.0513721	0.0111078	0.576421
HC9	F	61	Control	0.0941032	0.0666855	0.818459	0.147996	0.868582	0.32069	0.272375	0.162408	0.118185	0.107431	0.236577	0.0817889	0.00937336	0.0612381	0.335763	0.0536439	0.0436288	0.212047	0.205917	0.220832	0.278486	0.0838795	0.100846	0.0612625	0.0282564	0.024074	0.0283932	0.0344663	0.0119135	0.00296648	0.00149334	0.0183457	0.00119719	0.00134961	0.0355986	0.00928017	0.00914395	0.189317	0.0164541	0.0630989	0.00302403	1.10169	0.145894	0.0331064	0.00606417	0.362775
HC10	M	72	Control	0.311032	0.0773576	2.90635	0.447388	7.55959	1.72666	0.535133	0.410723	0.424889	0.691964	0.537309	0.221221	0.149603	0.165934	1.54477	0.111515	0.177187	0.396251	0.33011	0.544866	0.803771	0.494801	0.123264	0.0157444	0.101687	0.201034	0.0722739	0.034761	0.0238072	0.00084745	0.00521594	0.0210786	0.00203352	0.00273611	0.0614307	0.0145408	0.00901966	0.236377	0.021854	0.0627197	0.00165306	1.48842	0.239382	0.0359795	0.00506082	0.572884
HC11	M	57	Control	0.0940087	0.0572682	1.08322	0.203419	1.69738	0.558561	0.719451	0.244685	0.249512	0.0690272	0.433039	0.176716	0.0629975	0.0650025	0.473452	0.0585924	0.052814	0.483426	0.338348	0.252668	0.456144	0.142244	0.146626	0.0553416	0.0372997	0.0286548	0.0256456	0.0310765	0.0188632	0.0045284	0.00419476	0.0154209	0.00271913	0.00181641	0.0422022	0.0095984	0.00581503	0.169483	0.0172422	0.0586716	0.00364434	0.991918	0.161637	0.0243434	0.00596749	0.339749
HC12	M	64	Control	0.137271	0.0397743	0.766139	0.124846	1.54285	0.453879	0.173123	0.118085	0.0921561	0.106852	0.135796	0.122032	0.0393758	0.0614314	0.514823	0.0595599	0.0836895	0.164915	0.139389	0.21998	0.273843	0.214514	0.0451243	0.0275522	0.0401888	0.0711262	0.0299122	0.0163621	0.00798641	0.000189913	0.00238715	0.011582	0.000939135	0.00181673	0.0305251	0.00467645	0.00425524	0.0934941	0.0121265	0.022065	0.00030818	0.554215	0.08176	0.0141902	0.00251704	0.20855
HC13	F	50	Control	0.455188	0.17173	1.71802	0.467721	2.36392	0.852753	0.70066	0.33222	0.205552	0.452766	0.268637	0.297809	0.204086	0.200877	1.42964	0.223346	0.20662	0.301624	0.255368	0.559635	1.01242	0.39178	0.142359	0.112355	0.0683121	0.145326	0.0669887	0.0610976	0.0257438	0.00285267	0.00698281	0.0776827	0.0142105	0.0131523	0.154327	0.0714295	0.0198586	0.31384	0.0611987	0.102184	0.00436015	1.38719	0.339278	0.038908	0.0145951	0.396686
HC14	M	52	Control	0.324121	0.0668015	2.22591	0.421086	2.3211	0.754715	0.528194	0.371135	0.281347	0.104629	0.388236	0.129458	0.125399	0.0357017	0.719007	0.184422	0.0975241	0.283485	0.359227	0.722768	0.779602	0.532455	0.111267	0.0869922	0.0402989	0.0400712	0.0315388	0.0517433	0.0237288	0.00326025	0.0108319	0.0387185	0.00339116	0.00609242	0.0916308	0.0264317	0.0124561	0.29207	0.0554013	0.0923282	0.00915087	1.32994	0.326165	0.0265703	0.0130101	0.286396
HC15	M	50	Control	0.648206	0.21254	3.62407	0.774432	2.53052	2.45328	3.1123	0.72189	0.551532	0.346048	1.3971	0.317706	0.132278	0.306415	1.62926	0.27379	0.131095	1.43774	1.18203	0.611838	0.446403	0.236013	0.584386	0.418143	0.0679579	0.0393773	0.0832442	0.104385	0.0175666	0.00321477	0.00523433	0.038942	0.00393622	0.00438858	0.113088	0.0266297	0.0240139	0.567855	0.0521112	0.151695	0.00900225	2.38513	0.391007	0.0612369	0.0116327	0.555346
HC16	M	67	Control	0.126405	0.111119	0.844823	0.238885	0.668586	0.41153	0.521673	0.11491	0.0229419	0.0776791	0.28235	0.0709573	0.0628595	0.0609997	0.354746	0.082882	0.0602445	0.176188	0.126163	0.198345	0.481369	0.367432	0.136136	0.145567	0.0475243	0.0643541	0.0512476	0.0427965	0.00905368	0.00475911	0.00785072	0.0500255	0.00300421	0.00451803	0.0797172	0.0405593	0.00638432	0.212707	0.0196825	0.0456479	0.00299251	0.561263	0.192374	0.0157604	0.00856958	0.137996
HC17	M	66	Control	0.134191	0.0719457	1.69655	0.312131	1.80117	0.860375	0.808414	0.196209	0.27685	0.198701	0.566004	0.176744	0.0553464	0.122465	0.9689	0.119374	0.0609584	0.587452	0.484529	0.339813	0.316915	0.105352	0.24808	0.120152	0.0469739	0.0469704	0.0577527	0.0379107	0.0175693	0.00253993	0.0021932	0.011989	0.00255406	0.00132164	0.0325935	0.0065976	0.00582142	0.202941	0.0232127	0.0591235	0.00273873	1.40721	0.200137	0.0356911	0.00351719	0.448139
HC18	F	57	Control	0.173133	0.136577	2.29238	0.415821	1.21322	1.28929	2.30056	0.659183	0.495659	0.237396	0.995561	0.288688	0.0520209	0.0938512	1.28381	0.210343	0.0631606	0.912155	0.826185	0.544604	0.34936	0.135074	0.335594	0.0861392	0.0408453	0.0265451	0.0513839	0.0712152	0.0147865	0.0018807	0.00363267	0.0217521	0.0010928	0.00564553	0.0855255	0.0263136	0.0109553	0.361197	0.038296	0.0910167	0.00320996	1.92379	0.36645	0.0359087	0.0144225	0.355904
HC19	M	79	Control	0.449454	0.0782821	3.29952	0.442286	9.37389	2.07708	0.600765	0.279547	0.404575	0.852496	0.735925	0.162251	0.12028	0.142499	1.48987	0.167188	0.154153	0.481186	0.443358	0.690124	1.20217	0.898454	0.22469	0.0405301	0.0672599	0.115757	0.0384848	0.0256474	0.0306119	0.00085912	0.00264241	0.0098034	0.00130815	0.00115207	0.0312659	0.00936721	0.00728628	0.195004	0.0133494	0.0590519	0.00353744	1.42024	0.1919	0.0301169	0.00542746	0.374635
HC20	F	61	Control	0.441717	0.167627	3.85524	0.628339	2.16838	1.82931	2.59314	0.554623	0.537884	0.202454	1.24605	0.279306	0.13107	0.242253	1.51906	0.192923	0.132999	1.19706	0.87456	0.769527	0.607962	0.1574	0.346437	0.228092	0.0786502	0.0532976	0.0712674	0.094391	0.0308352	0.0029771	0.00636652	0.0475722	0.00821135	0.00859642	0.104861	0.0254557	0.021874	0.516518	0.0442935	0.121554	0.0053269	2.40571	0.343192	0.0491543	0.0096189	0.529305
HC21	F	55	Control	0.304373	0.118906	2.27278	0.404117	2.34446	1.13955	1.17643	0.337842	0.0520434	0.266725	0.680772	0.188543	0.0524364	0.163316	1.03925	0.183649	0.0943407	0.630996	0.420912	0.308101	0.574787	0.167979	0.395915	0.0683634	0.0314798	0.0517592	0.0485408	0.0347403	0.0115572	0.00174268	0.000962444	0.0159257	0.00123427	0.00376085	0.0429284	0.00972027	0.0107138	0.187811	0.0206459	0.0561285	0.00169725	0.964781	0.179441	0.0223862	0.00356516	0.238029
HC22	M	54	Control	0.0592028	0.0233114	0.97602	0.113425	1.34693	0.381738	0.287214	0.142065	0.044575	0.150379	0.283921	0.0656708	0.0261766	0.0570174	0.64004	0.0746429	0.0691544	0.458061	0.198532	0.256726	0.244179	0.159235	0.143322	0.0642224	0.033651	0.0467763	0.0391719	0.0209316	0.0207271	0.00304965	0.00224374	0.00423277	0.000630503	0.00126101	0.0157119	0.0029991	0.00434748	0.0945684	0.00547942	0.0327924	0.000243132	0.919105	0.124546	0.0205614	0.00331793	0.376202
HC23	F	69	Control	0.0697844	0.0323413	1.01143	0.136819	1.17799	0.322542	0.296881	0.162057	0.120122	0.108123	0.227287	0.106666	0.0505133	0.0610886	0.670302	0.0640889	0.0921611	0.263815	0.176228	0.269914	0.491553	0.245571	0.105121	0.0336494	0.046472	0.0694034	0.0495408	0.041025	0.0213651	0.00428845	0.00506885	0.016691	0.00194122	0.00397156	0.062665	0.0161811	0.00874991	0.205384	0.0258808	0.0556115	0.00249456	1.31475	0.190485	0.0279198	0.00255608	0.333752
HC24	F	78	Control	0.902078	0.187002	6.97044	1.74451	7.104	2.64041	1.41991	1.10728	0.46207	1.35309	1.01148	1.00038	0.228466	0.421432	3.46276	0.477517	0.413084	0.534222	0.597745	3.07096	3.03329	2.7132	0.291642	0.26063	0.130545	0.122674	0.0453281	0.0664383	0.0555008	0.00146804	0.0117653	0.0585069	0.00239906	0.00379373	0.140606	0.033899	0.0191704	0.396544	0.0588561	0.13355	0.0117701	2.09815	0.507406	0.0511571	0.0161017	0.562492
HC25	F	72	Control	0.118693	0.0307655	1.10966	0.189886	1.43178	0.449636	0.66804	0.225307	0.16993	0.0651473	0.350916	0.090782	0.0367915	0.0189069	0.339734	0.0620816	0.053517	0.301125	0.24534	0.248209	0.362631	0.120197	0.175884	0.103777	0.0524888	0.0520578	0.0417874	0.0361246	0.0147427	0.00424671	0.00352717	0.0232745	0.00335013	0.0044397	0.0500486	0.0179922	0.00971659	0.163064	0.0163693	0.0396155	0.000911551	0.78229	0.11869	0.0295154	0.00592968	0.29526
HC26	M	76	Control	0.10991	0.0928686	0.570127	0.208671	1.20917	0.347182	0.3371	0.200025	0.118624	0.109674	0.217821	0.262311	0.101669	0.0634369	0.46701	0.0663091	0.0442978	0.253809	0.284705	0.282645	0.472805	0.42763	0.108655	0.099335	0.0801754	0.188162	0.0755315	0.0120024	0.0152728	0.00200361	0.00337247	0.0132984	0.00292742	0.000555488	0.0250884	0.0103325	0.00794201	0.0585489	0.0106428	0.019809	0.00415659	0.355721	0.0498663	0.0165908	0.00187818	0.246802
HC27	M	66	Control	0.0705228	0.0501332	1.12498	0.213089	1.17265	0.463572	0.348296	0.185605	0.185346	0.186937	0.351723	0.0635217	0.0331183	0.0604826	0.540219	0.0838128	0.0750668	0.357879	0.247909	0.343403	0.466636	0.211328	0.157376	0.0718967	0.0249186	0.0491981	0.0367709	0.022571	0.0104587	0.00162919	0.00188716	0.00994075	0.0016809	0.001885	0.0217105	0.00818645	0.00349032	0.121133	0.0163959	0.0368793	0.00107813	0.833998	0.136059	0.0216586	0.00455077	0.284273
HC28	F	54	Control	0.362066	0.198995	1.60661	0.216973	2.97164	0.749772	0.654658	0.485456	0.305181	0.261378	0.165434	0.25162	0.132195	0.164352	1.44106	0.21475	0.163854	0.48032	0.516871	0.359228	0.763664	0.815439	0.188117	0.0504374	0.0788415	0.126447	0.0495194	0.0384848	0.0170567	0.00114603	0.00663668	0.0218273	0.00403587	0.00337676	0.044505	0.0117987	0.00811454	0.184277	0.0257381	0.0510073	0.00438143	0.95237	0.204047	0.0263811	0.00849293	0.318251
HC29	M	57	Control	0.179863	0.0639985	1.59042	0.348429	1.21566	1.33279	0.76633	0.291487	0.326218	0.130598	0.579206	0.0825211	0.00869372	0.114648	0.723747	0.119788	0.0830873	0.418571	0.452197	0.263745	0.435407	0.181255	0.246054	0.198988	0.0460689	0.0210345	0.0549058	0.0688782	0.0160828	0.00195231	0.00261537	0.0282267	0.00101507	0.00526279	0.0769757	0.019348	0.0164121	0.336336	0.0334226	0.0884121	0.00566017	1.35941	0.264655	0.0430874	0.00877092	0.376
HC30	F	63	Control	0.064994	0.0747855	1.38812	0.183323	1.93623	0.787525	0.582733	0.182722	0.192142	0.0734205	0.385898	0.141142	0.0314798	0.11113	0.859575	0.127029	0.0915386	0.622581	0.428124	0.354079	0.416859	0.152324	0.250578	0.162287	0.0376838	0.0243939	0.0310144	0.0212107	0.0139101	0.00215278	0.00136261	0.00846159	0.00131078	0.00199978	0.0249613	0.00677376	0.00350815	0.112903	0.0122772	0.0346461	0.00181477	0.789323	0.11529	0.0203256	0.00259355	0.226539
PD1	F	60	Parkinson	0.774895	0.0723452	4.02329	0.855438	3.3142	1.21263	0.831084	0.417819	0.441714	0.402057	0.769098	0.544172	0.396361	0.331458	1.55509	0.309547	0.160349	0.558927	0.395325	1.6219	1.5691	0.81195	0.0689846	0.175023	0.0862771	0.125423	0.0941044	0.109216	0.0332049	0.0064871	0.00547323	0.0496839	0.00386358	0.00855456	0.151084	0.0371442	0.02191	0.40539	0.071806	0.0893921	0.00287741	1.32408	0.373147	0.0233675	0.00975768	0.386798
PD2	M	43	Parkinson	0.513699	0.158094	2.24408	0.607911	3.16488	1.10735	0.422773	0.318208	0.245855	0.309265	0.325757	0.253702	0.126365	0.113397	0.738943	0.150137	0.0874146	0.220295	0.22491	0.645544	0.797911	0.377163	0.075331	0.0624066	0.0542581	0.0917018	0.053866	0.0407895	0.0232357	0.00385012	0.00114498	0.0288294	0.00393753	0.0040164	0.0723436	0.0211456	0.0089477	0.208507	0.0344115	0.0500506	0.00562253	0.941945	0.299566	0.0198278	0.00483453	0.260251
PD3	M	72	Parkinson	0.351514	0.140763	2.99133	0.485615	5.44408	2.0617	0.557098	0.403099	0.503402	0.498652	0.487617	0.251858	0.119381	0.190732	0.888857	0.142007	0.0671516	0.177089	0.336245	0.847304	0.879241	0.488052	0.114058	0.118529	0.067148	0.137698	0.0550053	0.0508449	0.019958	0.00158694	0.00306148	0.034718	0.0024389	0.00568355	0.107035	0.0278391	0.0109058	0.260745	0.0372419	0.0613581	0.00340251	1.0808	0.25279	0.0330151	0.00597797	0.432719
PD4	M	67	Parkinson	0.331963	0.122754	1.55417	0.572465	2.05857	0.820656	0.558238	0.429633	0.336246	0.611651	0.474416	0.592484	0.144915	0.162124	0.990166	0.155931	0.102063	0.413223	0.464519	0.835	0.899622	0.794881	0.269556	0.234041	0.0785883	0.099448	0.0619112	0.0311346	0.00687887	0.00806404	0.0074213	0.0417647	0.0104674	0.0103451	0.122652	0.0484731	0.0111293	0.142595	0.0189812	0.0331914	0.00825871	0.743645	0.149975	0.0239647	0.0136962	0.285725
PD5	M	61	Parkinson	0.45779	0.152013	4.84966	0.587031	9.71323	2.09733	1.43352	0.676613	0.595876	1.31688	0.947611	0.390736	0.257345	0.234637	3.29368	0.176672	0.368731	0.816541	0.585097	1.93176	2.44571	2.03766	0.233336	0.0277	0.0733846	0.111842	0.0384935	0.0457894	0.0380698	0.000640558	0.00280018	0.0125857	0.000228328	0.00192341	0.0363737	0.00673143	0.00715719	0.235373	0.0171332	0.0779639	0.00335254	2.19572	0.246443	0.0450318	0.00708779	0.674408
PD6	F	67	Parkinson	0.391936	0.183509	3.46866	0.526417	5.11512	1.51137	0.910962	0.484105	0.284351	0.719079	0.578646	0.230603	0.17124	0.167774	1.51829	0.199173	0.137286	0.302178	0.287448	0.988237	1.55489	1.27406	0.149483	0.0829683	0.102918	0.137785	0.0839584	0.0541482	0.0314446	0.000686638	0.00491442	0.0291103	0.000619204	0.0037684	0.105592	0.0247486	0.00859804	0.291311	0.0361915	0.086635	0.00470869	1.69324	0.290463	0.0352643	0.009323	0.370977
PD7	M	43	Parkinson	0.363443	0.143879	1.36864	0.409889	3.49692	0.903288	0.910706	0.361146	0.155706	0.369921	0.317787	0.212836	0.173761	0.135296	0.540681	0.104565	0.166337	0.256111	0.278839	0.25279	0.800406	0.679269	0.139858	0.0222612	0.0409899	0.0652883	0.0241253	0.0316018	0.0169963	0.000721554	0.00602648	0.0206442	0.00257694	0.0050741	0.0501979	0.00491834	0.0120242	0.152352	0.0265043	0.0358198	0.00450738	0.624551	0.119913	0.0316344	0.0045847	0.382349
PD8	M	24	Parkinson	0.0784996	0.0173786	0.86424	0.116946	1.68156	0.464354	0.407367	0.184478	0.119837	0.128927	0.226361	0.0883035	0.0219659	0.0452119	0.378085	0.0542682	0.0499986	0.205115	0.130712	0.208398	0.510167	0.320636	0.162353	0.0869992	0.0364312	0.0778984	0.0410646	0.0339785	0.0229592	0.00485125	0.00278333	0.0219755	0.00218611	0.00297537	0.0666485	0.0201867	0.0079851	0.159816	0.0188798	0.0350998	0.00289343	0.907597	0.156851	0.0180846	0.00487112	0.315602
PD9	F	45	Parkinson	0.471347	0.0889084	2.76959	0.594508	4.5539	1.18382	0.734899	0.400057	0.247977	0.619311	0.587237	0.2752	0.193983	0.14887	1.44583	0.170234	0.128111	0.332965	0.298152	1.23127	1.39036	1.12486	0.0772687	0.0382906	0.110883	0.173093	0.0642301	0.0523862	0.0254933	0.000639425	0.0057418	0.0251872	0.00246321	0.00431973	0.0758705	0.0172517	0.00856293	0.306835	0.0360204	0.0786612	0.00293007	1.62495	0.30313	0.0324612	0.0038647	0.440747
PD10	F	73	Parkinson	0.526194	0.0773347	2.76938	0.412699	3.00568	1.04927	0.465115	0.394159	0.435623	0.70914	0.65308	0.159523	0.157892	0.158731	1.05786	0.148158	0.0696634	0.287473	0.408505	0.481957	0.749233	0.5945	0.0938089	0.0866248	0.0978222	0.0937882	0.0479037	0.0603939	0.0178698	0.0020866	0.00480158	0.0294828	0.00164181	0.00282707	0.0960932	0.0239832	0.00820956	0.326557	0.0532093	0.0797628	0.00599605	1.86432	0.396033	0.039143	0.00970337	0.453095
PD11	M	77	Parkinson	0.169344	0.066676	2.25484	0.351044	2.5865	0.982229	1.04966	0.331199	0.0398766	0.244867	0.764055	0.126373	0.0766076	0.0879064	0.859821	0.10219	0.0875077	0.809264	0.453915	0.628385	0.69214	0.272483	0.277176	0.0896054	0.0602049	0.0612931	0.0441637	0.0388057	0.0114718	0.000935931	0.00345806	0.00819318	0.00240438	0.00329362	0.0256546	0.00792315	0.0051182	0.191999	0.0154085	0.056078	0.00312169	1.18407	0.150242	0.0283452	0.00588617	0.289483
PD12	M	63	Parkinson	0.17073	0.0886932	1.66549	0.222124	2.12069	0.662964	0.707844	0.305542	0.154613	0.251267	0.362811	0.0867503	0.0731008	0.0763725	0.728042	0.101335	0.126119	0.470045	0.256912	0.351396	0.494279	0.266545	0.206465	0.058052	0.0484946	0.0406281	0.0125507	0.0406511	0.0164505	0.001764	0.00154383	0.0185505	0.00177	0.0026335	0.0529118	0.011582	0.0104218	0.188639	0.0197953	0.0599756	0.0028175	1.17071	0.160789	0.0260278	0.00637337	0.330816
PD13	M	71	Parkinson	0.142473	0.0755457	1.67572	0.239447	1.8912	0.76282	0.577466	0.315764	0.323884	0.200664	0.433438	0.153782	0.0511222	0.055949	0.698977	0.0620726	0.0596261	0.497937	0.259864	0.345576	0.324145	0.173622	0.342842	0.208708	0.0379855	0.0463509	0.0436335	0.0316033	0.0228006	0.00252482	0.00218222	0.00825664	0.000856904	0.00205323	0.0270122	0.00628438	0.00592039	0.154923	0.0157301	0.0488439	0.00123646	1.13607	0.15106	0.0241014	0.00599319	0.355764
PD14	F	75	Parkinson	0.468097	0.191523	1.14733	1.35406	0.930672	2.75893	3.9397	0.623791	0.967557	0.346513	1.81835	0.24367	0.1151	0.282941	0.681873	0.461698	0.0743103	1.79882	3.07733	0.326916	0.384503	0.306161	0.359262	0.386955	0.0758926	0.0621396	0.327189	0.190091	0.0202343	0.00364525	0.00595084	0.13366	0.019873	0.0217768	0.313905	0.102347	0.0536668	0.975501	0.177629	0.184246	0.0171446	2.36075	1.39783	0.0427142	0.0341287	0.413872
PD15	M	65	Parkinson	0.387178	0.0999301	2.23598	0.24181	2.76954	1.32421	0.73225	0.354753	0.373852	0.142723	0.493773	0.0790114	0.0629161	0.113695	0.67167	0.0876149	0.0538045	0.430082	0.245647	0.335408	0.236955	0.167413	0.48292	0.231797	0.0910248	0.0961452	0.0653464	0.0463033	0.0105319	0.00246941	0.00194514	0.0228012	0.000164549	0.00578788	0.0795889	0.0108732	0.0105824	0.220516	0.0171073	0.0579247	0.00289929	1.15871	0.128903	0.043211	0.00662917	0.469722
PD16	M	79	Parkinson	0.56683	0.186046	3.06545	0.543772	2.0056	1.83046	1.42416	0.423137	0.147274	0.373447	0.788957	0.14804	0.0868717	0.249746	1.13033	0.196636	0.134042	0.617058	0.580308	0.487408	0.322894	0.188459	0.298257	0.150841	0.0697068	0.0270762	0.0678127	0.108653	0.0129103	0.00282207	0.00235596	0.052508	0.00344993	0.00636813	0.127346	0.0223819	0.030805	0.577141	0.0476719	0.157157	0.00398842	2.21028	0.338758	0.0571985	0.00903177	0.477563
PD17	F	78	Parkinson	0.408462	0.190558	2.64892	0.452851	1.52677	0.719289	2.2228	0.528906	0.511805	0.40067	1.07639	0.231176	0.0984576	0.188482	1.6089	0.207941	0.091169	0.769187	0.85009	0.65364	0.299048	0.190198	0.0930817	0.087053	0.0521146	0.0386697	0.0485978	0.0629516	0.0291476	0.00292698	0.000969605	0.0238541	0.00421731	0.00596047	0.0785685	0.0152855	0.0135575	0.336042	0.0319469	0.104561	0.00644766	2.37476	0.309055	0.0338172	0.00892547	0.420347
PD18	M	38	Parkinson	0.0979757	0.0311774	1.27897	0.284706	1.24928	1.20175	0.871426	0.213504	0.129282	0.148992	0.631247	0.150563	0.0676073	0.127247	0.492914	0.0801215	0.0927999	0.27481	0.303424	0.151101	0.388845	0.247229	0.181422	0.125421	0.036901	0.0631442	0.074996	0.0723154	0.00649347	0.0016562	0.00183899	0.0550966	0.012225	0.00620035	0.0959806	0.0334702	0.0161861	0.33454	0.0370556	0.0724528	0.0023412	1.30107	0.308714	0.0334876	0.00944905	0.371223
PD19	F	61	Parkinson	0.122887	0.0432155	1.11129	0.194197	0.892083	0.383808	0.33464	0.165298	0.094178	0.131271	0.277732	0.0905589	0.0437272	0.07033	0.491351	0.0853717	0.0631083	0.131509	0.134236	0.290157	0.316138	0.189429	0.0930676	0.0687389	0.0652554	0.0690702	0.0733619	0.0319392	0.0162266	0.000774116	0.00136131	0.0122103	0.00106442	0.00253617	0.0478481	0.0097659	0.00876995	0.187705	0.0227074	0.0488765	0.00361298	0.977268	0.194129	0.0260936	0.0052965	0.241977
PD20	F	59	Parkinson	0.289935	0.12611	2.5947	0.423965	1.89165	1.29217	1.47174	0.409281	0.307117	0.228596	0.911852	0.324891	0.0850751	0.213232	1.23853	0.186628	0.0690204	0.695187	0.795641	0.758515	0.32337	0.286649	0.163911	0.122032	0.112279	0.0496052	0.0696944	0.098771	0.0252291	0.00445571	0.00588086	0.0589778	0.00521523	0.00920308	0.151346	0.0346243	0.0185395	0.48561	0.0420485	0.154085	0.00844961	2.72442	0.438157	0.0558107	0.00864662	0.513612
PD21	M	64	Parkinson	0.186389	0.0753878	1.08909	0.154494	1.79329	0.602211	0.756464	0.275333	0.194578	0.178979	0.357531	0.113203	0.0394492	0.087891	0.630838	0.0608975	0.0507016	0.458452	0.291598	0.162755	0.238738	0.115182	0.20318	0.116769	0.0714836	0.0837254	0.0673863	0.0449941	0.0159957	0.00203789	0.00244078	0.0185173	0.00269278	0.00139093	0.0483469	0.00725403	0.00815328	0.200156	0.0104037	0.0564954	0.00262186	1.15812	0.126439	0.0347631	0.0056494	0.381463
PD22	F	65	Parkinson	0.0873341	0.052713	0.925116	0.164654	1.7897	0.491852	1.24839	0.151105	0.254003	0.193479	0.421672	0.0659053	0.0699558	0.0707787	0.569121	0.0221165	0.0474945	0.623022	0.39162	0.179429	0.635115	0.481025	0.201685	0.0980119	0.079922	0.133408	0.0786016	0.0271016	0.0198335	0.0132279	0.0048697	0.0170445	0.0050101	0.00248682	0.0309027	0.0167626	0.00679844	0.130796	0.0208668	0.0447884	0.00380888	0.883653	0.167306	0.034077	0.00899801	0.453564
PD23	M	52	Parkinson	0.544691	0.13956	3.49215	0.60905	2.47813	2.39399	1.82737	0.528463	0.4208	0.283966	0.966229	0.248197	0.0435536	0.262088	1.84055	0.21699	0.0955303	0.900102	0.897494	0.610224	0.434352	0.0772019	0.469696	0.401791	0.130725	0.0716179	0.139415	0.128759	0.00872966	0.00339897	0.00150834	0.0467708	0.00591447	0.0135843	0.196597	0.0468313	0.0222726	0.636494	0.0616072	0.148761	0.00596567	3.18981	0.515901	0.0561807	0.0176731	0.706035
PD24	M	68	Parkinson	0.274969	0.128412	2.00955	0.407085	1.32524	1.40997	1.60814	0.499091	0.566889	0.227538	0.926934	0.236613	0.0590249	0.170619	0.771885	0.136455	0.0782361	0.918204	0.703284	0.232662	0.264987	0.0599723	0.250027	0.131184	0.039526	0.0306845	0.0430852	0.11403	0.0241664	0.0036827	0.00261107	0.0835917	0.00642954	0.0158904	0.270707	0.0551786	0.0311934	0.614109	0.056675	0.128919	0.00173631	2.23995	0.374794	0.0439945	0.0128088	0.460816
PD25	M	54	Parkinson	0.741527	0.30639	4.28761	1.35122	8.03773	2.85048	1.03465	0.902757	0.39595	1.08912	1.09868	0.717252	0.467602	0.317898	2.79796	0.236336	0.30231	1.08455	1.0163	1.07709	1.52093	1.55042	0.271279	0.176666	0.0632376	0.161838	0.0689761	0.0159486	0.0100888	0.00429167	0.00556019	0.00884261	0.00373909	0.0015756	0.0459066	0.0162052	0.00677687	0.100951	0.0159247	0.0256305	0.00159279	0.802314	0.150714	0.0168881	0.0042491	0.258774
PD26	F	53	Parkinson	0.325555	0.126748	3.75457	0.668117	1.99481	2.28064	2.36263	0.715898	0.814602	0.43457	1.33299	0.279277	0.0897547	0.195911	1.45306	0.315902	0.128104	1.46879	1.46259	0.73366	0.532299	0.338606	0.387169	0.305964	0.109375	0.0740538	0.142123	0.0687956	0.0203461	0.00449388	0.00362294	0.0312533	0.00385133	0.00391396	0.0730137	0.025132	0.00931706	0.360815	0.048522	0.100578	0.00239879	2.42327	0.518902	0.0451692	0.0139505	0.49477
PD27	F	69	Parkinson	0.260383	0.0695058	1.576	0.278391	1.27952	0.610654	0.411235	0.272474	0.0574437	0.200867	0.349497	0.0448331	0.0615264	0.143655	0.637282	0.150423	0.0561378	0.139952	0.143159	0.448793	0.335924	0.423945	0.116709	0.0748687	0.0496764	0.0448709	0.0273665	0.0906664	0.0171316	0.00212433	0.000748933	0.0422938	0.00422238	0.00984156	0.129315	0.0350279	0.0138876	0.392183	0.0710678	0.0991084	0.00709864	1.54369	0.364254	0.0316256	0.0100594	0.302516
PD28	F	68	Parkinson	0.271392	0.152311	1.925	0.318596	2.27441	0.592795	0.606746	0.475354	0.0169349	0.247788	0.501106	0.365331	0.0729082	0.126685	0.665787	0.113455	0.105124	0.222771	0.190585	0.463387	0.669366	0.560431	0.175306	0.148251	0.0361964	0.113771	0.0582922	0.0769721	0.0261428	0.00490505	0.00322495	0.0252544	0.00517718	0.00254213	0.0762518	0.0114257	0.00927702	0.34475	0.0243284	0.0878219	0.00331969	1.35355	0.256261	0.038804	0.006116	0.338741
[truncated: 52 more columns]
