# Supplementary material for: Extended coverage of human serum glycosphingolipidome by 4D-RP-LC TIMS-PASEF unravels association with Parkinson’s disease
Source: Nat Commun. 2025 May 16;16:4567. doi: 10.1038/s41467-025-59755-6 (PMC12084332; doi:10.1038/s41467-025-59755-6)
Supplement: Supplementary file 11 — Supplementary Data 9 [file 41467_2025_59755_MOESM11_ESM.xlsx]

## Sheet: Sheet1
Name	Category	Hex2Cer 16:1;O2/16:0 and Hex2Cer 18:1;O2/14:0	Hex2Cer 16:1;O2/16:0:O and Hex2Cer 18:1;O2/14:0;O	Hex2Cer 16:1;O2/24:1 and Hex2Cer 18:1;O2/22:1	Hex2Cer 17:1;O2/16:0 and Hex2Cer 18:1;O2/15:0	Hex2Cer 17:1;O2/22:0 and Hex2Cer 16:1;O2/23:0	Hex2Cer 17:2;O2/16:0 and Hex2Cer 18:2;O2/15:0	Hex2Cer 18:0;O2/16:0	Hex2Cer 18:1;O2/12:0 and Hex2Cer 16:1;O2/14:0	Hex2Cer 18:1;O2/16:0	Hex2Cer 18:1;O2/16:0;O	Hex2Cer 18:1;O2/17:0 and Hex2Cer 17:1;O2/18:0	Hex2Cer 18:1;O2/18:0	Hex2Cer 18:1;O2/18:1 and Hex2Cer 18:2;O2/18:0	Hex2Cer 18:1;O2/20:0 and Hex2Cer 16:1;O2/22:0	Hex2Cer 18:1;O2/22:0	Hex2Cer 18:1;O2/22:2 and Hex2Cer 18:2;O2/22:1 and Hex2Cer 16:1;O2/24:2	Hex2Cer 18:1;O2/24:0	Hex2Cer 18:1;O2/24:1	Hex2Cer 18:1;O2/24:1;O	Hex2Cer 18:1;O3/16:0	Hex2Cer 18:2;O2/14:0 and Hex2Cer 16:2;O2/16:0 and Hex2Cer 16:1;O2/16:1	Hex2Cer 18:2;O2/16:0 and Hex2Cer 16:1;O2/18:1	Hex2Cer 18:2;O2/16:0;O	Hex2Cer 18:2;O2/18:1	Hex2Cer 18:2;O2/23:0	Hex2Cer 18:2;O2/24:1 and Hex2Cer 18:1;O2/24:2	Hex2Cer 18:2;O2/24:1;O	Hex2Cer 18:2;O2/24:2	Hex2Cer 34:0;O3	Hex3Cer 16:1;O2/16:0;O and Hex3Cer 18:1;O2/14:0;O	Hex3Cer 17:1;O2/16:0	Hex3Cer 18:0;O2/16:0	Hex3Cer 18:1;O2/10:0 and Hex3Cer 16:1;O2/12:0	Hex3Cer 18:1;O2/12:0 and Hex3Cer 16:1;O2/14:0	Hex3Cer 18:1;O2/14:0 and Hex3Cer 16:1;O2/16:0	Hex3Cer 18:1;O2/16:0	Hex3Cer 18:1;O2/16:0;O	Hex3Cer 18:1;O2/17:0 and Hex3Cer 17:1;O2/18:0	Hex3Cer 18:1;O2/18:0 and Hex3Cer 16:1;O2/20:0	Hex3Cer 18:1;O2/20:0	Hex3Cer 18:1;O2/22:0	Hex3Cer 18:1;O2/24:1	Hex3Cer 18:2;O2/14:0	Hex3Cer 18:2;O2/16:0	Hex3Cer 18:2;O2/16:0;O	Hex3Cer 18:2;O2/18:0 and Hex3Cer 18:1;O2/18:1	Hex3Cer 18:2;O2/20:0 and Hex3Cer 16:1;O2/22:0	Hex3Cer 18:2;O2/22:0
HC1	Control	22.1017	0.639228	2.75086	3.34759	0.240733	0.51562	6.78477	0.550262	104.926	1.24308	0.860219	1.03709	2.85803	0.955276	2.55766	0.777805	1.65127	8.89087	0.293526	0.203756	1.6378	14.842	1.16511	0.266133	0.920039	4.91752		0.337247		0.0749678	1.11922	0.320738	0.0933236	1.44183	1.96128	16.9553	0.214297	0.132179	0.955351	0.34941	0.646876	1.24108		2.28458		0.597643	0.325172	0.938782
HC2	Control	24.4198	0.636947	1.33183	3.80649	0.117138	0.416773	5.31334	0.487985	105.506	1.43141	0.431216	1.58841	2.9301	0.603264	1.94575	0.368542	1.1653	10.3193	0.287644	0.240488	2.7742	16.8869	0.851646	0.252821	0.703298	3.90475	0.138226	0.405487	0.340726	0.050306	1.47641	0.205481		0.512709	1.19374	8.67522	0.102169	0.0647677	0.574622	0.210985	0.286784	0.747903		1.54376	0.0421774	0.421744	0.178532	0.226142
HC3	Control	37.4312	1.23267	2.68857	4.65305	0.272467		10.9502	0.742117	145.428	2.76016	1.18061	3.08685	4.43421	1.49426	6.73025	0.482584	3.76746	32.3587	0.648118		2.13715	20.0483	1.08109	0.212187	0.623791	5.58143	0.128641	0.543982	0.43612	0.141108	0.470938	0.209712	0.126566	0.905829	1.55151	12.3089	0.769002	0.0897146	0.724925	0.374253	0.577487	1.72226		1.15974	0.0685005	0.363524	0.221995	0.326139
HC4	Control	23.6938	0.424235	1.23709	4.69287	0.163454	1.3263	9.58649	0.512496	140.032	1.28093	1.34166	3.15364	2.94745	1.41	3.74743	0.539899	1.75347	19.8361	0.168182	0.105428	1.70887	17.9549	0.602455	0.190885	0.635611	4.08128	0.0781966	0.594086	0.520469	0.0520736	0.633823	0.516817	0.0439388	1.01443	1.79683	19.9666	0.767453	0.315444	2.49426	0.449942	0.813333	1.94267	0.193525	1.91196	0.044808	1.29396	0.23562	0.40439
HC5	Control	59.5675	1.0541	4.91281	10.7995	0.592501	1.29969	6.46992	1.04505	195.827	3.25142	1.61026	5.55324	5.14312	2.45551	4.59775	1.85412	2.1601	24.8788	0.349227	0.578855	5.38424	47.6879	2.63245	0.468579	1.62259	10.8442	0.750719	1.55088	0.6186	0.11034	2.0768	0.514718		0.831786	3.53172	36.0168	1.31536	0.508632	3.6866	1.29911	2.06477	3.54696	0.555049	6.96847	0.162514	2.94453	1.28671	2.32779
HC6	Control	36.8673	0.694518	2.02327	4.52888	0.099399	0.780312	6.15476	0.635636	112.964	1.75793	1.11976	1.92784	5.18205	0.861638	1.8718	0.644784	0.972856	12.5327	0.185773	0.572582	1.52237	27.808	1.4712	0.258252	0.374905	5.17062		0.46971		0.0466114	0.834488	0.310843	0.0539624	0.926047	2.15596	17.1171	0.259468	0.168953	1.10277	0.286701	0.484338	1.04075	0.418212	2.85456	0.0842978	1.15624	0.478006	0.633775
HC7	Control	19.8286	0.276887	1.03685	2.20258		0.494289	4.01376	0.315719	60.2065	0.668885	0.290172	0.808424	2.07473	0.249193	0.216363		0.169791	5.11618	0.168768	0.169261	1.19115	12.7494	0.612686		0.114218	2.52274	0.201366	0.514135	0.190534	0.0613885	0.407062	0.10753		0.524118	1.80175	6.90835	0.312048	0.0722849	0.519367		0.0889702	0.494859		1.4503	0.0596041	0.808741	0.738812	0.400412
HC8	Control	19.526	0.458685	0.960739	2.47146	0.0818747		2.15622	0.377825	63.8347	0.616554	0.252718	0.78557	1.88822	0.405422	0.746646	0.445394	0.434617	4.27872	0.0855075	0.0833155	1.39673	10.6493	0.513555	0.166482	0.177303	2.23595	0.083928	0.384789	0.289977	0.0647147	0.372641	0.103714	0.0534413	1.26805	1.4295	6.89063	0.343228	0.110992	0.496012		0.245433	0.505639	0.13643	1.51661	0.0527461	0.394042	0.163678	0.23953
HC9	Control	34.8397	0.602853	3.19824	4.63251	0.25588	0.372676	4.09688	0.67142	98.6846	1.27858	0.980845	2.46307	4.05938	1.11559	2.36301	1.05844	1.68165	12.4717	0.278113	0.456161	2.01017	28.0101	1.73606	0.286988	0.935772	7.43689	0.165646	0.923788		0.0680481	0.820577	0.370627	0.0463035	2.16478	3.18697	16.3862	0.647793	0.257784	1.32556	0.280255	0.436464	1.46864	0.351492	3.73162	0.0769755	1.20447	0.339808	0.89151
HC10	Control	38.9604	0.80695	2.23464	5.84654	0.288873	0.662072	9.08889	0.685874	132.644	2.14373	0.215144	2.69354	7.39098	1.23452	3.28145	1.02268	1.5171	14.8679	0.0769701	0.62949	1.49724	25.4862	1.54609	0.335236	1.67364	5.73784	0.195557	0.612307		0.124833	1.02598	0.292126	0.104696	0.604047	2.50675	20.0696	0.271614	0.122008	1.12819	0.363033	0.766678	1.19036	0.131666	3.3686	0.0711546	1.08854	0.500933	0.891454
HC11	Control	9.66451	0.152593	0.606678	1.9435	0.0462981		1.41762	0.550349	56.3346	0.61156	0.266147	0.499742	1.53245	0.389817	0.282267	0.323668	0.214552	4.31763	0.101153	0.13482	0.447314	8.17887	0.372219	0.18585	0.425152	2.49083	0.103374	0.466564	0.280514	0.100835	0.26452	0.29852	0.0461007	0.241928	0.733983	6.94382	0.225406	0.103907	0.552472	0.0844251	0.0864286	0.567883	0.0912892	1.18265	0.0719169	0.582613	0.232841	0.425994
HC12	Control	9.43472	0.121632	1.22937	1.8187	0.160116	0.163156	1.25188	0.326412	59.0287	0.545683	0.29656	0.732061	1.56561	0.573148	1.0566	0.319899	0.575336	9.01275	0.341726		0.715399	8.75357	0.324246	0.0797266	0.604729	4.44485	0.130083	0.48726	0.258452	0.0657462	0.267765	0.250872		0.486035	1.16761	8.54931	0.134588	0.0993891	0.709676	0.156999	0.235651	1.30236	0.141853	1.67408	0.198214	0.777381	0.408694	1.12649
HC13	Control	19.0619	0.309517	1.23123	3.98545	0.0673587	0.158605	2.16019	0.624208	83.5425	0.635541	0.524863	0.782543	2.88814	0.285432	0.366075	0.424881	0.231511	7.85796		0.081733	0.716256	18.9883	0.481094	0.168143	0.438651	5.9679	0.300654	0.5043	0.17869	0.149867	0.332012	0.157107	0.0492135	0.321227	1.23577	9.73257	0.169207	0.0720289	0.423357	0.174723	0.207954	1.17936		1.5668	0.158821	0.714081	0.439843	0.852958
HC14	Control	21.0333	0.42903	1.17018	4.05039	0.311225	0.14161	2.44433	1.19501	78.077	0.693895	0.45472	0.992706	1.9757	0.539557	1.18566	0.434773	0.768213	6.8372	0.205007	0.121829	0.89347	15.7076	1.52202			3.13431		0.393162	0.477181	0.144181	0.414271	0.258241	0.0833926	0.352983	1.23649	8.71721	0.18956	0.0753671	0.699701	0.27698	0.275021	0.939021	0.0985925	1.66451	0.171756	0.67854	0.4423	0.627543
HC15	Control	9.04023	0.199806	1.4611	1.81081		0.126286	1.05249	0.636842	57.8296	0.695251	0.244714	0.603014	1.53465	0.443733	1.02798	0.249334	0.601806	6.39317	0.11359	0.23106	0.520618	11.6856	0.655794	0.141142	0.266529	2.54346	0.144999	0.214927	0.204154	0.182548	0.306213	0.177001	0.0897063	0.535114	1.12232	9.42562	0.187375	0.27263	0.924752	0.357666	0.367266	1.3469	0.11293	1.82505	0.21799	0.850223	0.588346	1.23287
HC16	Control	8.28284	0.215266	0.824051	1.0176	0.450639	0.123039	1.70637	0.410878	49.1328	0.842311	0.242588	0.856931	1.5857	0.677457	0.654439	0.33148	0.444089	4.43592	0.240702	0.296154	0.500222	5.2412	0.441679	0.296442	0.452701	1.66656	0.272478	0.190097		0.173047	0.295226	0.210116	0.101092	0.294267	0.835786	8.95977	0.499371	0.0523815	0.793358	0.422097	0.171878	0.812488	0.042139	1.1494	0.142039	0.457817	0.246587	0.393457
HC17	Control	11.7135	0.299106	0.863615	2.61687	0.307051	0.19371	2.45698	0.679434	61.9212	0.5881	0.995274	0.885874	2.84587	0.612434	0.717561	0.180701	0.558085	4.62354	0.35351	0.256033	0.484887	12.7453	0.517716	0.360724	0.488884	2.63003	0.465007		0.232596	0.119784	0.380336	0.191448	0.15457	0.471784	1.21468	9.89829	0.245149	0.213759	0.89902	0.315031	0.338079	1.01875		1.78527	0.178546	0.94433	0.449653	0.784143
HC18	Control	16.0596	0.105104	1.92585	2.83111	0.0796171	0.143873	3.22369	0.85098	112.141	0.697945	0.496713	1.06115	5.32946	0.757946	0.86268	0.609907	0.718119	9.86167				15.0829	0.603804	0.531629	0.542678	6.79029		0.448907	0.68836	0.129679	0.839082	0.255097		0.391436	1.39711	12.259	0.413307	0.182176	0.69558	0.233225	0.33728	1.32905	0.213314	1.98505	0.198861	0.932001	0.447136	1.06695
HC19	Control	5.46496	0.121323	0.605764	1.01624	0.0327848	0.0605234	0.956881	0.181482	34.788	0.282536	0.206294	0.507054	2.27339	0.254234	0.306102	0.149511	0.29034	2.94456	0.0342596	0.0933848	0.27048	5.55537	0.242298	0.0796255	0.130535	1.87699	0.0707131	0.135255	0.0894958	0.0590148	0.149926	0.0769024		0.0878781	0.457726	4.45706	0.108628	0.0550253	0.22821	0.0877015	0.0887189	0.526877		0.689135	0.0766915	0.342522	0.216188	0.307857
HC20	Control	11.0219	0.14002	0.701971	1.89821	0.234201	0.152487	1.32963	0.605454	44.8144	0.391026	0.36577	0.846282	2.07955	0.410931	0.253776	0.170308	0.378517	3.10002	0.139384	0.139083	0.680107	6.53414	0.171098	0.0880603	0.258303	1.64442		0.0951559	0.0934778	0.0625768	0.258593	0.0941889	0.0808685	0.198061	0.732941	5.19711	0.121978	0.186349	0.284946	0.115021	0.0727547	0.282122	0.153438	0.759092	0.090567	0.442467	0.186818	0.25971
HC21	Control	8.14248	0.766394	0.928781	1.57967	0.335593	0.221905	2.6579	0.434213	50.3981	0.28511	0.442367	0.506739	2.61073			0.232693	0.532379	5.41459	0.0776439	0.0456284	0.560334	6.38667	0.0889559	0.248127	0.214201	2.31934		0.110545	0.157314	0.121124	0.468972	0.191644	0.071163	0.28634	0.706728	5.02097	0.185411	0.279242	0.622121	0.39809	0.311504	1.01129	0.176599	0.814793	0.169614	0.330013	0.298844	0.891168
HC22	Control	20.8565	0.295151	2.46275	4.08809		0.253099	2.64432	1.38956	125.984	0.845001	0.958067	1.37971	3.76032	0.576228	2.00221	0.694646	1.0467	12.9453	0.155052	0.299607	1.04451	22.7408	0.76922	0.233105	0.760315	10.3561	0.0653211	0.496386	0.448794	0.120491	0.74082	0.255942	0.107344	0.85946	1.51699	12.1763	0.1614	0.324857	1.27122	0.48956	0.34319	1.58324	0.36777	2.16788	0.13378	0.823503	0.395608	1.59048
HC23	Control	8.87812	0.117942	1.8547	1.76754	0.0811112	0.0979329	4.16402	0.435364	74.8155	0.436865	0.638654	1.07295	3.68705	0.406812	1.68905	0.704146	1.06163	10.2395	0.268045	0.0382427	0.552505	10.446	0.403376		0.318436	5.15093	0.0473664	0.217307	0.233285	0.0670836	0.376669	0.209471		0.34076	0.519734	9.01844	0.122568	0.16542	0.542275	0.218186	0.252809	1.42825	0.0437371	0.976621	0.0719656	0.407514	0.18441	0.650246
HC24	Control	6.65661	0.165702	0.840155	1.55531		0.104445	2.06872	0.260968	52.1696	0.469311	0.371493	0.792894	1.46337	0.37499	1.88182	0.441069	1.54846	8.20741	0.210943	0.0982463	0.308277	7.23776	0.294021	0.0824162	0.329618	3.85913	0.0243863	0.157565	0.145385	0.0786379	0.279898	0.13298	0.0458093	0.265527	0.662462	6.06492	0.117833	0.309093	0.676209	0.293321	0.368548	1.11829	0.175568	1.03354	0.105246	0.442068	0.242776	0.577661
HC25	Control	3.47943	0.104077	0.397839	0.566125	0.0390411	0.0402442	1.40943	0.274727	22.1651	0.263705		0.430057	1.9069	0.212753	0.619273	0.203298	0.256808	3.5275	0.107611	0.0161901	0.205211	2.93083	0.0780594		0.274244	1.74742		0.077005	0.0467357	0.041788	0.124256	0.0915602	0.0169854	0.177687	0.234214	2.72401	0.0608518	0.10845	0.225636	0.183488	0.0957216	0.392265		0.282518	0.0411521	0.116933	0.0548747	0.219916
HC26	Control	11.1177	0.353041	1.80646	2.14619	0.119905	0.0377799	2.47265	0.441293	61.0938	0.417373	0.673065	1.04844	2.45825	0.450264	1.32534	0.493996	0.509867	9.60911	0.117677	0.0717506	0.496819	7.75781	0.239934	0.142242	0.483884	4.5874	0.062654	0.223248		0.0798437	0.542627	0.25807	0.0671931	0.27472	0.976595	7.34091	0.133729	0.547543	0.907969	0.223143	0.250544	1.23809	0.19804	1.04042	0.112041	0.673189	0.24467	0.751503
HC27	Control	8.33112	0.206893	0.705052	1.48214	0.069038	0.0924262	1.90078	0.4474	48.3381	0.580855	0.446554	0.924538	1.72415	0.354007	0.759142	0.0620079	0.175286	4.75863	0.0819418	0.096703	0.387935	6.45958	0.28459		0.174263	1.79654	0.0104731	0.0834787	0.140232	0.190409	0.33475	0.158715	0.0642278	0.27957	0.615045	6.08225	0.136453	0.172303	0.758312	0.247167	0.236957	0.892023	0.149047	0.72117	0.0948798	0.356698	0.219296	0.552391
HC28	Control	12.5764	0.310152	1.42103	2.26023	0.232931	0.207802	6.74659	0.610351	76.8388	0.431937	0.594152	1.19814	4.92534	0.646637		0.373798	1.18535	11.1353			0.510526	11.2284	0.279762		0.470606	4.77844	0.0717869	0.222739	0.219438	0.0603418	0.472053	0.238777	0.0734965	0.801314	0.698128	7.52124	0.140067	0.267771	0.79151	0.283161	0.612642	1.33926	0.199444	0.995546	0.141914	0.407134	0.22685	0.76744
HC29	Control	19.8299	0.35824	1.9221	3.31583	0.217107	0.157147	3.88541	0.75083	127.483	0.879515	0.70221	1.60079	2.86357	0.686256	5.31046	0.522708	3.82561	13.3262	0.161496	0.168883	0.731992	17.0413	0.68845	0.304794	0.723333	6.93092	0.017229	0.294161	0.374055	0.129404	0.672319	0.309344	0.0884847	0.619385	1.53796	18.1737	0.230251	0.611997	1.51306	0.474068	0.630279	2.1456	0.273605	2.03413	0.22124	1.04864	0.287319	0.87924
HC30	Control	15.1009	0.242731	1.06388	3.15217	0.163734	0.197885	3.84822	0.797068	73.8657	0.468082	0.525279	0.851635	5.29734	0.340516		0.267098		7.16761	0.299578	0.0617245	0.533402	15.7082	0.445982		0.306427	3.66252	0.0373266	0.140614	0.218452	0.114569	0.578393	0.223499	0.0520463	0.307237	0.862675	8.41253	0.278279	0.263064	0.75028	0.194032	0.397623	0.856665	0.165316	1.18739	0.266018	0.581847	0.278737	0.740121
PD1	Parkinson	19.5802	0.431932	3.42679	3.63996	0.346349	0.580675	4.46066	0.277626	127.651	1.48789	0.839014	1.83047	3.848	1.23868	1.84528	1.24812	1.11647	17.6723	0.355257	0.236181	0.715611	14.7771	0.643856	0.267158	1.35896	10.0294	0.615185	1.18404	0.665914	0.141073	2.3283	0.186702	0.135513	0.545324	1.88926	13.9452	0.499293	0.201539	1.09811	0.586243	0.479041	2.34881		1.94847	0.0661367	1.14676	0.563826	1.93574
PD2	Parkinson	14.7445	0.186863	1.64921	3.05803	0.111816	0.537783	3.55269	0.253144	119.866	0.772876	0.628917	1.3953	2.7664	0.666132	1.61438	0.363559	0.986379	15.1058	0.160991	0.156878	0.627945	18.4851		0.246976	0.424494	5.58925	0.282686	0.602571	0.361086	0.0939684	0.541832	0.234189	0.030227	0.735404	1.10567	12.5332	0.15435	0.128061	0.689978	0.248816	0.281929	0.999039		1.75453	0.0745427	0.71303	0.25553	0.647529
PD3	Parkinson	38.8326	0.442199	4.30573	5.71673	0.27236	0.820497	5.05032	0.597212	142.109	1.44582	0.439868	2.35869	5.70668	1.38112	3.38858	1.21624	2.20137	22.0742	0.417431	0.528307	2.24585	32.3404	0.990509	0.359727	1.30425	11.5284	0.392388	1.20439	0.371117	0.19445	0.857732	0.293862	0.0778873	0.985207	2.26108	16.8683	0.694838		1.85153	0.484685	1.01285	2.20926	0.306956	3.36754	0.0891811	1.49097	0.776415	1.73997
PD4	Parkinson	30.967	0.662452	5.16855	4.71232			8.98012	1.26032	164.689	2.2147	1.09998	2.17844	8.72825		1.18736	0.690317	0.90792	29.5163		0.959696	4.04289	25.8706	1.05742	0.431678	0.496002	10.0278	0.933818	0.854066	0.929719		0.788215	0.689664	0.182495	3.42023	2.3435	15.6902	0.619903		0.877726	0.678593	0.482219	1.74357	0.406876	2.66963		1.25156	0.321145	1.4597
PD5	Parkinson	23.8284	0.106402	3.84761	4.20482	0.361471	0.202582	6.22079	0.315034	170.516	1.40716	1.36773	4.62003	3.47529	2.0209	4.99259	1.0979	2.99699	45.8268	0.616697	0.179692	0.781671	20.3529	0.838192	0.172611	0.927677	12.2206	0.563982	0.981715	0.628012	0.0770551	0.482187	0.373923			1.12621	16.7491	0.686782	0.318756	1.71957	0.498687	0.827541	2.84391		1.90536	0.0344943	0.781043	0.346954	0.504696
PD6	Parkinson	17.0259	0.187913	1.814	2.52788	0.236834		4.63818	0.333242	89.9352	1.04706	0.747699	1.78369	2.52537	1.09653	2.8574	0.367588	1.5334	18.1313	0.280098	0.210038	1.04133	13.6586	0.492257	0.165445	0.618239	5.17045	0.24328	0.503899	0.293788		0.547948	0.296884	0.106529	0.518297	1.66559	13.8745	0.541046	0.230535	1.49558	0.577746	0.89397	2.77821	0.332958	1.95438	0.118428	0.8633	0.293895	0.751128
PD7	Parkinson	29.715	0.23567	2.24502	4.72594	0.218835	0.470705	3.13708	0.29887	98.0645	0.652394	1.09078	1.3725	2.1132	0.950372	1.42815	0.846937	1.0723	12.0428	0.218584	0.0771308	0.755611	11.3398	0.365017	0.204887	0.515494	5.44645	0.238237	0.683609	0.347609	0.0523899	1.43847	0.168147	0.0267761	0.693892	1.53621	11.1396	0.120885	0.218239	0.877928	0.304275	0.506394	1.03595	0.0902964	1.37933	0.0899111	0.546026	0.258213	0.611127
PD8	Parkinson	15.9454	0.203347	1.93127	3.07616		0.237517	3.65244	0.248313	90.9015	1.24672	0.821507	1.13465	2.33664	0.789274	2.13405	0.468749	1.26643	12.3021	0.111024	0.148821	0.998707	9.57659	0.656095	0.303494	0.67863	4.03005		0.441636	0.219653	0.0811767	0.457697	0.288979	0.0696312	0.693425	1.50392	13.8527	0.163557	0.19243	0.791734	0.377096	0.473651	1.40829	0.213857	1.4514	0.0745103	0.539598	0.21142	0.551614
PD9	Parkinson	43.045	0.769568	3.55278	7.06887	0.324329	0.8397	4.00162	0.708717	184.882	1.13926	1.08147	2.32712	7.13961	0.884665	2.26157	1.47696	1.22243	24.1157	0.764905		4.18001	50.5534	1.2285	0.589782		18.2957	0.346941	2.09289	0.236126	0.109806	1.19357	0.342883	0.06977	0.827541	3.0354	25.8303	0.934833	0.141776	1.44195	0.45792	0.969356	2.75627	0.975691	3.96865	0.131416	1.28966	0.624754	1.63235
PD10	Parkinson	30.7717	0.853342	3.37468	4.39704	0.299576	0.619951	6.907	1.38671	220.927	1.00696	1.43607	4.04604	6.2715	1.89433	5.37541	1.36142	3.13198	34.4411	0.277682	0.146975	1.98631	34.5668	1.33825	0.344172	0.990639	11.2033	0.303762	0.879313	0.423114	0.0284576	0.634033	0.30953		0.594201	1.88738	23.3084	0.328502	0.206794	1.57737	0.475231	1.31091	2.28649	0.459794	3.26698	0.0795063	1.20638	0.493485	1.3655
PD11	Parkinson	18.5004	0.197834	2.32061	3.73111	0.314399	0.111469	2.95707	0.925398	132.373	0.853914	0.750632	1.38341	2.81577	0.850183	0.967653	0.759201	0.51123	16.335	0.418265	0.0857233	0.484099	13.7508	0.791069	0.287559	0.569024	7.50541	0.189106	0.65822	0.855347	0.414854	0.485717	0.261938	0.0703677	0.575157	1.50656	19.8955	0.328966	0.167152	1.13294	0.379626	0.437484	1.97878	0.0841944	2.08359	0.165054	0.773645	0.789505	0.983468
PD12	Parkinson	11.7759		0.816397	2.25481	0.0785714	0.135887	3.19973	0.675339	51.0728	0.259534	0.419685	0.769854	5.21791	0.653421	0.822695	0.36352	0.354622	6.66428	0.1365	0.0411957	0.853709	15.106	0.340299	0.215044	0.182646	4.46031	0.106902	0.468139	0.210855	0.0650196	0.271853	0.193082	0.147356	0.233352	0.957395	5.80922	0.156663	0.0539356	0.37204	0.194005	0.22711	0.819358	0.114094	1.80299	0.164325	0.696132	0.246692	0.527437
PD13	Parkinson	12.8631	0.125731	1.26411	2.817		0.102276	2.1054	0.876395	78.9485	0.541364	0.568828	1.07714	3.3659	0.541099	0.655315	0.468098	0.446468	12.9914		0.0660792	0.930729	11.5896	0.272916	0.216643	0.465399	4.71765	0.0398832	0.378125	0.202989	0.1813	0.308687	0.194702	0.0602333	0.107589	0.877066	10.0924	0.159811	0.119698	0.647288	0.2	0.192877	1.11198	0.117184	1.15099	0.0874739	0.530532	0.46052	0.670686
PD14	Parkinson	6.25848	0.117382	0.583851	1.4834	0.0672315		1.22068	0.343434	38.8446	0.363697	0.306068	0.575556	1.00122	0.363324	0.531632	0.193414	0.296144	7.11885	0.034407		0.604507	4.15541	0.21544	0.0845582		2.26802	0.0455579	0.184944	0.264434	0.031322	0.19903	0.137036	0.0462964	0.299664	0.592858	5.43854	0.1337	0.180816	0.495464	0.174597	0.158445	0.838022	0.0550766	0.574254	0.0946308	0.344247	0.225442	0.413042
PD15	Parkinson	10.7868	0.181088	2.1006	2.54424		0.110308	1.51855	0.883278	79.4072	0.685157	0.635111	1.84352	1.88312	0.851151	1.0442	0.660514	0.525778	14.1765		0.0668683	0.916608	12.6947	0.408988	0.348603	1.76491	4.46415		0.46157	0.459596	0.118419	0.338437	0.21896	0.0847021	0.16049	1.12645	8.31201	0.232355	0.0534983	1.02078			1.49925	0.144563	2.39632	0.204041	1.0135	0.502328	0.724567
PD16	Parkinson	10.033	0.157741	0.965853	1.65535	0.16618	0.158167	1.35012	0.531453	59.9473	0.818944	0.428961	0.890677	1.8334	0.469614	1.04331	0.430507	0.697707	9.62255	0.191545	0.101431	0.331588	8.84805	0.448	0.366929	0.386338	3.5284	0.418267	0.436234	0.538038	0.107717	0.255841	0.230907	0.147367	0.208967	1.04277	11.4044	0.217969	0.0606613	1.0948	0.302387	0.450711	2.18484	0.13755	1.3304	0.0882371	0.597404	0.43238	0.625087
PD17	Parkinson	15.2552	0.188845	1.13598	3.21538	0.264848	0.0842132	1.54779	0.652626	77.7864	0.496256	0.547158	1.17936	1.65008	0.948655	1.21965	0.239385	0.591295	10.2167	0.191372	0.084091	0.525233	8.81205	0.317956	0.194514	0.508494	2.84688	0.199086	0.199365		0.132814	0.397968	0.245256		0.395312	1.47753	10.0747	0.206211	0.213461	0.871967	0.347446	0.290484	1.58915	0.174752	1.46898	0.108205	0.871998	0.538077	0.62976
PD18	Parkinson	8.339		0.94774	1.66201		0.0965786	2.44212	0.390514	43.338	0.297286	0.364884	0.558603	2.81548	0.390895	0.275426	0.328796	0.267349	6.03952	0.0435611	0.0484346	0.331125	6.9434	0.271858	0.0568492	0.52744	3.47034	0.108963	0.377775	0.170994	0.0619658	0.240428	0.117124	0.0349627	0.287425	0.711517	6.47172	0.0194008	0.0822281	0.314375	0.347334	0.128027	0.856343	0.0465356	1.12853	0.0678915	0.461612	0.199949	0.443224
PD19	Parkinson	10.4208	0.106754	1.41528	2.1905	0.115798		2.48293	0.515543	97.9776	0.76296	0.631364	1.20844	4.43478	0.66311	0.719996	0.637641	0.576597	12.7122	0.103392		0.728771	16.2105	0.499912	0.546588	0.403949	6.92773	0.0764663	0.61435	0.457264	0.132868	0.464263	0.279228	0.0817482	0.330574	1.23868	13.7862	0.225356	0.144228	1.04982	0.263874	0.312051	1.62766	0.0647605	2.90743	0.195218	1.16028	0.624559	0.975647
PD20	Parkinson	17.6134	0.152136	1.05089	3.50569		0.0684527	2.42965	1.25377	96.9816	0.606792	0.485472	1.32565	3.09	0.781768	1.07041	0.352745	0.904992	10.8299	0.128605	0.0949505	0.615582	11.4263	0.330464	0.233068	0.318253	3.82137	0.0617481	0.265395	0.263854	0.120591	0.406185	0.235445	0.123416	0.433967	1.54831	13.0342	0.185414	0.10892	1.10405	0.30563	0.316781	1.5252	0.120535	1.59708	0.0867572	1.0795	0.596871	0.658236
PD21	Parkinson	22.9517	0.408013	2.13094	4.33713	0.289914	0.217415	3.53549	1.14895	123.922	0.600382	1.39863	2.01013	4.07017	1.34359	4.56385	0.71877	3.40585	20.8782	0.73058	0.092695	0.855201	22.6991	0.735377	0.440812	0.827299	8.22164	0.218329	0.462906	0.251086	0.172813	1.04844	0.578774	0.278642	2.01914	2.77476	17.736	0.240082	0.149857	1.77799	1.05548	1.44143	3.40342	0.493252	3.31506	0.167118	1.69303	0.867939	2.64909
PD22	Parkinson	15.5295	0.347074	1.20778	3.05564	0.120896		3.88896	0.684276	87.222	0.397617	0.877746	1.74699	4.77813	0.758544	2.79051	0.632246	0.640727	9.84882	0.249082	0.0768337	0.493703	7.8672	0.287963		0.342838	3.70949		0.212604	0.262337	0.124088	0.639343	0.411301	0.148684	0.538261	1.56306	11.3145	0.267154	0.725177	1.53359	0.462533	0.588049	2.0381		0.985278	0.106406	0.559295	0.261391	0.553875
PD23	Parkinson	12.3638	0.139494	1.15136	2.64104	0.268761	0.121984	4.00875	0.897819	69.6848	0.431321	0.738981	1.44697	7.25837	0.629842	2.23021	0.386095	0.486539	11.4742	0.173017		0.756011	10.489	0.261106	0.0736764	0.525312	4.81244		0.19068	0.146996	0.0468775	0.482033	0.258058	0.0764453	0.491558	0.91507	9.99807	0.0752577	0.21952	0.866622	0.444355	0.237637	1.8941	0.239274	1.09178	0.0818281	0.381918	0.230386	0.723068
PD24	Parkinson	7.42441		1.31131	1.85923	0.134557	0.201589	3.94509	0.285625	53.8444	0.469374	0.568563	0.928869	4.50706	0.517088	1.98617	0.412661	0.894534	11.9098	0.132739		0.324515	6.5299	0.249589	0.0857719	0.326048	3.87252		0.168606	0.16585	0.134206	0.449825	0.206846	0.0315658	0.424742	0.662376	8.88296	0.123818	0.17455	0.937496	0.498767	0.299657	2.12604	0.0973375	0.632735	0.0685313	0.328067	0.226841	0.659767
PD25	Parkinson	19.9563	0.73951	3.01868	3.94383		0.302456	2.13682	0.849304	117.653	1.28099	0.904658	2.29113	4.05463	0.925353	4.57785	0.8196	2.40638	12.4085	0.271946	0.294049	1.07886	20.6187	0.859841	0.311423	0.786979	8.34032	0.0511442	0.4776	0.466933	0.101112	1.00439	0.276215	0.0849052	0.585377	1.64023	9.0487	0.217508	0.126983	1.73899	0.514224	0.728882	1.8373	0.417026	2.4601	0.19427	0.754823	0.401329	0.85005
PD26	Parkinson	10.155	0.114727	1.05594	2.18179	0.0734329	0.101058	5.8316	0.893845	98.9264	0.478329	0.590489	0.955234	4.25441	0.375237	1.71263	0.370104	0.769256	18.4834	0.121673	0.0573075	0.62568	12.0399	0.193197	0.310536	0.274185	7.05494	0.0373644	0.357711	0.254011	0.0528004	0.319063	0.169017	0.054457	0.378722	0.57508	0.371534	0.310382	0.253885	0.818221	0.309238	0.364791	1.60975	0.107432	0.846436	0.0294412	0.398023	0.180817	0.651025
PD27	Parkinson	14.6527	0.389942	2.07318	2.81541	0.201824	0.208269	4.79277	0.741276	120.445	1.13881	0.938115	1.88526	5.49778	0.665889	3.86635	0.476481	1.77549	21.3476	0.880331	0.264928	0.565559	13.5667	0.522194		0.567965	5.47597		0.295009	0.269541	0.0916117	0.518294	0.273969	0.0793379	0.29727	0.845027	9.59202	0.0918165	0.355972	0.857008	0.431285	0.328477	1.6509	0.118555	1.08003	0.0776398	0.559657	0.231309	0.812071
PD28	Parkinson	10.2839		1.65056	2.14467	0.258974		2.67777	0.404894	95.4059	0.443929	0.754007	1.13154	8.89272	0.668145	3.73848	0.721642		14.5992			0.541306	9.58943	0.26904	0.374446	0.318235	5.05325	0.122988	0.222922		0.138157	0.344426	0.300006	0.156518	0.453345	0.698659	8.1344	0.160061	0.621274	0.7654	0.456861	0.634951	1.70853	0.325315	0.750711	0.132404	0.438075	0.157124	0.474713
[truncated: 72 more columns]
