# Supplementary material for: Extended coverage of human serum glycosphingolipidome by 4D-RP-LC TIMS-PASEF unravels association with Parkinson’s disease
Source: Nat Commun. 2025 May 16;16:4567. doi: 10.1038/s41467-025-59755-6 (PMC12084332; doi:10.1038/s41467-025-59755-6)
Supplement: Supplementary file 12 — Supplementary Data 10 [file 41467_2025_59755_MOESM12_ESM.xlsx]

## Sheet: Sheet1
	logFC	AveExpr	t	P,Value	adj,P,Val	B			PD vs HC using Age and sex as covariates	logFC	AveExpr	t	P,Value	adj,P,Val	B			PD vs HC using Age as covariate	logFC	AveExpr	t	P,Value	adj,P,Val	B			PD vs HC using Sex as covariate	logFC	AveExpr	t	P,Value	adj,P,Val	B			2x2ANOVA	logFC	AveExpr	t	P,Value	adj,P,Val	B			2x2ANOVA_wAge	logFC	AveExpr	t	P,Value
No results comparing PD vs HC without using covariates									GM3 18:1;O2/19:0	0.0162639	0.011144	4.18954	0.000102933	0.00587801	0.423263			GM3 18:1;O2/18:0	0.384279	0.377791	4.46478	3.96809e-05	0.00392841	1.33894			GM3 18:1;O3/23:1	0.0259803	0.0164823	8.76536	4.60563e-12	4.55958e-10	16.691			GM3 18:1;O2/19:0	0.0162639	0.011144	4.18954	0.000102933	0.00587801	0.423263			GM3 (d18:1/19:0)	0.0148733	0.011144	3.97048	0.0002152
									GM3 18:1;O2/20:0	0.155151	0.119797	4.0851	0.000145458	0.00587801	0.0903858			GM3 18:1;O2/20:0	0.129603	0.119797	3.94076	0.000229244	0.0113476	-0.350958			GM3 18:1;O2/17:0	0.0418821	0.032338	8.17924	4.13673e-11	1.63997e-09	14.4936			GM3 18:1;O2/20:0	0.155151	0.119797	4.0851	0.000145458	0.00587801	0.0903858			GM3 (d18:1/18:0)	0.37557	0.377791	3.87651	0.000291264
									GM3 18:1;O2/18:0	0.405913	0.377791	4.02645	0.00017634	0.00587801	-0.0946141			GM3 18:1;O2/19:0	0.0123913	0.011144	3.5979	0.00068311	0.021623	-1.39235			GM3 18:1;O2/18:0	0.42356	0.377791	8.13052	4.9696e-11	1.63997e-09	14.3101			GM3 18:1;O2/18:0	0.405913	0.377791	4.02645	0.00017634	0.00587801	-0.0946141			GM3 (d18:1/20:0)	0.140521	0.119797	3.8414	0.000325847
									GM3 18:1;O2/20:1	0.0855036	0.0530671	3.82527	0.000338017	0.00718755	-0.717946			GM3 18:1;O2/17:0	0.0301033	0.032338	3.50026	0.00092373	0.021623	-1.67831			GM3 18:1;O2/20:0	0.151418	0.119797	7.71672	2.37093e-10	5.76996e-09	12.7483			GM3 18:1;O2/20:1	0.0855036	0.0530671	3.82527	0.000338017	0.00718755	-0.717946			GM3 (d18:1/20:1)	0.0737561	0.0530671	3.44074	0.00113171
									GM3 18:1;O2/17:0	0.0376077	0.032338	3.80607	0.000359377	0.00718755	-0.776485			Neu5Ac-nLc4Cer 18:1;O2/16:0	0.0325526	0.0308477	3.44548	0.00109207	0.021623	-1.83656			GM3 18:1;O2/24:3	0.0261057	0.0146842	7.57323	4.08191e-10	5.76996e-09	12.2058			GM3 18:1;O2/17:0	0.0376077	0.032338	3.80607	0.000359377	0.00718755	-0.776485			Neu5Ac-nLc4Cer (d18:1/16:0)	0.0355294	0.0308477	3.3495	0.00148804
									Neu5Ac-nLc4Cer 18:1;O2/16:0	0.0368947	0.0308477	3.34945	0.00147405	0.0210603	-2.1155												GM3 18:1;O2/19:0	0.0152504	0.011144	7.55575	4.36128e-10	5.76996e-09	12.1397			Neu5Ac-nLc4Cer 18:1;O2/16:0	0.0368947	0.0308477	3.34945	0.00147405	0.0210603	-2.1155			GM3 (d18:1/17:0)	0.0310852	0.032338	3.27384	0.00186169
									GM3 18:1;O2/16:0	1.72387	1.37789	3.34941	0.00147422	0.0210603	-2.1156												GM3 18:1;O2/21:1	0.0127543	0.00777312	7.5428	4.5807e-10	5.76996e-09	12.0907			GM3 18:1;O2/16:0	1.72387	1.37789	3.34941	0.00147422	0.0210603	-2.1156
									GM3 18:1;O2/22:1	0.23188	0.148515	3.29489	0.0017338	0.0216725	-2.26814												GM3 18:1;O2/16:0	2.01197	1.37789	7.53812	4.66259e-10	5.76996e-09	12.0731			GM3 18:1;O2/22:1	0.23188	0.148515	3.29489	0.0017338	0.0216725	-2.26814
									GM3 18:1;O2/24:2	0.269995	0.192789	3.22495	0.00213037	0.0225458	-2.46141												GM2 18:1;O2/16:0	0.0895095	0.0630903	7.4876	5.6463e-10	6.21093e-09	11.882			GM3 18:1;O2/24:2	0.269995	0.192789	3.22495	0.00213037	0.0225458	-2.46141
									GM3 18:1;O2/23:1	0.0814111	0.0522803	3.17665	0.00245256	0.0225458	-2.59323												GM3 18:1;O2/20:1	0.0847082	0.0530671	7.3351	1.00657e-09	9.965e-09	11.3052			GM3 18:1;O2/23:1	0.0814111	0.0522803	3.17665	0.00245256	0.0225458	-2.59323
									GM3 18:1;O2/21:0	0.0360131	0.027982	3.16213	0.00255797	0.0225458	-2.63257												GM3 18:1;O2/24:2	0.314486	0.192789	7.24616	1.41032e-09	1.26929e-08	10.9689			GM3 18:1;O2/21:0	0.0360131	0.027982	3.16213	0.00255797	0.0225458	-2.63257
									GM3 18:1;O2/15:0	0.0989177	0.0721096	3.14274	0.00270549	0.0225458	-2.68494												GM3 18:1;O2/24:1	0.371757	0.284016	7.21105	1.61119e-09	1.32923e-08	10.8361			GM3 18:1;O2/15:0	0.0989177	0.0721096	3.14274	0.00270549	0.0225458	-2.68494
									GM3 18:1;O3/23:1	0.0172768	0.0164823	3.11076	0.00296632	0.0228178	-2.77081												GM3 18:0;O2/16:0	0.0270583	0.0192344	7.18592	1.77236e-09	1.34972e-08	10.7411			GM3 18:1;O3/23:1	0.0172768	0.0164823	3.11076	0.00296632	0.0228178	-2.77081
									GD3 18:1;O2/16:1	0.228618	0.146283	3.01342	0.00391266	0.0276564	-3.02841												GM3 18:1;O2/15:0	0.114833	0.0721096	7.03973	3.08539e-09	2.18181e-08	10.1887			GD3 18:1;O2/16:1	0.228618	0.146283	3.01342	0.00391266	0.0276564	-3.02841
									GM3 18:0;O2/14:0	0.0800899	0.0530456	2.99262	0.00414846	0.0276564	-3.08271												Neu5Ac-nLc4Cer 18:1;O2/16:0	0.0395188	0.0308477	6.93554	4.57971e-09	2.93383e-08	9.79536			GM3 18:0;O2/14:0	0.0800899	0.0530456	2.99262	0.00414846	0.0276564	-3.08271
									GM3 18:1;O2/18:1	0.30377	0.213448	2.90884	0.00523888	0.0300412	-3.29864												GM3 18:1;O3/16:0	0.154858	0.115842	6.92637	4.74155e-09	2.93383e-08	9.76079			GM3 18:1;O2/18:1	0.30377	0.213448	2.90884	0.00523888	0.0300412	-3.29864
									GM2 18:1;O2/16:0	0.0662202	0.0630903	2.89907	0.00538201	0.0300412	-3.32352												GM3 18:1;O3/20:1	0.025247	0.0162217	6.76384	8.77593e-09	5.11069e-08	9.14811			GM2 18:1;O2/16:0	0.0662202	0.0630903	2.89907	0.00538201	0.0300412	-3.32352
									GD1 18:1;O2/15:0	0.158601	0.107791	2.88592	0.00558051	0.0300412	-3.35693												GM3 18:1;O2/21:0	0.0382922	0.027982	6.50141	2.36661e-08	1.30163e-07	8.16201			GD1 18:1;O2/15:0	0.158601	0.107791	2.88592	0.00558051	0.0300412	-3.35693
									GM3 18:1;O2/21:1	0.00920247	0.00777312	2.87771	0.00570783	0.0300412	-3.37773												GM3 18:0;O2/14:0	0.0897425	0.0530456	6.4803	2.56291e-08	1.33174e-07	8.08286			GM3 18:1;O2/21:1	0.00920247	0.00777312	2.87771	0.00570783	0.0300412	-3.37773
									GM3 18:0;O2/16:0	0.0205597	0.0192344	2.85378	0.00609455	0.0304727	-3.43812												GD3 18:1;O2/16:1	0.253809	0.146283	6.46743	2.69039e-08	1.33174e-07	8.03466			GM3 18:0;O2/16:0	0.0205597	0.0192344	2.85378	0.00609455	0.0304727	-3.43812
									GM3 18:1;O2/24:3	0.0184978	0.0146842	2.82406	0.00660833	0.0309864	-3.51256												GM3 18:1;O3/24:2	0.0628981	0.0367643	6.42345	3.17564e-08	1.49709e-07	7.87			GM3 18:1;O2/24:3	0.0184978	0.0146842	2.82406	0.00660833	0.0309864	-3.51256
									GD1 18:1;O2/20:1	0.477921	0.363889	2.79647	0.007121	0.0309864	-3.58117												GM3 18:1;O2/23:1	0.0838043	0.0522803	6.32894	4.53335e-08	2.04001e-07	7.51672			GD1 18:1;O2/20:1	0.477921	0.363889	2.79647	0.007121	0.0309864	-3.58117
									GM3 18:1;O3/20:1	0.0200392	0.0162217	2.79617	0.00712688	0.0309864	-3.58193												GM3 18:1;O2/18:1	0.337953	0.213448	6.25642	5.95466e-08	2.56309e-07	7.24619			GM3 18:1;O3/20:1	0.0200392	0.0162217	2.79617	0.00712688	0.0309864	-3.58193
									GM3 18:1;O2/14:1	0.0577087	0.0323013	2.77132	0.00761997	0.0317029	-3.64327												GM3 18:1;O2/16:1	0.496002	0.258796	6.19863	7.39819e-08	3.05175e-07	7.03097			GM3 18:1;O2/14:1	0.0577087	0.0323013	2.77132	0.00761997	0.0317029	-3.64327
									GM3 18:1;O2/16:1	0.425923	0.258796	2.75665	0.00792572	0.0317029	-3.6793												GM3 18:1;O2/14:0	0.43746	0.271539	6.14401	9.08021e-08	3.59576e-07	6.82792			GM3 18:1;O2/16:1	0.425923	0.258796	2.75665	0.00792572	0.0317029	-3.6793
									GD1 18:1;O2/20:0	1.82128	0.998263	2.68426	0.00960632	0.0349015	-3.85495												GM3 18:1;O2/23:2	0.0178542	0.0108414	6.12142	9.8823e-08	3.76288e-07	6.74404			GD1 18:1;O2/20:0	1.82128	0.998263	2.68426	0.00960632	0.0349015	-3.85495
									GM3 18:1;O2/24:1	0.263715	0.284016	2.68223	0.00965798	0.0349015	-3.85984												GM3 18:1;O2/22:1	0.21925	0.148515	6.02862	1.39854e-07	4.76343e-07	6.40008			GM3 18:1;O2/24:1	0.263715	0.284016	2.68223	0.00965798	0.0349015	-3.85984
									Neu5Ac-nLc6Cer 18:1;O2/16:0	0.103772	0.0755749	2.6665	0.0100659	0.0349015	-3.89751												GD1 18:1;O2/20:1	0.532752	0.363889	6.027	1.40704e-07	4.76343e-07	6.39408			Neu5Ac-nLc6Cer 18:1;O2/16:0	0.103772	0.0755749	2.6665	0.0100659	0.0349015	-3.89751
									GM3 18:1;O2/14:0	0.366012	0.271539	2.6644	0.0101214	0.0349015	-3.90252												GM3 18:1;O2/18:2	0.0372024	0.0211393	6.02157	1.43585e-07	4.76343e-07	6.37401			GM3 18:1;O2/14:0	0.366012	0.271539	2.6644	0.0101214	0.0349015	-3.90252
									GM3 18:1;O3/22:1	0.0261686	0.0158677	2.63175	0.0110234	0.0358846	-3.98014												GM3 18:1;O3/15:0	0.0258284	0.017538	6.02016	1.44346e-07	4.76343e-07	6.36877			GM3 18:1;O3/22:1	0.0261686	0.0158677	2.63175	0.0110234	0.0358846	-3.98014
									GM3 18:1;O2/17:1	0.0114069	0.00796614	2.62826	0.0111242	0.0358846	-3.9884												GM3 18:1;O2/14:1	0.0644125	0.0323013	5.97928	1.68155e-07	5.37011e-07	6.21764			GM3 18:1;O2/17:1	0.0114069	0.00796614	2.62826	0.0111242	0.0358846	-3.9884
									GM3 18:1;O2/10:1	0.00794955	0.00354467	2.6102	0.0116585	0.0364327	-4.03097												GD3 18:1;O2/14:0	0.215322	0.140306	5.79067	3.39297e-07	1.04817e-06	5.52336			GM3 18:1;O2/10:1	0.00794955	0.00354467	2.6102	0.0116585	0.0364327	-4.03097
									GD3 18:1;O2/14:0	0.186295	0.140306	2.59332	0.0121787	0.0369052	-4.07053												GD1 18:1;O2/24:2	0.916162	0.596546	5.78277	3.49389e-07	1.04817e-06	5.49439			GD3 18:1;O2/14:0	0.186295	0.140306	2.59332	0.0121787	0.0369052	-4.07053
									GM2 18:1;O2/18:1	0.0935898	0.0608369	2.5637	0.0131433	0.0386566	-4.1395												GM3 18:1;O2/17:1	0.0129736	0.00796614	5.75134	3.92569e-07	1.14307e-06	5.37926			GM2 18:1;O2/18:1	0.0935898	0.0608369	2.5637	0.0131433	0.0386566	-4.1395
									GM3 18:1;O2/18:2	0.0301736	0.0211393	2.53537	0.0141302	0.040372	-4.20488												GM3 18:1;O2/22:2	0.0338905	0.0183588	5.62815	6.19048e-07	1.75102e-06	4.92953			GM3 18:1;O2/18:2	0.0301736	0.0211393	2.53537	0.0141302	0.040372	-4.20488
									GM3 18:1;O2/12:1	0.0373161	0.0210277	2.50723	0.0151767	0.0421574	-4.26926												GM3 18:1;O3/14:0	0.0741282	0.0511293	5.6199	6.38177e-07	1.75499e-06	4.8995			GM3 18:1;O2/12:1	0.0373161	0.0210277	2.50723	0.0151767	0.0421574	-4.26926
									GD1 18:1;O2/14:0	0.427701	0.294004	2.49606	0.015611	0.0421918	-4.29465												GM3 18:1;O3/18:1	0.0395393	0.0214657	5.60373	6.7736e-07	1.81239e-06	4.8407			GD1 18:1;O2/14:0	0.427701	0.294004	2.49606	0.015611	0.0421918	-4.29465
									GD1 18:1;O2/24:2	0.751251	0.596546	2.45839	0.0171603	0.0451586	-4.37964												GM2 18:1;O2/18:1	0.104893	0.0608369	5.55544	8.09161e-07	2.10808e-06	4.66533			GD1 18:1;O2/24:2	0.751251	0.596546	2.45839	0.0171603	0.0451586	-4.37964
									GD3 18:1;O2/24:1	0.783128	0.551544	2.4275	0.0185327	0.0475197	-4.44855												GM3 18:1;O3/16:1	0.094684	0.0523946	5.4577	1.15832e-06	2.94035e-06	4.31172			GD3 18:1;O2/24:1	0.783128	0.551544	2.4275	0.0185327	0.0475197	-4.44855
									GM3 18:1;O2/23:2	0.0134326	0.0108414	2.40413	0.0196358	0.0481874	-4.50022												GD1 18:1;O2/15:0	0.154033	0.107791	5.42533	1.30398e-06	3.22735e-06	4.19504			GM3 18:1;O2/23:2	0.0134326	0.0108414	2.40413	0.0196358	0.0481874	-4.50022
									GM3 18:1;O2/22:0	0.144776	0.104359	2.40164	0.0197568	0.0481874	-4.50571												GM3 18:1;O3/22:1	0.0275792	0.0158677	5.36345	1.63462e-06	3.947e-06	3.97254			GM3 18:1;O2/22:0	0.144776	0.104359	2.40164	0.0197568	0.0481874	-4.50571
																											GM3 18:1;O2/12:0	0.128977	0.078275	5.29318	2.111e-06	4.97593e-06	3.7209
																											GD1 18:1;O2/16:0	2.95893	2.14616	5.21438	2.80924e-06	6.46778e-06	3.43997
																											Neu5Ac-nLc6Cer 18:1;O2/16:0	0.101975	0.0755749	5.07227	4.68847e-06	1.05491e-05	2.93708
																											GD1 18:1;O2/20:0	1.76413	0.998263	5.03298	5.39761e-06	1.18747e-05	2.79893
																											GD1 18:1;O2/14:0	0.441763	0.294004	4.99057	6.28157e-06	1.3519e-05	2.65026
																											Neu5Ac-Fuc-nLc10Cer 18:1;O2/16:0	0.0148419	0.00999646	4.87499	9.47706e-06	1.99623e-05	2.24754
																											GM3 18:1;O2/25:1	0.0201348	0.0153665	4.82322	1.13821e-05	2.32853e-05	2.06838
																											GM3 18:1;O2/13:0	0.0179199	0.0118369	4.81969	1.1525e-05	2.32853e-05	2.05618
																											GM3 18:1;O2/12:1	0.0370123	0.0210277	4.81235	1.18272e-05	2.34179e-05	2.03087
																											GM3 18:1;O3/12:0	0.0174751	0.0122173	4.78553	1.30006e-05	2.52365e-05	1.93841
																											Neu5Ac-nLc6Cer 18:1;O2/24:1	0.0179259	0.0120294	4.73972	1.52726e-05	2.90767e-05	1.78107
																											GD1 18:1;O2/22:1	0.427853	0.296368	4.71865	1.64441e-05	3.07164e-05	1.7089
																											GM3 18:1;O2/10:0	0.0464809	0.0297811	4.68836	1.82837e-05	3.35201e-05	1.6054
																											GM3 18:1;O3/14:1	0.0172024	0.00918404	4.65892	2.02638e-05	3.64748e-05	1.50508
																											GD1 18:1;O2/16:1	0.649853	0.421927	4.62587	2.27373e-05	4.01964e-05	1.39278
																											GD3 18:1;O2/24:1	0.765469	0.551544	4.59327	2.54651e-05	4.42289e-05	1.28235
																											GM3 18:1;O2/20:2	0.00426117	0.00212599	4.54159	3.04566e-05	5.19862e-05	1.10802
																											Neu5Ac-nLc4Cer 18:1;O2/14:0	0.00852401	0.00599188	4.51547	3.33302e-05	5.55013e-05	1.02026
																											GM3 18:1;O2/15:1	0.00616084	0.00405273	4.51281	3.36372e-05	5.55013e-05	1.01134
																											GM3 18:1;O2/19:1	0.00633612	0.00483464	4.49286	3.60293e-05	5.84739e-05	0.944505
																											GM3 18:1;O2/11:0	0.00787751	0.00477478	4.47118	3.88181e-05	6.14943e-05	0.872
																											GD3 18:1;O2/16:0	1.3337	1.03267	4.46883	3.91328e-05	6.14943e-05	0.864149
																											GD2 18:1;O2/16:0	0.335729	0.219278	4.3951	5.03672e-05	7.79117e-05	0.618919
																											Neu5Ac-nLc8Cer 18:1;O2/16:0	0.0445214	0.0311827	4.35377	5.798e-05	8.8308e-05	0.48229
																											Neu5Ac-nLc6Cer 18:1;O2/16:1	0.0447127	0.0245799	4.32939	6.29833e-05	9.4475e-05	0.401997
																											GD3 18:1;O2/24:2	0.859687	0.486777	4.28893	7.22256e-05	0.000106721	0.269256
																											GM3 18:1;O3/18:0	0.0304898	0.0229119	4.26428	7.84897e-05	0.000114272	0.188674
																											GM3 18:1;O2/23:0	0.0458317	0.0300716	4.21948	9.12476e-05	0.00013031	0.0428593
																											Neu5Ac-nLc4Cer 18:1;O2/16:1	0.01445	0.00760163	4.21658	9.21383e-05	0.00013031	0.0334599
																											GM2 18:1;O2/18:0	0.0853813	0.0777391	4.18363	0.000102887	0.000143462	-0.0732767
																											GT1b 18:1;O2/16:0	0.909399	0.550969	4.17801	0.000104835	0.000144148	-0.0914143
																											GM3 18:1;O3/24:1	0.0720944	0.0544413	4.1661	0.000109087	0.00014794	-0.129851
																											GM3 18:1;O3/21:0	0.0128352	0.010865	4.15806	0.000112053	0.000149909	-0.155781
																											GM3 18:1;O2/22:0	0.128813	0.104359	4.13296	0.000121819	0.000160801	-0.236519
																											GM3 18:0;O2/18:0	0.00424564	0.0029307	4.10043	0.000135705	0.000176773	-0.340756
																											GM3 18:1;O3/10:0	0.0108878	0.00730318	4.07557	0.000147341	0.000189438	-0.420143
																											Neu5Ac-nLc6Cer 18:1;O2/14:0	0.0218658	0.015966	3.97985	0.000201808	0.00025614	-0.723285
																											GD1 18:1;O2/18:1	1.26975	1.11298	3.96756	0.000210073	0.000263255	-0.761916
																											GM3 18:1;O2/10:1	0.00615912	0.00354467	3.86277	0.000295111	0.0003652	-1.08858
																											GT1b 18:1;O2/18:0	0.895357	0.64993	3.7663	0.000401988	0.000491319	-1.38485
																											Neu5Ac-Fuc-nLc8Cer 18:1;O2/16:0	0.0191801	0.0151939	3.71518	0.000472794	0.000570812	-1.54005
																											GD2 18:1;O2/18:0	0.139837	0.10141	3.70758	0.000484292	0.000577649	-1.56302
																											GD3 18:1;O2/18:0	0.112301	0.109653	3.36112	0.00140936	0.00166103	-2.57846
																											O-acyl GD1 18:1;O2/18:0	0.195731	0.216613	3.31711	0.00160774	0.00187255	-2.7028
																											O-acyl GD1 18:1;O2/18:1	0.156164	0.132235	3.27637	0.00181473	0.00208905	-2.81696
																											GD1 18:1;O2/24:1	0.410801	0.325401	3.18421	0.00237926	0.00270743	-3.0716
																											GM3 18:1;O3/23:0	0.0246411	0.0204172	3.07371	0.00327351	0.0036827	-3.37028
																											GM3 18:1;O2/24:0	0.0477955	0.0373896	2.98457	0.00421462	0.00468818	-3.60574
																											GT1b 18:1;O2/20:0	0.616114	0.434734	2.78904	0.00722586	0.00794845	-4.10443
																											GM3 18:1;O3/22:0	0.0265501	0.0190346	2.75246	0.0079736	0.00867458	-4.19492
																											GM3 18:1;O3/20:0	0.0180657	0.0173934	2.69955	0.00918148	0.00988007	-4.32419
																											GM3 18:0;O2/20:0	0.00352169	0.00394699	2.60738	0.0116929	0.0124472	-4.54476
																											GM3 18:1;O3/12:1	0.00434223	0.00340636	2.49365	0.0156472	0.0164795	-4.80861
																											GM3 18:1;O3/24:0	0.0142251	0.00939798	2.36248	0.0216799	0.0225927	-5.10119
																											GD1 18:1;O2/18:0	1.98641	2.62094	2.13627	0.0370758	0.0382344	-5.57504
[truncated: 2 more columns]
