# Supplementary material for: Extended coverage of human serum glycosphingolipidome by 4D-RP-LC TIMS-PASEF unravels association with Parkinson’s disease
Source: Nat Commun. 2025 May 16;16:4567. doi: 10.1038/s41467-025-59755-6 (PMC12084332; doi:10.1038/s41467-025-59755-6)
Supplement: Supplementary file 13 — Supplementary Data 11 [file 41467_2025_59755_MOESM13_ESM.xlsx]

## Sheet: Sialylated GSLs
	Significant sialylated GSLs	HC			PD			Mann-Whitney U-test result
		Mean	SD	N	Mean	SD	N	Discovery?	P value	Mean rank of HC	Mean rank of PD	Mean rank diff.	Mann-Whitney U	q value
Female	GD1 18:1;O2/14:0	0.287899	0.242097	14	0.366535	0.186142	12	No	0.193151	11.64	15.67	-4.024	58	0.195083
Male		0.202763	0.160402	16	0.336189	0.191996	16	No	0.018931	12.63	20.38	-7.75	66	0.038241
Female	GD1 18:1;O2/15:0	0.11073	0.0571778	13	0.114565	0.0547149	12	No	0.893791	12.77	13.25	-0.4808	75	0.902729
Male		0.0658519	0.0227389	15	0.108421	0.0484786	15	No	0.008642	11.33	19.67	-8.333	50	0.017456
Female	GD1 18:1;O2/18:1	1.04852	0.736026	14	1.17393	0.728212	12	No	0.595155	12.71	14.42	-1.702	73	0.601107
Male		0.894396	0.663822	16	1.34224	0.706954	16	No	0.02108	12.69	20.31	-7.625	67	0.042581
Female	GD1 18:1;O2/20:0	1.17847	0.889318	14	1.295	1.06901	12	No	0.82009	13.14	13.92	-0.7738	79	0.414145
Male		0.524623	0.236475	15	0.929945	0.435315	16	Yes	0.003635	11.2	20.5	-9.3	48	0.003671
Female	GD1 18:1;O2/20:1	0.335066	0.167791	13	0.419854	0.167399	12	No	0.294537	11.46	14.67	-3.205	58	0.148741
Male		0.25509	0.152549	16	0.40767	0.179602	16	Yes	0.002593	11.63	21.38	-9.75	50	0.002619
Female	GD1 18:1;O2/24:1	0.197069	0.11036	13	0.386112	0.203222	12	No	0.025666	9.846	16.42	-6.571	37	0.025923
Male		0.246754	0.236067	16	0.398554	0.342593	16	No	0.018931	12.63	20.38	-7.75	66	0.025923
Female	GT1b 18:1;O2/20:0	0.219394	0.194998	13	0.548484	0.354069	12	Yes	0.000451	8.308	18.08	-9.776	17	0.000455
Male		0.328203	0.228842	16	0.488512	0.555997	16	No	0.723975	15.88	17.13	-1.25	118	0.365608
Female	O-acetyl 18:1;O2/18:0	0.250072	0.119276	14	0.164978	0.105939	12	No	0.026976	16.57	9.917	6.655	41	0.043046
Male		0.194065	0.154676	16	0.24861	0.113396	16	No	0.042619	13.13	19.88	-6.75	74	0.043046
Female	GM3 18:1;O2/18:1	0.187611	0.0742635	14	0.252726	0.0725492	11	No	0.021059	10	16.82	-6.818	35	0.042539
Male		0.166863	0.0868083	16	0.214263	0.106183	16	No	0.224007	14.44	18.56	-4.125	95	0.226247
Female	GM3 18:1;O2/22:2	0.0153483	0.0116111	14	0.0306937	0.0227521	12	No	0.014847	10.14	17.42	-7.274	37	0.029991
Male		0.0148568	0.00653027	16	0.015244	0.00708125	16	No	0.83806	16.13	16.88	-0.75	122	0.84644
Female	GM3 18:1;O3/15:0	0.0145161	0.00769521	14	0.0241565	0.0149666	12	No	0.059596	10.86	16.58	-5.726	47	0.060192
Male		0.0135735	0.00700675	16	0.0191826	0.00749195	16	No	0.01697	12.56	20.44	-7.875	65	0.03428
Female	Neu5Ac-nLc4Cer 18:1;O2/14:0	0.00442107	0.00262435	14	0.00694364	0.00256382	11	No	0.021059	10	16.82	-6.818	35	0.042539
Male		0.00496875	0.0037094	16	0.00644419	0.0032935	16	No	0.093812	13.69	19.31	-5.625	83	0.094751
Female	Neu5Ac-nLc4Cer 18:1;O2/16:0	0.0273746	0.00894809	14	0.0376138	0.0106652	12	No	0.014847	10.14	17.42	-7.274	37	0.029991
Male		0.0259	0.0127746	16	0.0337596	0.0160527	16	No	0.101642	13.75	19.25	-5.5	84	0.102658
Female	Neu5Ac-nLc4Cer 18:1;O2/16:1	0.00555679	0.00332151	14	0.00947555	0.00398241	11	No	0.012839	9.786	17.09	-7.305	32	0.025935
Male		0.006045	0.00358701	16	0.00647325	0.00346932	16	No	0.642022	15.69	17.31	-1.625	115	0.648442
Female	GM2	0.177123	0.0726049	14	0.267476	0.095859	12	No	0.01267	10.07	17.5	-7.429	36	0.025593
Male		0.177432	0.0912127	16	0.198019	0.0683863	16	No	0.183507	14.25	18.75	-4.5	92	0.185342
Female	Neu5Ac-nLc4Cer	0.0373525	0.0127942	14	0.0522768	0.0119597	11	Yes	0.001653	9.286	18.42	-9.131	25	0.00167
Male		0.0369138	0.0186459	16	0.0466772	0.0206897	16	No	0.23879	14.5	18.5	-4	96	0.120589

## Sheet: Neutral GSLs and sulfatides
Table Analyzed	Hex2Cer	Hex3Cer	HexCer	HexNAcHex3Cer	SHex2Cer	SHexCer
Column B	PD	PD	PD	PD	PD	PD
vs.	vs.	vs.	vs.	vs.	vs.	vs.
Column A	Control	Control	Control	Control	Control	Control
Mann Whitney test
P value	0.0445	0.0337	0.2695	0.0343	0.0772	0.4627
Exact or approximate P value?	Exact	Exact	Exact	Exact	Exact	Exact
P value summary	*	*	ns	*	ns	ns
Significantly different (P < 0.05)?	Yes	Yes	No	Yes	No	No
One- or two-tailed P value?	Two-tailed	Two-tailed	Two-tailed	Two-tailed	Two-tailed	Two-tailed
Sum of ranks in column A,B	715 , 938	708 , 945	771 , 882	749 , 962	945 , 595	933 , 778
Mann-Whitney U	280	273	336	284	270	372
Difference between medians
Median of column A	129.8, n=29	17.85, n=29	96.03, n=29	2.222, n=30	0.2211, n=30	34.40, n=30
Median of column B	166.4, n=28	23.65, n=28	116.5, n=28	2.693, n=28	0.1651, n=25	35.99, n=28
Difference: Actual	36.57	5.797	20.44	0.4704	-0.056	1.589
Difference: Hodges-Lehmann	39.78	4.85	16.69	0.5027	-0.04009	-2.78
