# Supplementary material for: Extended coverage of human serum glycosphingolipidome by 4D-RP-LC TIMS-PASEF unravels association with Parkinson’s disease
Source: Nat Commun. 2025 May 16;16:4567. doi: 10.1038/s41467-025-59755-6 (PMC12084332; doi:10.1038/s41467-025-59755-6)
Supplement: Supplementary file 16 — Source Data [file 41467_2025_59755_MOESM16_ESM.xlsx]

## Sheet: Figure 1d
Figure 1d: 3D-descriptors (m/z, RT, CCS) of GSLs in customized standard mixture.
			Negative mode
	Molecular Formula	Fatty acyl level annotation (based on fragment ions in positive mode)	Ions	RT [min]	CCS (Å²)	m/z meas.
	C90H158N4O44	Fuc-GD1 (Neu5Ac/Neu5Gc) 18:1;O2/18:0	[M-2H]2-	9.55	470	998.504
	C92H162N4O44	Fuc-GD1 (Neu5Ac/Neu5Gc) 18:1;O2/20:0	[M-2H]2-	10.56	475	1012.52
	C88H154N4O43	Fuc-GD1 18:1;O2/16:0	[M-2H]2-	8.59	463.6	976.491
	C90H160N4O43	Fuc-GD1 18:0;O2/18:0	[M-2H]2-	10	465.2	991.506
	C90H158N4O43	Fuc-GD1 18:1;O2/18:0	[M-2H]2-	9.64	467.4	990.507
	C92H164N4O43	Fuc-GD1 18:0;O2/20:0	[M-2H]2-	10.98	468.4	1005.53
	C92H162N4O43	Fuc-GD1 18:1;O2/20:0	[M-2H]2-	10.63	471.2	1004.52
	C92H160N4O43	Fuc-GD1 18:1;O2/20:1	[M-2H]2-	10.01	470	1003.51
	C93H164N4O43	Fuc-GD1 18:1;O2/21:0	[M-2H]2-	11.12	473.7	1011.53
	C94H166N4O43	Fuc-GD1 18:1;O2/22:0	[M-2H]2-	11.57	475	1018.54
	C95H168N4O43	Fuc-GD1 18:1;O2/23:0	[M-2H]2-	12.06	475.9	1025.54
	C96H170N4O43	Fuc-GD1 18:1;O2/24:0	[M-2H]2-	12.45	478.1	1032.55
	C96H168N4O43	Fuc-GD1 18:1;O2/24:1	[M-2H]2-	11.71	477.5	1031.55
	C92H161N5O45	GalNAc-GD1 (Neu5Ac/Neu5Gc) 18:1;O2/18:0	[M-2H]2-	9.56	485.2	1027.02
		GalNAc-GD1 18:1;O3/18:0 or GalNAc-GD1 18:1;O2/18:0;O
	C91H159N5O44	GalNac-GD1 18:1;O2/17:0	[M-2H]2-	9.07	485.2	1012.01
	C92H161N5O44	GalNac-GD1 18:1;O2/18:0	[M-2H]2-	9.62	486.5	1019.02
	C82H144N4O40	GD1 (Neu5Ac/Neu5Gc) 18:1;O2/16:0	[M-2H]2-	8.64	448.4	911.461
	C84H148N4O40	GD1 (Neu5Ac/Neu5Gc) 18:1;O2/18:0	[M-2H]2-	9.67	453.3	925.476
	C86H152N4O40	GD1 (Neu5Ac/Neu5Gc) 18:1;O2/20:0	[M-2H]2-	10.67	456.5	939.491
	C82H144N4O39	GD1 18:1;O2/16:0	[M-2H]2-	8.7	445.5	903.463
	C83H148N4O39	GD1 18:0;O2/17:0	[M-2H]2-	9.58	451.1	911.477
	C83H146N4O39	GD1 18:1;O2/17:0	[M-2H]2-	9.2	449.4	910.47
	C83H144N4O39	GD1 18:1;O2/17:1	[M-2H]2-	8.48	449.4	909.463
	C84H150N4O39	GD1 18:0;O2/18:0	[M-2H]2-	10.1	452	918.484
	C84H150N4O40	GD1 18:0;O3/18:0 or GD1 18:0;O2/18:0	[M-2H]2-	9.38	445.4	926.484
	C84H148N4O39	GD1 18:1;O2/18:0	[M-2H]2-	9.77	450.1	917.479
	C84H146N4O39	GD1 18:1;O2/18:1	[M-2H]2-	9.05	449.4	916.47
		GD1 18:2:O2/18:0
	C85H150N4O39	GD1 18:1;O2/19:0	[M-2H]2-	10.28	452	924.487
	C85H148N4O39	GD1 18:1;O2/19:1	[M-2H]2-	9.49	453.6	923.479
	C86H154N4O39	GD1 18:0;O2/20:0	[M-2H]2-	11.07	457.2	932.5
	C86H152N4O39	GD1 18:1;O2/20:0	[M-2H]2-	10.75	453.8	931.494
	C87H154N4O39	GD1 18:1;O2/21:0	[M-2H]2-	11.23	456.2	938.502
	C88H156N4O39	GD1 18:1;O2/22:0	[M-2H]2-	11.64	457.2	945.509
	C86H150N4O39	GD1 18:2;O2/20:0	[M-2H]2-	10.07	453.3	930.485
	C89H158N4O39	GD1 18:1;O2/23:0	[M-2H]2-	12.14	459.4	952.519
	C90H160N4O39	GD1 18:1;O2/24:0	[M-2H]2-	12.55	461.1	959.527
	C90H158N4O39	GD1 18:1;O2/24:1	[M-2H]2-	11.79	460.4	958.518
	C76H134N4O34	GD2 16:1;O2/18:0	[M-2H]2-	8.88	417	822.437
		GD2 18:1;O2/16:0
	C77H136N4O34	GD2 18:1;O2/17:0	[M-2H]2-	9.41	418.2	829.445
	C78H140N4O34	GD2 18:0;O2/18:0	[M-2H]2-	10.28	418.2	837.459
	C78H140N4O35	GD2 18:0;O3/18:0 or GD2 18:0;O2/18:0;O	[M-2H]2-	9.55	419.5	845.457
	C78H138N4O34	GD2 18:1;O2/18:0	[M-2H]2-	9.94	419.5	836.453
	C78H136N4O34	GD2 18:2;O2/18:0	[M-2H]2-	9.22	420.8	835.444
	C79H142N4O34	GD2 18:0;O2/19:0	[M-2H]2-	10.71	420.5	844.467
	C79H140N4O34	GD2 18:1;O2/19:0	[M-2H]2-	10.42	422.1	843.46
	C80H144N4O34	GD2 18:0;O2/20:0	[M-2H]2-	11.21	422.1	851.476
	C80H144N4O35	GD2 18:0;O3/20:0 or GD2 18:0;O2/20:0;O	[M-2H]2-	10.57	423.4	859.473
	C80H142N4O34	GD2 18:1;O2/20:0	[M-2H]2-	10.94	423.4	850.469
	C80H140N4O34	GD2 18:1;O2/20:1	[M-2H]2-	10.27	424.7	849.459
	C81H146N4O34	GD2 18:0;O2/21:0	[M-2H]2-	11.64	424.7	858.482
	C81H144N4O34	GD2 18:1;O2/21:0	[M-2H]2-	11.37	426	857.476
	C82H148N4O34	GD2 18:0;O2/22:0	[M-2H]2-	12.09	427.3	865.49
	C82H146N4O34	GD2 18:1;O2/22:0	[M-2H]2-	11.83	428.6	864.483
	C82H144N4O34	GD2 18:1;O2/22:1	[M-2H]2-	11.24	431.2	863.474
	C83H148N4O34	GD2 18:1;O2/23:0	[M-2H]2-	12.27	435.1	871.491
	C83H146N4O34	GD2 18:1;O2/23:1	[M-2H]2-	11.54	432.5	870.482
	C84H150N4O34	GD2 18:1;O2/24:0	[M-2H]2-	12.68	436.4	878.5
	C84H148N4O34	GD2 18:1;O2/24:1	[M-2H]2-	11.96	437.7	877.491
	C84H146N4O34	GD2 18:1;O2/24:2	[M-2H]2-	11.35	436.4	876.483
	C85H152N4O34	GD2 18:1;O2/25:0	[M-2H]2-	13.07	439	885.507
	C85H150N4O34	GD2 18:1;O2/25:1	[M-2H]2-	12.37	440.3	884.498
	C86H154N4O34	GD2 18:1;O2/26:0	[M-2H]2-	13.47	442.9	892.515
	C86H152N4O34	GD2 18:1;O2/26:1	[M-2H]2-	12.77	442.9	891.507
	C86H150N4O34	GD2 18:1;O2/26:2	[M-2H]2-	12.21	441.6	890.498
	C87H154N4O34	GD2 18:1;O2/27:1	[M-2H]2-	13.18	445.5	898.514
	C66H119N3O29	GD3 16:0;O2/16:0	[M-2H]2-	8.71	382	707.889
	C66H117N3O29	GD3 16:1;O2/16:0	[M-2H]2-	8.33	383.3	706.882
		GD3 18:1;O2/14:0
	C67H119N3O29	GD3 17:1;O2/16:0	[M-2H]2-	8.89	385.3	713.89
		GD3 18:1;O2/15:0
	C68H123N3O29	GD3 18:0;O2/16:0	[M-2H]2-	9.82	384.58	721.904
	C68H121N3O29	GD3 18:1;O2/16:0	[M-2H]2-	9.4	387.2	720.897
		GD3 16:1;O2/18:0
	C68H119N3O29	GD3 18:1;O2/16:1	[M-2H]2-	8.78	389.4	719.885
	C70H127N3O29	GD3 18:0;O2/18:0	[M-2H]2-	10.84	389.8	735.921
	C70H125N3O29	GD3 18:1;O2/18:0	[M-2H]2-	10.45	389.8	734.913
	C71H129N3O29	GD3 18:0;O2/19:0	[M-2H]2-	11.32	394.3	742.928
	C71H127N3O29	GD3 16:1;O2/21:0	[M-2H]2-	11.03	393.7	741.92
		GD3 19:1;O2/18:0
	C72H131N3O29	GD3 16:0;O2/22:0	[M-2H]2-	11.79	396.3	749.936
	C72H129N3O29	GD3 16:1;O2/22:0	[M-2H]2-	11.51	396.3	748.929
		GD3 18:1;O2/20:0
		GD3 17:1;O2/21:0
	C73H133N3O29	GD3 18:0;O2/21:0	[M-2H]2-	12.21	400.2	756.944
	C73H131N3O29	GD3 16:1;O2/23:0	[M-2H]2-	11.96	400.2	755.936
		GD3 17:1;O2/22:0
		GD3 18:1;O2/21:0
	C73H129N3O29	GD3 16:1;O2/23:1	[M-2H]2-	11.31	398.9	754.928
		GD3 18:2;O2/21:0
		GD3 18:1;O2/21:1
	C74H135N3O29	GD3 18:0;O2/22:0	[M-2H]2-	12.61	401.5	763.951
	C74H133N3O29	GD3 18:1;O2/22:0	[M-2H]2-	12.37	401.5	762.944
		GD3 16:1;O2/24:0
		GD3 17:1;O2/23:0
	C74H131N3O29	GD3 16:1;O2/24:1	[M-2H]2-	11.77	401.5	761.936
		GD3 18:1;O2/22:1
		GD3 17:1;O2/23:1
		GD3 18:2;O2/22:0
	C75H137N3O29	GD3 18:0;O2/23:0	[M-2H]2-	13.01	405.4	770.96
	C75H135N3O29	GD3 18:1;O2/23:0	[M-2H]2-	12.75	405.4	769.952
		GD3 17:1;O2/24:0
		GD3 19:1;O2/22:0
	C75H133N3O29	GD3 18:1;O2/23:1	[M-2H]2-	12.15	405.4	768.944
		GD3 18:2;O2/23:0
		GD3 17:1;O2/24:1
		GD3 16:1;O2/25:1
	C76H139N3O29	GD3 18:0;O2/24:0	[M-2H]2-	13.38	408.3	777.966
	C76H137N3O29	GD3 18:1;O2/24:0	[M-2H]2-	13.16	408	776.96
		GD3 19:1;O2/23:0
	C76H135N3O30	GD3 18:1;O3/24:1 or GD3 18:1;O2/24:1;O	[M-2H]2-	12.93	425	783.948
	C76H135N3O29	GD3 18:1;O2/24:1	[M-2H]2-	12.43	409.3	775.952
		GD3 18:2;O2/24:0
		GD3 19:1;O2/23:1
	C77H139N3O29	GD3 19:1;O2/24:0	[M-2H]2-	13.5	410.6	783.967
		GD3 18:1;O2/25:0
	C77H137N3O29	GD3 18:1;O2/25:1	[M-2H]2-	12.83	411.9	782.959
		GD3 19:1;O2/24:1
		GD3 20:2;O2/23:0
		GD3 20:1;O2/23:1
	C78H141N3O29	GD3 18:1;O2/26:0 and GD3 19:1;O2/25:0	[M-2H]2-	13.9	414.5	790.975
	C78H139N3O29	GD3 18:1;O2/26:1	[M-2H]2-	13.41	413.8	789.967
		GD3 19:1;O2/25:1
		GD3 20:2;O2/24:0
		GD3 20:1;O2/24:1
	C71H127N3O31	GM1 18:1;O2/16:0	[M+HCOOH-2H]2-	9.5	429	780.918
	C73H131N3O31	GM1 18:1;O2/18:0	[M+HCOOH-2H]2-	10.52	434.2	794.934
	C73H129N3O31	GM1 18:2;O2/18:0	[M+HCOOH-2H]2-	9.85	434.2	793.925
	C74H133N3O31	GM1 18:1;O2/19:0	[M+HCOOH-2H]2-	11.03	435.4	801.942
		GM1 19:1;O2/18:0
	C75H137N3O31	GM1 18:0;O2/20:0	[M+HCOOH-2H]2-	11.8	438	809.956
	C75H135N3O31	GM1 20:1;O2/18:0	[M+HCOOH-2H]2-	11.46	438	808.95
		GM1 18:1;O2/20:0
	C77H139N3O31	GM1 20:1;O2/20:0	[M+HCOOH-2H]2-	12.34	441.9	822.965
		GM1 18:1;O2/22:0
	C67H123N3O26	GM2 18:0;O2/18:0	[M-H]-	11.09	368.7	1384.83
	C67H121N3O26	GM2 18:1;O2/18:0	[M-H]-	10.75	369.3	1382.82
		GM2 20:1;O2/16:0
	C69H125N3O26	GM2 20:1:O2/18:0	[M-H]-	11.67	370.8	1410.85
		GM2 18:1;O2/20:0
	C56H102N2O21	GM3 18:1;O2/15:0	[M-H]-	9.36	340.5	1137.69
	C57H106N2O21	GM3 18:0;O2/16:0	[M-H]-	10.26	342.9	1153.72
	C57H104N2O21	GM3 18:1;O2/16:0	[M-H]-	9.88	341.7	1151.7
		GM3 16:1;O2/18:0
	C58H106N2O21	GM3 18:1;O2/17:0	[M-H]-	10.41	345.6	1165.72
		GM3 17:1;O2/18:0
		GM3 19:1;O2/16:0
	C59H110N2O21	GM3 18:0;O2/18:0	[M-H]-	11.26	349.6	1181.75
		GM3 16:0;O2/20:0
	C59H108N2O21	GM3 18:1;O2/18:0	[M-H]-	10.94	347.8	1179.74
		GM3 16:1;O2/20:0
	C59H106N2O21	GM3 18:1;O2/18:1	[M-H]-	10.27	348.4	1177.72
	C60H112N2O21	GM3 16:0;O2/21:0	[M-H]-	11.74	353.3	1195.77
	C60H110N2O21	GM3 16:1;O2/21:0	[M-H]-	11.44	352.7	1193.75
		GM3 18:1;O2/19:0
		GM3 17:1;O2/20:0
	C61H114N2O21	GM3 16:0;O2/22:0	[M-H]-	12.17	355.7	1209.78
		GM3 18:0;O2/20:0
	C61H112N2O21	GM3 16:1;O2/22:0	[M-H]-	11.9	355.1	1207.77
		GM3 18:1;O2/20:0
		GM3 20:1;O2/18:0
	C61H110N2O21	GM3 18:1;O2/20:1	[M-H]-	11.28	353.3	1205.75
	C62H116N2O21	GM3 16:0;O2/23:0	[M-H]-	12.62	357.5	1223.8
	C62H114N2O21	GM3 16:1;O2/23:0	[M-H]-	12.35	357.5	1221.78
		GM3 17:1;O2/22:0
		GM3 18:1;O2/21:0
	C62H114N2O22	GM3 18:1;O3/21:0 or GM3 18:1;O2/21:0;O	[M-H]-	12.08	351.9	1237.78
	C62H112N2O21	GM3 16:1;O2/23:1	[M-H]-	11.55	355.7	1219.77
	C63H118N2O21	GM3 18:0;O2/22:0	[M-H]-	13.01	359.3	1237.82
		GM3 16:0;O2/24:0
	C63H116N2O21	GM3 18:1;O2/22:0	[M-H]-	12.76	359.3	1235.8
		GM3 17:1;O2/23:0
		GM3 16:1;O2/24:0
	C63H114N2O21	GM3 18:2;O2/22:0	[M-H]-	12.14	358.7	1233.78
		GM3 18:1;O2/22:1
		GM3 16:1;O2/24:1
		GM3 17:1;O2/23:1
	C64H120N2O21	GM3 18:0;O2/23:0	[M-H]-	13.38	361.7	1251.83
	C64H118N2O21	GM3 18:1;O2/23:0	[M-H]-	13.13	361.7	1249.82
		GM3 17:1;O2/24:0
	C64H118N2O22	GM3 18:1;O3/23:0 or GM3 18:1;O2/23:0;O	[M-H]-	12.87	356.8	1265.82
	C64H116N2O21	GM3 18:1;O2/23:1	[M-H]-	12.54	360.5	1247.8
		GM3 18:2;O2/23:0
		GM3 17:1;O2/24:1
		GM3 16:1;O2/25:1
	C64H116N2O22	GM3 18:1;O3/23:1 or GM3 18:1;O2/23:1;O	[M-H]-	12.27	355.9	1263.79
	C64H114N2O21	GM3 18:1;O2/23:2	[M-H]-	12.05	359.9	1245.78
	C65H120N2O21	GM3 18:1;O2/24:0	[M-H]-	13.54	363.5	1263.83
		GM3 19:1;O2/23:0
		GM3 20:1;O2/22:0
	C65H120N2O22	GM3 18:1;O3/24:0 or GM3 18:1;O2/24:0;O	[M-H]-	13.34	358	1279.83
	C65H118N2O21	GM3 18:1;O2/24:1	[M-H]-	12.83	362.9	1261.81
		GM3 19:1;O2/23:1
		GM3 18:2;O2/24:0
	C65H116N2O21	GM3 18:2;O2/24:1	[M-H]-	12.28	361.1	1259.8
		GM3 18:1;O2/24:2
	C66H122N2O21	GM3 18:1;O2/25:0	[M-H]-	13.73	364.7	1277.84
	C66H120N2O21	GM3 18:1;O2/25:1	[M-H]-	13.2	364.4	1275.83
		GM3 19:1;O2/24:1
	C53H98N2O16	GM4 18:1;O2/18:0	[M-H]-	10.78	326.6	1017.68
	C53H98N2O17	GM4 18:1;O3/18:0 or GM4 18:1;O2/18:0;O	[M-H]-	10.59	326.6	1033.68
	C55H102N2O16	GM4 18:1;O2/20:0	[M-H]-	11.71	331.5	1045.72
	C55H102N2O17	GM4 18:1;O3/20:0	[M-H]-	11.58	331.4	1061.71
	C56H104N2O17	GM4 16:1;O2/23:0;O	[M-H]-	12.08	333.9	1075.73
		GM4 17:1;O2/22:0;O
		GM4 18:1;O2/21:0;O
	C57H106N2O16	GM4 18:1;O2/22:0	[M-H]-	12.6	335.7	1073.75
	C57H106N2O17	GM4 18:1;O2/22:0;O	[M-H]-	12.46	336.9	1089.74
	C57H104N2O16	GM4 18:1;O2/22:1	[M-H]-	11.86	333.9	1071.73
	C57H104N2O17	GM4 18:2;O2/22:0;O	[M-H]-	11.86	335.1	1087.73
	C58H110N2O17	GM4 18:0;O2/23:0;O	[M-H]-	13.14	340	1105.77
	C58H108N2O16	GM4 18:1;O2/23:0	[M-H]-	13.02	337.5	1087.76
	C58H108N2O17	GM4 18:1;O2/23:0;O	[M-H]-	12.88	338.7	1103.76
	C58H106N2O16	GM4 18:1;O2/23:1	[M-H]-	12.3	336.3	1085.75
		GM4 17:1;O2/24:1
	C58H106N2O17	GM4 18:1;O2/23:1;O	[M-H]-	12.24	337.5	1101.74
		GM4 17:1;O2/24:1;O
		GM4 16:1;O2/25:1;O
	C59H112N2O17	GM4 18:0;O2/24:0;O	[M-H]-	13.53	341.8	1119.78
	C59H110N2O16	GM4 18:1;O2/24:0	[M-H]-	13.43	339.4	1101.78
	C59H110N2O17	GM4 18:1;O2/24:0;O	[M-H]-	13.28	341.2	1117.77
	C59H108N2O16	GM4 18:1;O2/24:1	[M-H]-	12.69	338.1	1099.76
	C59H108N2O17	GM4 18:1;O2/24:1;O	[M-H]-	12.55	339.3	1115.76
	C59H106N2O16	GM4 18:2;O2/24:1	[M-H]-	12.12	336.9	1097.75
		GM4 18:1;O2/24:2
	C60H112N2O16	GM4 18:1;O2/25:0	[M-H]-	13.81	341.8	1115.79
	C60H112N2O17	GM4 18:1;O2/25:0;O	[M-H]-	13.67	343	1131.79
	C60H110N2O16	GM4 18:1;O2/25:1	[M-H]-	13.1	340.6	1113.78
	C60H110N2O17	GM4 18:1;O2/25:1;O	[M-H]-	12.97	341.7	1129.77
	C60H108N2O17	GM4 18:2;O2/25:1;O	[M-H]-	12.4	341.1	1127.76
	C61H114N2O16	GM4 18:1;O2/26:0	[M-H]-	14.16	344.2	1129.81
	C61H114N2O17	GM4 18:1;O2/26:0;O	[M-H]-	14.04	344.8	1145.8
	C61H112N2O16	GM4 18:1;O2/26:1	[M-H]-	13.49	343	1127.79
	C61H112N2O17	GM4 18:1;O2/26:1;O	[M-H]-	13.37	344.8	1143.79
	C61H110N2O16	GM4 18:2;O2/26:1	[M-H]-	12.95	342.4	1125.78
		GM4 18:1;O2/26:2
	C61H110N2O17	GM4 18:1;O2/26:2;O	[M-H]-	12.84	342.9	1141.77
		GM4 18:2;O2/26:1;O
	C117H199N7O63	GP1 18:1;O2/18:0	[M-2H-H2O]2-	8.71	546.7	1345.12
	C119H203N7O63	GP1 18:1;O2/20:0	[M-2H-H2O]2-	9.83	551.7	1359.13
	C104H178N6O55	GQ1b 18:1;O2/16:0	[M-2H]2-	7.86	506.3	1194.56
	C105H180N6O55	GQ1b 18:1;O2/17:0	[M-2H]2-	8.46	510.1	1201.56
	C106H184N6O55	GQ1b 18:0;O2/18:0	[M-2H]2-	9.28	516.5	1209.58
	C106H182N6O55	GQ1b 18:1;O2/18:0	[M-2H]2-	8.96	511.4	1208.57
	C106H180N6O55	GQ1b 18:1;O2/18:1	[M-2H]2-	8.26	511.4	1207.57
	C107H184N6O55	GQ1b 18:1;O2/19:0	[M-2H]2-	9.47	515.2	1215.58
	C108H186N6O55	GQ1b 18:1;O2/20:0	[M-2H]2-	9.98	516.8	1222.59
	C109H188N6O55	GQ1b 18:1;O2/21:0	[M-2H]2-	10.05	522.8	1229.6
	C110H190N6O55	GQ1b 18:1;O2/22:0	[M-2H]2-	10.96	521.5	1236.6
	C112H194N6O55	GQ1b 18:1;O2/24:0	[M-2H]2-	11.83	524.3	1250.62
	C95H165N5O48	GT1b (Neu5Ac/Neu5Gc) 18:1;O2/18:0	[M-2H]2-	9.02	478.3	1071.02
	C93H161N5O47	GT1b 18:1;O2/16:0	[M-2H]2-	8.04	473	1049.01
	C94H163N5O47	GT1b 18:1;O2/17:0	[M-2H]2-	8.58	474.9	1056.02
	C95H165N5O47	GT1b 18:1;O2/18:0	[M-2H]2-	9.12	477.5	1063.03
	C95H163N5O47	GT1b 18:1;O2/18:1	[M-2H]2-	8.41	478.7	1062.02
	C96H167N5O47	GT1b 18:1;O2/19:0	[M-2H]2-	9.64	479.9	1070.03
	C97H169N5O47	GT1b 18:1;O2/20:0	[M-2H]2-	10.15	481.4	1077.04
	C97H167N5O47	GT1b 18:1;O2/20:1	[M-2H]2-	9.5	482.5	1076.03
	C99H173N5O47	GT1b 18:1;O2/22:0	[M-2H]2-	11.11	487.5	1091.06
	C100H175N5O47	GT1b 18:1;O2/23:0	[M-2H]2-	11.58	491.3	1098.06
	C101H177N5O47	GT1b 18:1;O2/24:0	[M-2H]2-	12.01	492.6	1105.07
	C85H148N4O40	O-acetyl GD1 18:1;O2/17:0	[M-2H]2-	9.24	455.9	931.476
	C86H150N4O40	O-acetyl GD1 18:1;O2/18:0	[M-2H]2-	9.77	457.5	938.483
	C97H167N5O48	O-acetyl GT1b 18:1;O2/18:0	[M-2H]2-	9.52	493.9	1084.03
	C99H171N5O48	O-acetyl GT1b 18:1;O2/20:0	[M-2H]2-	10.47	498.3	1098.04

## Sheet: Figure 1e
Figure 1e: 2D-descriptors (m/z and CCS) of GSLs in customized standard mixture.
			Negative mode
	Molecular Formula	Fatty acyl level annotation (based on fragment ions in positive mode)	Ions	CCS (Å²)	m/z meas.
	C90H158N4O44	Fuc-GD1 (Neu5Ac/Neu5Gc) 18:1;O2/18:0	[M-2H]2-	470	998.504
	C92H162N4O44	Fuc-GD1 (Neu5Ac/Neu5Gc) 18:1;O2/20:0	[M-2H]2-	475	1012.52
	C88H154N4O43	Fuc-GD1 18:1;O2/16:0	[M-2H]2-	463.6	976.491
	C90H160N4O43	Fuc-GD1 18:0;O2/18:0	[M-2H]2-	465.2	991.506
	C90H158N4O43	Fuc-GD1 18:1;O2/18:0	[M-2H]2-	467.4	990.507
	C92H164N4O43	Fuc-GD1 18:0;O2/20:0	[M-2H]2-	468.4	1005.53
	C92H162N4O43	Fuc-GD1 18:1;O2/20:0	[M-2H]2-	471.2	1004.52
	C92H160N4O43	Fuc-GD1 18:1;O2/20:1	[M-2H]2-	470	1003.51
	C93H164N4O43	Fuc-GD1 18:1;O2/21:0	[M-2H]2-	473.7	1011.53
	C94H166N4O43	Fuc-GD1 18:1;O2/22:0	[M-2H]2-	475	1018.54
	C95H168N4O43	Fuc-GD1 18:1;O2/23:0	[M-2H]2-	475.9	1025.54
	C96H170N4O43	Fuc-GD1 18:1;O2/24:0	[M-2H]2-	478.1	1032.55
	C96H168N4O43	Fuc-GD1 18:1;O2/24:1	[M-2H]2-	477.5	1031.55
	C92H161N5O45	GalNAc-GD1 (Neu5Ac/Neu5Gc) 18:1;O2/18:0	[M-2H]2-	485.2	1027.02
		GalNAc-GD1 18:1;O3/18:0 or GalNAc-GD1 18:1;O2/18:0;O
	C91H159N5O44	GalNac-GD1 18:1;O2/17:0	[M-2H]2-	485.2	1012.01
	C92H161N5O44	GalNac-GD1 18:1;O2/18:0	[M-2H]2-	486.5	1019.02
	C82H144N4O40	GD1 (Neu5Ac/Neu5Gc) 18:1;O2/16:0	[M-2H]2-	448.4	911.461
	C84H148N4O40	GD1 (Neu5Ac/Neu5Gc) 18:1;O2/18:0	[M-2H]2-	453.3	925.476
	C86H152N4O40	GD1 (Neu5Ac/Neu5Gc) 18:1;O2/20:0	[M-2H]2-	456.5	939.491
	C82H144N4O39	GD1 18:1;O2/16:0	[M-2H]2-	445.5	903.463
	C83H148N4O39	GD1 18:0;O2/17:0	[M-2H]2-	451.1	911.477
	C83H146N4O39	GD1 18:1;O2/17:0	[M-2H]2-	449.4	910.47
	C83H144N4O39	GD1 18:1;O2/17:1	[M-2H]2-	449.4	909.463
	C84H150N4O39	GD1 18:0;O2/18:0	[M-2H]2-	452	918.484
	C84H150N4O40	GD1 18:0;O3/18:0 or GD1 18:0;O2/18:0;O	[M-2H]2-	445.4	926.484
	C84H148N4O39	GD1 18:1;O2/18:0	[M-2H]2-	450.1	917.479
	C84H146N4O39	GD1 18:1;O2/18:1	[M-2H]2-	449.4	916.47
		GD1 18:2:O2/18:0
	C85H150N4O39	GD1 18:1;O2/19:0	[M-2H]2-	452	924.487
	C85H148N4O39	GD1 18:1;O2/19:1	[M-2H]2-	453.6	923.479
	C86H154N4O39	GD1 18:0;O2/20:0	[M-2H]2-	457.2	932.5
	C86H152N4O39	GD1 18:1;O2/20:0	[M-2H]2-	453.8	931.494
	C87H154N4O39	GD1 18:1;O2/21:0	[M-2H]2-	456.2	938.502
	C88H156N4O39	GD1 18:1;O2/22:0	[M-2H]2-	457.2	945.509
	C86H150N4O39	GD1 18:2;O2/20:0	[M-2H]2-	453.3	930.485
	C89H158N4O39	GD1 18:1;O2/23:0	[M-2H]2-	459.4	952.519
	C90H160N4O39	GD1 18:1;O2/24:0	[M-2H]2-	461.1	959.527
	C90H158N4O39	GD1 18:1;O2/24:1	[M-2H]2-	460.4	958.518
	C76H134N4O34	GD2 16:1;O2/18:0	[M-2H]2-	417	822.437
		GD2 18:1;O2/16:0
	C77H136N4O34	GD2 18:1;O2/17:0	[M-2H]2-	418.2	829.445
	C78H140N4O34	GD2 18:0;O2/18:0	[M-2H]2-	418.2	837.459
	C78H140N4O35	GD2 18:0;O3/18:0 or GD2 18:0;O2/18:0;O	[M-2H]2-	419.5	845.457
	C78H138N4O34	GD2 18:1;O2/18:0	[M-2H]2-	419.5	836.453
	C78H136N4O34	GD2 18:2;O2/18:0	[M-2H]2-	420.8	835.444
	C79H142N4O34	GD2 18:0;O2/19:0	[M-2H]2-	420.5	844.467
	C79H140N4O34	GD2 18:1;O2/19:0	[M-2H]2-	422.1	843.46
	C80H144N4O34	GD2 18:0;O2/20:0	[M-2H]2-	422.1	851.476
	C80H144N4O35	GD2 18:0;O3/20:0 or GD2 18:0;O2/20:0;O	[M-2H]2-	423.4	859.473
	C80H142N4O34	GD2 18:1;O2/20:0	[M-2H]2-	423.4	850.469
	C80H140N4O34	GD2 18:1;O2/20:1	[M-2H]2-	424.7	849.459
	C81H146N4O34	GD2 18:0;O2/21:0	[M-2H]2-	424.7	858.482
	C81H144N4O34	GD2 18:1;O2/21:0	[M-2H]2-	426	857.476
	C82H148N4O34	GD2 18:0;O2/22:0	[M-2H]2-	427.3	865.49
	C82H146N4O34	GD2 18:1;O2/22:0	[M-2H]2-	428.6	864.483
	C82H144N4O34	GD2 18:1;O2/22:1	[M-2H]2-	431.2	863.474
	C83H148N4O34	GD2 18:1;O2/23:0	[M-2H]2-	435.1	871.491
	C83H146N4O34	GD2 18:1;O2/23:1	[M-2H]2-	432.5	870.482
	C84H150N4O34	GD2 18:1;O2/24:0	[M-2H]2-	436.4	878.5
	C84H148N4O34	GD2 18:1;O2/24:1	[M-2H]2-	437.7	877.491
	C84H146N4O34	GD2 18:1;O2/24:2	[M-2H]2-	436.4	876.483
	C85H152N4O34	GD2 18:1;O2/25:0	[M-2H]2-	439	885.507
	C85H150N4O34	GD2 18:1;O2/25:1	[M-2H]2-	440.3	884.498
	C86H154N4O34	GD2 18:1;O2/26:0	[M-2H]2-	442.9	892.515
	C86H152N4O34	GD2 18:1;O2/26:1	[M-2H]2-	442.9	891.507
	C86H150N4O34	GD2 18:1;O2/26:2	[M-2H]2-	441.6	890.498
	C87H154N4O34	GD2 18:1;O2/27:1	[M-2H]2-	445.5	898.514
	C66H119N3O29	GD3 16:0;O2/16:0	[M-2H]2-	382	707.889
	C66H117N3O29	GD3 16:1;O2/16:0	[M-2H]2-	383.3	706.882
		GD3 18:1;O2/14:0
	C67H119N3O29	GD3 17:1;O2/16:0	[M-2H]2-	385.3	713.89
		GD3 18:1;O2/15:0
	C68H123N3O29	GD3 18:0;O2/16:0	[M-2H]2-	384.58	721.904
	C68H121N3O29	GD3 18:1;O2/16:0	[M-2H]2-	387.2	720.897
		GD3 16:1;O2/18:0
	C68H119N3O29	GD3 18:1;O2/16:1	[M-2H]2-	389.4	719.885
	C70H127N3O29	GD3 18:0;O2/18:0	[M-2H]2-	389.8	735.921
	C70H125N3O29	GD3 18:1;O2/18:0	[M-2H]2-	389.8	734.913
	C71H129N3O29	GD3 18:0;O2/19:0	[M-2H]2-	394.3	742.928
	C71H127N3O29	GD3 16:1;O2/21:0	[M-2H]2-	393.7	741.92
		GD3 19:1;O2/18:0
	C72H131N3O29	GD3 16:0;O2/22:0	[M-2H]2-	396.3	749.936
	C72H129N3O29	GD3 16:1;O2/22:0	[M-2H]2-	396.3	748.929
		GD3 18:1;O2/20:0
		GD3 17:1;O2/21:0
	C73H133N3O29	GD3 18:0;O2/21:0	[M-2H]2-	400.2	756.944
	C73H131N3O29	GD3 16:1;O2/23:0	[M-2H]2-	400.2	755.936
		GD3 17:1;O2/22:0
		GD3 18:1;O2/21:0
	C73H129N3O29	GD3 16:1;O2/23:1	[M-2H]2-	398.9	754.928
		GD3 18:2;O2/21:0
		GD3 18:1;O2/21:1
	C74H135N3O29	GD3 18:0;O2/22:0	[M-2H]2-	401.5	763.951
	C74H133N3O29	GD3 18:1;O2/22:0	[M-2H]2-	401.5	762.944
		GD3 16:1;O2/24:0
		GD3 17:1;O2/23:0
	C74H131N3O29	GD3 16:1;O2/24:1	[M-2H]2-	401.5	761.936
		GD3 18:1;O2/22:1
		GD3 17:1;O2/23:1
		GD3 18:2;O2/22:0
	C75H137N3O29	GD3 18:0;O2/23:0	[M-2H]2-	405.4	770.96
	C75H135N3O29	GD3 18:1;O2/23:0	[M-2H]2-	405.4	769.952
		GD3 17:1;O2/24:0
		GD3 19:1;O2/22:0
	C75H133N3O29	GD3 18:1;O2/23:1	[M-2H]2-	405.4	768.944
		GD3 18:2;O2/23:0
		GD3 17:1;O2/24:1
		GD3 16:1;O2/25:1
	C76H139N3O29	GD3 18:0;O2/24:0	[M-2H]2-	408.3	777.966
	C76H137N3O29	GD3 18:1;O2/24:0	[M-2H]2-	408	776.96
		GD3 19:1;O2/23:0
	C76H135N3O30	GD3 18:1;O3/24:1 or GD3 18:1;O2/24:1;O	[M-2H]2-	425	783.948
	C76H135N3O29	GD3 18:1;O2/24:1	[M-2H]2-	409.3	775.952
		GD3 18:2;O2/24:0
		GD3 19:1;O2/23:1
	C77H139N3O29	GD3 19:1;O2/24:0	[M-2H]2-	410.6	783.967
		GD3 18:1;O2/25:0
	C77H137N3O29	GD3 18:1;O2/25:1	[M-2H]2-	411.9	782.959
		GD3 19:1;O2/24:1
		GD3 20:2;O2/23:0
		GD3 20:1;O2/23:1
	C78H141N3O29	GD3 18:1;O2/26:0 and GD3 19:1;O2/25:0	[M-2H]2-	414.5	790.975
	C78H139N3O29	GD3 18:1;O2/26:1	[M-2H]2-	413.8	789.967
		GD3 19:1;O2/25:1
		GD3 20:2;O2/24:0
		GD3 20:1;O2/24:1
	C71H127N3O31	GM1 18:1;O2/16:0	[M+HCOOH-2H]2-	429	780.918
	C73H131N3O31	GM1 18:1;O2/18:0	[M+HCOOH-2H]2-	434.2	794.934
	C73H129N3O31	GM1 18:2;O2/18:0	[M+HCOOH-2H]2-	434.2	793.925
	C74H133N3O31	GM1 18:1;O2/19:0	[M+HCOOH-2H]2-	435.4	801.942
		GM1 19:1;O2/18:0
	C75H137N3O31	GM1 18:0;O2/20:0	[M+HCOOH-2H]2-	438	809.956
	C75H135N3O31	GM1 20:1;O2/18:0	[M+HCOOH-2H]2-	438	808.95
		GM1 18:1;O2/20:0
	C77H139N3O31	GM1 20:1;O2/20:0	[M+HCOOH-2H]2-	441.9	822.965
		GM1 18:1;O2/22:0
	C67H123N3O26	GM2 18:0;O2/18:0	[M-H]-	368.7	1384.83
	C67H121N3O26	GM2 18:1;O2/18:0	[M-H]-	369.3	1382.82
		GM2 20:1;O2/16:0
	C69H125N3O26	GM2 20:1:O2/18:0	[M-H]-	370.8	1410.85
		GM2 18:1;O2/20:0
	C56H102N2O21	GM3 18:1;O2/15:0	[M-H]-	340.5	1137.69
	C57H106N2O21	GM3 18:0;O2/16:0	[M-H]-	342.9	1153.72
	C57H104N2O21	GM3 18:1;O2/16:0	[M-H]-	341.7	1151.7
		GM3 16:1;O2/18:0
	C58H106N2O21	GM3 18:1;O2/17:0	[M-H]-	345.6	1165.72
		GM3 17:1;O2/18:0
		GM3 19:1;O2/16:0
	C59H110N2O21	GM3 18:0;O2/18:0	[M-H]-	349.6	1181.75
		GM3 16:0;O2/20:0
	C59H108N2O21	GM3 18:1;O2/18:0	[M-H]-	347.8	1179.74
		GM3 16:1;O2/20:0
	C59H106N2O21	GM3 18:1;O2/18:1	[M-H]-	348.4	1177.72
	C60H112N2O21	GM3 16:0;O2/21:0	[M-H]-	353.3	1195.77
	C60H110N2O21	GM3 16:1;O2/21:0	[M-H]-	352.7	1193.75
		GM3 18:1;O2/19:0
		GM3 17:1;O2/20:0
	C61H114N2O21	GM3 16:0;O2/22:0	[M-H]-	355.7	1209.78
		GM3 18:0;O2/20:0
	C61H112N2O21	GM3 16:1;O2/22:0	[M-H]-	355.1	1207.77
		GM3 18:1;O2/20:0
		GM3 20:1;O2/18:0
	C61H110N2O21	GM3 18:1;O2/20:1	[M-H]-	353.3	1205.75
	C62H116N2O21	GM3 16:0;O2/23:0	[M-H]-	357.5	1223.8
	C62H114N2O21	GM3 16:1;O2/23:0	[M-H]-	357.5	1221.78
		GM3 17:1;O2/22:0
		GM3 18:1;O2/21:0
	C62H114N2O22	GM3 18:1;O3/21:0 or GM3 18:1;O2/21:0;O	[M-H]-	351.9	1237.78
	C62H112N2O21	GM3 16:1;O2/23:1	[M-H]-	355.7	1219.77
	C63H118N2O21	GM3 18:0;O2/22:0	[M-H]-	359.3	1237.82
		GM3 16:0;O2/24:0
	C63H116N2O21	GM3 18:1;O2/22:0	[M-H]-	359.3	1235.8
		GM3 17:1;O2/23:0
		GM3 16:1;O2/24:0
	C63H114N2O21	GM3 18:2;O2/22:0	[M-H]-	358.7	1233.78
		GM3 18:1;O2/22:1
		GM3 16:1;O2/24:1
		GM3 17:1;O2/23:1
	C64H120N2O21	GM3 18:0;O2/23:0	[M-H]-	361.7	1251.83
	C64H118N2O21	GM3 18:1;O2/23:0	[M-H]-	361.7	1249.82
		GM3 17:1;O2/24:0
	C64H118N2O22	GM3 18:1;O3/23:0 or GM3 18:1;O2/23:0;O	[M-H]-	356.8	1265.82
	C64H116N2O21	GM3 18:1;O2/23:1	[M-H]-	360.5	1247.8
		GM3 18:2;O2/23:0
		GM3 17:1;O2/24:1
		GM3 16:1;O2/25:1
	C64H116N2O22	GM3 18:1;O3/23:1 or GM3 18:1;O2/23:1;O	[M-H]-	355.9	1263.79
	C64H114N2O21	GM3 18:1;O2/23:2	[M-H]-	359.9	1245.78
	C65H120N2O21	GM3 18:1;O2/24:0	[M-H]-	363.5	1263.83
		GM3 19:1;O2/23:0
		GM3 20:1;O2/22:0
	C65H120N2O22	GM3 18:1;O3/24:0 or GM3 18:1;O2/24:0;O	[M-H]-	358	1279.83
	C65H118N2O21	GM3 18:1;O2/24:1	[M-H]-	362.9	1261.81
		GM3 19:1;O2/23:1
		GM3 18:2;O2/24:0
	C65H116N2O21	GM3 18:2;O2/24:1	[M-H]-	361.1	1259.8
		GM3 18:1;O2/24:2
	C66H122N2O21	GM3 18:1;O2/25:0	[M-H]-	364.7	1277.84
	C66H120N2O21	GM3 18:1;O2/25:1	[M-H]-	364.4	1275.83
		GM3 19:1;O2/24:1
	C53H98N2O16	GM4 18:1;O2/18:0	[M-H]-	326.6	1017.68
	C53H98N2O17	GM4 18:1;O3/18:0 or GM4 18:1;O2/18:0;O	[M-H]-	326.6	1033.68
	C55H102N2O16	GM4 18:1;O2/20:0	[M-H]-	331.5	1045.72
	C55H102N2O17	GM4 18:1;O3/20:0	[M-H]-	331.4	1061.71
	C56H104N2O17	GM4 16:1;O2/23:0;O	[M-H]-	333.9	1075.73
		GM4 17:1;O2/22:0;O
		GM4 18:1;O2/21:0;O
	C57H106N2O16	GM4 18:1;O2/22:0	[M-H]-	335.7	1073.75
	C57H106N2O17	GM4 18:1;O2/22:0;O	[M-H]-	336.9	1089.74
	C57H104N2O16	GM4 18:1;O2/22:1	[M-H]-	333.9	1071.73
	C57H104N2O17	GM4 18:2;O2/22:0;O	[M-H]-	335.1	1087.73
	C58H110N2O17	GM4 18:0;O2/23:0;O	[M-H]-	340	1105.77
	C58H108N2O16	GM4 18:1;O2/23:0	[M-H]-	337.5	1087.76
	C58H108N2O17	GM4 18:1;O2/23:0;O	[M-H]-	338.7	1103.76
	C58H106N2O16	GM4 18:1;O2/23:1	[M-H]-	336.3	1085.75
		GM4 17:1;O2/24:1
	C58H106N2O17	GM4 18:1;O2/23:1;O	[M-H]-	337.5	1101.74
		GM4 17:1;O2/24:1;O
		GM4 16:1;O2/25:1;O
	C59H112N2O17	GM4 18:0;O2/24:0;O	[M-H]-	341.8	1119.78
	C59H110N2O16	GM4 18:1;O2/24:0	[M-H]-	339.4	1101.78
	C59H110N2O17	GM4 18:1;O2/24:0;O	[M-H]-	341.2	1117.77
	C59H108N2O16	GM4 18:1;O2/24:1	[M-H]-	338.1	1099.76
	C59H108N2O17	GM4 18:1;O2/24:1;O	[M-H]-	339.3	1115.76
	C59H106N2O16	GM4 18:2;O2/24:1	[M-H]-	336.9	1097.75
		GM4 18:1;O2/24:2
	C60H112N2O16	GM4 18:1;O2/25:0	[M-H]-	341.8	1115.79
	C60H112N2O17	GM4 18:1;O2/25:0;O	[M-H]-	343	1131.79
	C60H110N2O16	GM4 18:1;O2/25:1	[M-H]-	340.6	1113.78
	C60H110N2O17	GM4 18:1;O2/25:1;O	[M-H]-	341.7	1129.77
	C60H108N2O17	GM4 18:2;O2/25:1;O	[M-H]-	341.1	1127.76
	C61H114N2O16	GM4 18:1;O2/26:0	[M-H]-	344.2	1129.81
	C61H114N2O17	GM4 18:1;O2/26:0;O	[M-H]-	344.8	1145.8
	C61H112N2O16	GM4 18:1;O2/26:1	[M-H]-	343	1127.79
	C61H112N2O17	GM4 18:1;O2/26:1;O	[M-H]-	344.8	1143.79
	C61H110N2O16	GM4 18:2;O2/26:1	[M-H]-	342.4	1125.78
		GM4 18:1;O2/26:2
	C61H110N2O17	GM4 18:1;O2/26:2;O	[M-H]-	342.9	1141.77
		GM4 18:2;O2/26:1;O
	C117H199N7O63	GP1 18:1;O2/18:0	[M-2H-H2O]2-	546.7	1345.12
	C119H203N7O63	GP1 18:1;O2/20:0	[M-2H-H2O]2-	551.7	1359.13
	C104H178N6O55	GQ1b 18:1;O2/16:0	[M-2H]2-	506.3	1194.56
	C105H180N6O55	GQ1b 18:1;O2/17:0	[M-2H]2-	510.1	1201.56
	C106H184N6O55	GQ1b 18:0;O2/18:0	[M-2H]2-	516.5	1209.58
	C106H182N6O55	GQ1b 18:1;O2/18:0	[M-2H]2-	511.4	1208.57
	C106H180N6O55	GQ1b 18:1;O2/18:1	[M-2H]2-	511.4	1207.57
	C107H184N6O55	GQ1b 18:1;O2/19:0	[M-2H]2-	515.2	1215.58
	C108H186N6O55	GQ1b 18:1;O2/20:0	[M-2H]2-	516.8	1222.59
	C109H188N6O55	GQ1b 18:1;O2/21:0	[M-2H]2-	522.8	1229.6
	C110H190N6O55	GQ1b 18:1;O2/22:0	[M-2H]2-	521.5	1236.6
	C112H194N6O55	GQ1b 18:1;O2/24:0	[M-2H]2-	524.3	1250.62
	C95H165N5O48	GT1b (Neu5Ac/Neu5Gc) 18:1;O2/18:0	[M-2H]2-	478.3	1071.02
	C93H161N5O47	GT1b 18:1;O2/16:0	[M-2H]2-	473	1049.01
	C94H163N5O47	GT1b 18:1;O2/17:0	[M-2H]2-	474.9	1056.02
	C95H165N5O47	GT1b 18:1;O2/18:0	[M-2H]2-	477.5	1063.03
	C95H163N5O47	GT1b 18:1;O2/18:1	[M-2H]2-	478.7	1062.02
	C96H167N5O47	GT1b 18:1;O2/19:0	[M-2H]2-	479.9	1070.03
	C97H169N5O47	GT1b 18:1;O2/20:0	[M-2H]2-	481.4	1077.04
	C97H167N5O47	GT1b 18:1;O2/20:1	[M-2H]2-	482.5	1076.03
	C99H173N5O47	GT1b 18:1;O2/22:0	[M-2H]2-	487.5	1091.06
	C100H175N5O47	GT1b 18:1;O2/23:0	[M-2H]2-	491.3	1098.06
	C101H177N5O47	GT1b 18:1;O2/24:0	[M-2H]2-	492.6	1105.07
	C85H148N4O40	O-acetyl GD1 18:1;O2/17:0	[M-2H]2-	455.9	931.476
	C86H150N4O40	O-acetyl GD1 18:1;O2/18:0	[M-2H]2-	457.5	938.483
	C97H167N5O48	O-acetyl GT1b 18:1;O2/18:0	[M-2H]2-	493.9	1084.03
	C99H171N5O48	O-acetyl GT1b 18:1;O2/20:0	[M-2H]2-	498.3	1098.04

## Sheet: Figure 2d
Figure 2d: Identified gangliosides in 17 subclasses from porcine brain extract.
	RT [min]	CCS (Å²)	m/z meas.	Ions	Name	Molecular Formula	AQ
	11	470.68	1005.52	[M-2H]2-	Fuc-GD1 18:0;O2/20:0	C92H164N4O43	MANUAL
	9.66	468.7	990.507	[M-2H]2-	Fuc-GD1 18:1;O2/18:0	C90H158N4O43	22111
	10.64	472.5	1004.52	[M-2H]2-	Fuc-GD1 18:1;O2/20:0	C92H162N4O43	22120
	11.58	475	1018.54	[M-2H]2-	Fuc-GD1 18:1;O2/22:0	C94H166N4O43	22100
	10.39	456.2	867.963	[M+HCOOH-2H]2-	Fuc-GM1 18:1;O2/18:0	C79H141N3O35	MANUAL
	11.33	460	881.978	[M+HCOOH-2H]2-	Fuc-GM1 18:1;O2/20:0	C81H145N3O35	MANUAL
	9.62	486.5	1019.01	[M-2H]2-	GalNAc-GD1 18:1;O2/18:0	C92H161N5O44	MANUAL
	10.61	490.2	1033.03	[M-2H]2-	GalNAc-GD1 18:1;O2/20:0	C94H165N5O44	MANUAL
	11.51	495.3	1047.05	[M-2H]2-	GalNAc-GD1 18:1;O2/22:0	C96H169N5O44	MANUAL					Subclass	Number of GSLs
	10.11	453.3	918.485	[M-2H]2-	GD1 18:0;O2/18:0	C84H150N4O39	12111					Fuc-GD1	4
	11.06	457.2	932.5	[M-2H]2-	GD1 18:0;O2/20:0	C86H154N4O39	12110					Fuc-GM1	2
	8.7	448.1	903.462	[M-2H]2-	GD1 18:1;O2/16:0	C82H144N4O39	22111					GalNAc-GD1	3
	9.75	452	917.478	[M-2H]2-	GD1 18:1;O2/18:0	C84H148N4O39	22121					GD1	11
	9	452	916.47	[M-2H]2-	GD1 18:1;O2/18:1	C84H146N4O39	22111					GD1 (Neu5Ac/Neu5Gc)	2
	10.26	454.6	924.486	[M-2H]2-	GD1 18:1;O2/19:0	C85H150N4O39	22110					GD3	1
	9.45	454.6	923.478	[M-2H]2-	GD1 18:1;O2/19:1	C85H148N4O39	22121					GD3 (Neu5Gc/Neu5Gc)	2
	10.74	455.9	931.494	[M-2H]2-	GD1 18:1;O2/20:0	C86H152N4O39	22110					GM1	2
	10.08	455.9	930.488	[M-2H]2-	GD1 18:1;O2/20:1	C86H150N4O39	22121					GM3	2
	11.2	457.2	938.501	[M-2H]2-	GD1 18:1;O2/21:0	C87H154N4O39	22111					GM3 (Neu5Gc)	2
	11.67	459.8	945.51	[M-2H]2-	GD1 18:1;O2/22:0	C88H156N4O39	22111					GQ1b	2
	9.7	456.87	925.476	[M-2H]2-	GD1 (Neu5Ac/Neu5Gc) 18:1;O2/18:0	C84H148N4O40	MANUAL					GT1b	5
	10.7	459.8	939.49	[M-2H]2-	GD1 (Neu5Ac/Neu5Gc) 18:1;O2/20:0	C86H152N4O40	MANUAL					GT1b (Neu5Ac/Neu5Gc)	2
	10.52	391.1	734.914	[M-2H]2-	GD3 18:1;O2/18:0	C70H125N3O29	22100					O-acetyl GD1	2
	12.17	406.6	778.938	[M-2H]2-	GD3 (Neu5Gc/Neu5Gc) 18:1;O2/22:0	C74H133N3O31	MANUAL					O-acetyl GD3	1
	12.98	413.1	792.951	[M-2H]2-	GD3 (Neu5Gc/Neu5Gc) 18:1;O2/24:0	C76H137N3O31	MANUAL					O-acetyl GQ1b	2
	10.54	434.2	794.933	[M+HCOOH-2H]2-, [M-H]-	GM1 18:1;O2/18:0	C73H131N3O31	22112					O-acetyl GT1b	2
	11.45	438	808.949	[M+HCOOH-2H]2-, [M-H]-	GM1 18:1;O2/20:0	C75H135N3O31	MANUAL
	10.97	349.6	1179.74	[M-H]-	GM3 18:1;O2/18:0	C59H108N2O21	22101
	11.83	354.5	1207.77	[M-H]-	GM3 18:1;O2/20:0	C61H112N2O21	22102
	12.67	362.4	1251.79	[M-H]-	GM3 (Neu5Gc) 18:1;O2/22:0	C63H116N2O22	MANUAL
	13.51	364.7	1279.83	[M-H]-	GM3 (Neu5Gc) 18:1;O2/24:0	C65H120N2O22	MANUAL
	9	512.7	1208.57	[M-2H]2-	GQ1b 18:1;O2/18:0	C106H182N6O55	22120
	9.97	517.7	1222.59	[M-2H]2-	GQ1b 18:1;O2/20:0	C108H186N6O55	22120
	9.13	478.7	1063.03	[M-2H]2-	GT1b 18:1;O2/18:0	C95H165N5O47	22121
	8.46	480	1062.02	[M-2H]2-	GT1b 18:1;O2/18:1	C95H163N5O47	MANUAL
	9.63	482.5	1070.03	[M-2H]2-	GT1b 18:1;O2/19:0	C96H167N5O47	22111
	10.13	482.5	1077.04	[M-2H]2-	GT1b 18:1;O2/20:0	C97H169N5O47	MANUAL
	11.1	488.8	1091.05	[M-2H]2-	GT1b 18:1;O2/22:0	C99H173N5O47	12121
	9.04	479.9	1071.02	[M-2H]2-	GT1b (Neu5Ac/Neu5Gc) 18:1;O2/18:0	C95H165N5O48	22121
	10.1	484.54	1085.04	[M-2H]2-	GT1b (Neu5Ac/Neu5Gc) 18:1;O2/20:0	C97H169N5O48	MANUAL
	9.74	458.5	938.483	[M-2H]2-	O-acetyl GD1 18:1;O2/18:0	C86H150N4O40	MANUAL
	10.74	462.4	952.501	[M-2H]2-	O-acetyl GD1 18:1;O2/20:0	C88H154N4O40	MANUAL
	10.54	397.6	755.919	[M-2H]2-	O-acetyl GD3 18:1;O2/18:0	C72H127N3O30	MANUAL
	8.95	515.1	1229.58	[M-2H]2-	O-acetyl GQ1b 18:1;O2/18:0	C108H184N6O56	MANUAL
	9.98	518.9	1243.59	[M-2H]2-	O-acetyl GQ1b 18:1;O2/20:0	C110H188N6O56	MANUAL
	9.5	495.2	1084.03	[M-2H]2-	O-acetyl GT1b 18:1;O2/18:0	C97H167N5O48	22101
	10.51	497.7	1098.04	[M-2H]2-	O-acetyl GT1b 18:1;O2/20:0	C99H171N5O48	MANUAL

## Sheet: Figure 3b
Figure 3b: Profiled coverage of sialylated GSLs in four-fraction-extract and two-fraction extract.
	Two-fraction-extract				Four-fraction-extract
	No	Name			No	Name
	1	Fuc-GD1 18:1;O2/20:0			1	GD1 18:1;O2/14:0
	2	GD1 18:0;O2/16:0			2	GD1 18:1;O2/16:0
	3	GD1 18:1;O2/14:0			3	GD1 18:1;O2/16:1
	4	GD1 18:1;O2/16:0			4	GD1 18:1;O2/17:0
	5	GD1 18:1;O2/16:1			5	GD1 18:1;O2/18:0
	6	GD1 18:1;O2/17:0			6	GD1 18:1;O2/18:1
	7	GD1 18:1;O2/18:0			7	GD1 18:1;O2/19:0
	8	GD1 18:1;O2/18:1			8	GD1 18:1;O2/20:0
	9	GD1 18:1;O2/19:0			9	GD1 18:1;O2/20:1
	10	GD1 18:1;O2/20:0			10	GD1 18:1;O2/22:0
	11	GD1 18:1;O2/20:1			11	GD1 18:1;O2/22:1
	12	GD1 18:1;O2/22:0			12	GD1 18:1;O2/24:0
	13	GD1 18:1;O2/22:1			13	GD1 18:1;O2/24:1
	14	GD1 18:1;O2/24:0			14	GD1 18:1;O2/24:2
	15	GD1 18:1;O2/24:1			15	GD1 18:1;O3/18:0
	16	GD1 18:1;O2/24:2			16	GD2 18:1;O2/16:0
	17	GD1 18:1;O3/18:0			17	GD2 18:1;O2/18:0
	18	GD2 18:1;O2/16:0			18	GD2 18:1;O2/20:0
	19	GD2 18:1;O2/18:0			19	GD3 18:0;O2/16:0
	20	GD2 18:1;O2/20:0			20	GD3 18:1;O2/14:0
	21	GD2 18:1;O2/24:1			21	GD3 18:1;O2/15:0
	22	GD3 18:0;O2/16:0			22	GD3 18:1;O2/16:0
	23	GD3 18:1;O2/14:0			23	GD3 18:1;O2/16:1
	24	GD3 18:1;O2/15:0			24	GD3 18:1;O2/18:0
	25	GD3 18:1;O2/16:0			25	GD3 18:1;O2/18:1
	26	GD3 18:1;O2/16:1			26	GD3 18:1;O2/20:0
	27	GD3 18:1;O2/18:0			27	GD3 18:1;O2/22:0
	28	GD3 18:1;O2/18:1			28	GD3 18:1;O2/22:1
	29	GD3 18:1;O2/20:0			29	GD3 18:1;O2/24:0
	30	GD3 18:1;O2/22:0			30	GD3 18:1;O2/24:1
	31	GD3 18:1;O2/22:1			31	GD3 18:1;O2/24:2
	32	GD3 18:1;O2/23:0			32	GD3 18:1;O3/16:0
	33	GD3 18:1;O2/24:0			33	GM1 18:1;O2/18:0
	34	GD3 18:1;O2/24:1			34	GM2 18:1;O2/16:0
	35	GD3 18:1;O2/24:2			35	GM2 18:1;O2/18:0
	36	GD3 18:1;O3/16:0			36	GM2 18:1;O2/18:1
	37	GM1 18:1;O2/16:0			37	GM3 18:0;O2/14:0
	38	GM1 18:1;O2/18:0			38	GM3 18:0;O2/16:0
	39	GM2 18:1;O2/16:0			39	GM3 18:0;O2/18:0
	40	GM2 18:1;O2/18:0			40	GM3 18:0;O2/20:0
	41	GM2 18:1;O2/18:1			41	GM3 18:0;O2/22:0
	42	GM3 18:0;O2/14:0			42	GM3 18:1;O2/10:0
	43	GM3 18:0;O2/16:0			43	GM3 18:1;O2/11:0
	44	GM3 18:0;O2/18:0			44	GM3 18:1;O2/12:0
	45	GM3 18:0;O2/20:0			45	GM3 18:1;O2/12:1
	46	GM3 18:0;O2/22:0			46	GM3 18:1;O2/13:0
	47	GM3 18:1;O2/10:0			47	GM3 18:1;O2/14:0
	48	GM3 18:1;O2/11:0			48	GM3 18:1;O2/14:1
	49	GM3 18:1;O2/12:0			49	GM3 18:1;O2/15:0
	50	GM3 18:1;O2/12:1			50	GM3 18:1;O2/15:1
	51	GM3 18:1;O2/13:0			51	GM3 18:1;O2/16:0
	52	GM3 18:1;O2/14:0			52	GM3 18:1;O2/16:1
	53	GM3 18:1;O2/14:1			53	GM3 18:1;O2/17:0
	54	GM3 18:1;O2/15:0			54	GM3 18:1;O2/17:1
	55	GM3 18:1;O2/15:1			55	GM3 18:1;O2/18:0
	56	GM3 18:1;O2/16:0			56	GM3 18:1;O2/18:1
	57	GM3 18:1;O2/16:1			57	GM3 18:1;O2/18:2
	58	GM3 18:1;O2/17:0			58	GM3 18:1;O2/19:0
	59	GM3 18:1;O2/17:1			59	GM3 18:1;O2/19:1
	60	GM3 18:1;O2/18:0			60	GM3 18:1;O2/20:0
	61	GM3 18:1;O2/18:1			61	GM3 18:1;O2/20:1
	62	GM3 18:1;O2/18:2			62	GM3 18:1;O2/20:2
	63	GM3 18:1;O2/19:0			63	GM3 18:1;O2/21:0
	64	GM3 18:1;O2/19:1			64	GM3 18:1;O2/21:1
	65	GM3 18:1;O2/20:0			65	GM3 18:1;O2/22:0
	66	GM3 18:1;O2/20:1			66	GM3 18:1;O2/22:1
	67	GM3 18:1;O2/20:2			67	GM3 18:1;O2/22:2
	68	GM3 18:1;O2/21:0			68	GM3 18:1;O2/23:0
	69	GM3 18:1;O2/21:1			69	GM3 18:1;O2/23:1
	70	GM3 18:1;O2/22:0			70	GM3 18:1;O2/23:2
	71	GM3 18:1;O2/22:1			71	GM3 18:1;O2/24:0
	72	GM3 18:1;O2/22:2			72	GM3 18:1;O2/24:1
	73	GM3 18:1;O2/23:0			73	GM3 18:1;O2/24:2
	74	GM3 18:1;O2/23:1			74	GM3 18:1;O2/24:3
	75	GM3 18:1;O2/23:2			75	GM3 18:1;O2/25:0
	76	GM3 18:1;O2/24:0			76	GM3 18:1;O2/25:1
	77	GM3 18:1;O2/24:1			77	GM3 18:1;O2/26:0
	78	GM3 18:1;O2/24:2			78	GM3 18:0;O3/16:0
	79	GM3 18:1;O2/24:3			79	GM3 18:0;O3/22:0
	80	GM3 18:1;O2/25:0			80	GM3 18:1;O3/10:0
	81	GM3 18:1;O2/25:1			81	GM3 18:1;O3/12:0
	82	GM3 18:1;O2/26:0			82	GM3 18:1;O3/12:1
	83	GM3 18:0;O3/16:0			83	GM3 18:1;O3/13:0
	84	GM3 18:1;O3/10:0			84	GM3 18:1;O3/14:0
	85	GM3 18:1;O3/12:0			85	GM3 18:1;O3/14:1
	86	GM3 18:1;O3/12:1			86	GM3 18:1;O3/15:0
	87	GM3 18:1;O3/14:0			87	GM3 18:1;O3/16:0
	88	GM3 18:1;O3/14:1			88	GM3 18:1;O3/16:1
	89	GM3 18:1;O3/15:0			89	GM3 18:1;O3/17:0
	90	GM3 18:1;O3/16:0			90	GM3 18:1;O3/18:0
	91	GM3 18:1;O3/16:1			91	GM3 18:1;O3/18:1
	92	GM3 18:1;O3/17:0			92	GM3 18:1;O3/20:0
	93	GM3 18:1;O3/18:0			93	GM3 18:1;O3/20:1
	94	GM3 18:1;O3/18:1			94	GM3 18:1;O3/21:0
	95	GM3 18:1;O3/20:0			95	GM3 18:1;O3/22:0
	96	GM3 18:1;O3/20:1			96	GM3 18:1;O3/22:1
	97	GM3 18:1;O3/21:0			97	GM3 18:1;O3/23:0
	98	GM3 18:1;O3/22:0			98	GM3 18:1;O3/23:1
	99	GM3 18:1;O3/22:1			99	GM3 18:1;O3/24:0
	100	GM3 18:1;O3/23:0			100	GM3 18:1;O3/24:1
	101	GM3 18:1;O3/23:1			101	GM3 18:1;O3/24:2
	102	GM3 18:1;O3/24:0			102	GQ1b 18:1;O2/18:0
	103	GM3 18:1;O3/24:1			103	GQ1b 18:1;O2/20:0
	104	GM3 18:1;O3/24:2			104	GT1b 18:0;O2/16:0
	105	GQ1b 18:1;O2/18:0			105	GT1b 18:1;O2/14:0
	106	GQ1b 18:1;O2/20:0			106	GT1b 18:1;O2/16:0
	107	GT1b 18:0;O2/16:0			107	GT1b 18:1;O2/16:1
	108	GT1b 18:1;O2/14:0			108	GT1b 18:1;O2/18:0
	109	GT1b 18:1;O2/16:0			109	GT1b 18:1;O2/18:1
	110	GT1b 18:1;O2/16:1			110	GT1b 18:1;O2/20:0
	111	GT1b 18:1;O2/18:0			111	GT1b 18:1;O2/20:1
	112	GT1b 18:1;O2/18:1			112	GT1b 18:1;O2/22:0
	113	GT1b 18:1;O2/20:0			113	GT1b 18:1;O2/22:1
	114	GT1b 18:1;O2/20:1			114	GT1b 18:1;O2/24:0
	115	GT1b 18:1;O2/22:0			115	GT1b 18:1;O2/24:1
	116	GT1b 18:1;O2/22:1			116	GT1b 18:1;O2/24:2
	117	GT1b 18:1;O2/24:0			117	Neu5Ac-Fuc-nLc10Cer 18:1;O2/16:0
	118	GT1b 18:1;O2/24:1			118	Neu5Ac-Fuc-nLc8Cer 18:1;O2/16:0
	119	GT1b 18:1;O2/24:2			119	Neu5Ac-nLc10Cer 18:1;O2/16:0
	120	Neu5Ac-Fuc2-nLc10Cer 18:1;O2/16:0			120	Neu5Ac-nLc4Cer 18:1;O2/14:0
	121	Neu5Ac-Fuc2-nLc12Cer 18:1;O2/16:0			121	Neu5Ac-nLc4Cer 18:1;O2/16:0
	122	Neu5Ac-Fuc-nLc10Cer 18:1;O2/16:0			122	Neu5Ac-nLc4Cer 18:1;O2/16:1
	123	Neu5Ac-Fuc-nLc12Cer 18:1;O2/16:0			123	Neu5Ac-nLc4Cer 18:1;O2/18:0
	124	Neu5Ac-Fuc-nLc6Cer 18:1;O2/16:0			124	Neu5Ac-nLc4Cer 18:1;O2/18:1
	125	Neu5Ac-Fuc-nLc8Cer 18:1;O2/16:0			125	Neu5Ac-nLc4Cer 18:1;O2/24:1
	126	Neu5Ac-nLc10Cer 18:1;O2/16:0			126	Neu5Ac-nLc4Cer 18:1;O2/24:2
	127	Neu5Ac-nLc4Cer 18:1;O2/14:0			127	Neu5Ac-nLc6Cer 18:1;O2/14:0
	128	Neu5Ac-nLc4Cer 18:1;O2/15:0			128	Neu5Ac-nLc6Cer 18:1;O2/16:0
	129	Neu5Ac-nLc4Cer 18:1;O2/16:0			129	Neu5Ac-nLc6Cer 18:1;O2/16:1
	130	Neu5Ac-nLc4Cer 18:1;O2/16:1			130	Neu5Ac-nLc6Cer 18:1;O2/18:0
	131	Neu5Ac-nLc4Cer 18:1;O2/18:0			131	Neu5Ac-nLc6Cer 18:1;O2/24:1
	132	Neu5Ac-nLc4Cer 18:1;O2/18:1			132	Neu5Ac-nLc6Cer 18:1;O2/24:2
	133	Neu5Ac-nLc4Cer 18:1;O2/22:0			133	Neu5Ac-nLc8Cer 18:1;O2/16:0
	134	Neu5Ac-nLc4Cer 18:1;O2/24:0			134	Neu5Ac-nLc8Cer 18:1;O2/24:1
	135	Neu5Ac-nLc4Cer 18:1;O2/24:1			135	O-acetyl GD1 18:1;O2/18:0
	136	Neu5Ac-nLc4Cer 18:1;O2/24:2
	137	Neu5Ac-nLc6Cer 18:1;O2/14:0
	138	Neu5Ac-nLc6Cer 18:1;O2/16:0
	139	Neu5Ac-nLc6Cer 18:1;O2/16:1
	140	Neu5Ac-nLc6Cer 18:1;O2/18:0
	141	Neu5Ac-nLc6Cer 18:1;O2/24:1
	142	Neu5Ac-nLc6Cer 18:1;O2/24:2
	143	Neu5Ac-nLc8Cer 18:1;O2/16:0
	144	Neu5Ac-nLc8Cer 18:1;O2/16:1
	145	O-acetyl GD1 18:1;O2/16:0
	146	O-acetyl GD1 18:1;O2/18:0
	147	O-acetyl GD1 18:1;O2/18:1

## Sheet: Figure 3c
Figure 3c: Partition of internal standards calculated based on absolute intensity of each internal standard between two fractions in inter-day extract replicates of reference serum (n = 4).
		%
		Rep 1		Rep 2		Rep 3		Rep 6
	Name	Fraction 1	Fraction 2	Fraction 1	Fraction 2	Fraction 1	Fraction 2	Fraction 1	Fraction 2
	GD3 18:1;O2/18:0-d3	19.971	80.029	21.0207	78.9793	15.9987	84.0013	28.1995	71.8005
	GM1 18:1;O2/18:0-d5	16.7671	83.2329	21.4129	78.5871	17.8173	82.1827	22.3917	77.6083
	GM2 18:1;O2/16:0-d9	21.6824	78.3176	23.3501	76.6499	21.9354	78.0646	29.0917	70.9083
	GM3 18:1;O2/18:0-d5	24.1135	75.8865	30.0661	69.9339	26.5363	73.4637	37.8909	62.1091

## Sheet: Figure 5
Figure 5: Human serological glycosphingolipidome using µL-flow LC-TIMS-MS.
	Sialylated GSL in serum										Neutral GSLs in serum										Sulfatides in serum
	Molecular Formula	Name	Ions	RT [min]	CCS (Å²)	m/z theor.	m/z meas.	ppm			Molecular Formula	Fatty acyl level annotation	Ions	RT [min]	CCS (Å²)	m/z theor.	m/z meas.	ppm			Molecular Formula	Fatty acyl level annotation (based on fragment ions in positive mode)	Ions	RT [min]	CCS (Å²)	m/z theor.	m/z meas.	ppm
	C92H162N4O43	Fuc-GD1 18:1;O2/20:0	[M-2H]2-	10.64	470.6	1004.52	1004.52	1.11399			C66H120N2O27	Fuc-HexNAcHex3Cer 18:1;O2/16:0	[M+2H]2+	10.27	424.8	687.411	687.413	-2.01776			C46H87NO16S	SHex2Cer 18:1;O2/16:0	[M-H]-	10.1	313.3	940.567	940.567	0.270617
	C82H146N4O39	GD1 18:0;O2/16:0	[M-2H]2-	9.06	446.8	904.471	904.468	2.77403			C42H79NO13	Hex2Cer 18:1;O2/12:0	[M+H]+	8.86	295.6	806.562	806.562	0.273341			C46H87NO17S	SHex2Cer 18:1;O2/16:0;O	[M-H]-	9.77	312.2	956.562	956.562	0.135416
	C80H140N4O39	GD1 18:1;O2/14:0	[M-2H]2-	7.53	442.9	889.447	889.448	-0.0966521				Hex2Cer 16:1;O2/14:0										SHex2Cer 16:1;O2/18:0;O
	C81H142N4O39	GD1 18:1;O2/15:0	[M-2H]2-	8.12	446.7	896.455	896.453	2.46419			C42H77NO13	Hex2Cer 18:2;O2/12:0	[M+H]+	7.96	293.1	804.547	804.546	1.00736			C46H85NO16S	SHex2Cer 18:2;O2/16:0	[M-H]-	9.33	312.3	938.552	938.552	-0.261538
	C82H144N4O39	GD1 18:1;O2/16:0	[M-2H]2-	8.67	446.8	903.463	903.464	-0.726058			C44H83NO13	Hex2Cer 16:1;O2/16:0	[M+H]+	10.04	302.9	834.594	834.593	0.767399			C48H91NO16S	SHex2Cer 18:1;O2/18:0	[M-H]-	11.12	318.2	968.599	968.598	0.634456
	C82H142N4O39	GD1 18:1;O2/16:1	[M-2H]2-	7.88	446.8	902.455	902.456	-0.366741				Hex2Cer 18:1;O2/14:0									C50H95NO16S		[M-H]-	12.07	325.5	996.63	996.633	-2.83502
	C83H146N4O39	GD1 18:1;O2/17:0	[M-2H]2-	9.26	449.4	910.471	910.471	-0.418429			C44H83NO14	Hex2Cer 16:1;O2/16:0:O	[M+H]+	9.67	303	850.589	850.589	-0.863559			C50H93NO16S	SHex2Cer 18:2;O2/20:0	[M-H]-	11.41	324.2	994.614	994.619	-5.14317
	C84H148N4O39	GD1 18:1;O2/18:0	[M-2H]2-	9.77	450.7	917.479	917.479	-0.551475				Hex2Cer 18:1;O2/14:0;O									C52H99NO16S	SHex2Cer 18:1;O2/22:0	[M-H]-	12.89	330.4	1024.66	1024.66	-1.25453
	C84H146N4O39	GD1 18:1;O2/18:1	[M-2H]2-	9.04	450.7	916.471	916.471	-0.317486			C44H81NO13	Hex2Cer 18:2;O2/14:0	[M+H]+	9.19	301.5	832.578	832.576	2.16252			C52H97NO16S	SHex2Cer 18:2;O2/22:0	[M-H]-	12.32	330.1	1022.65	1022.65	-3.56474
	C85H150N4O39	GD1 18:1;O2/19:0	[M-2H]2-	10.27	453.3	924.487	924.487	-0.660872				Hex2Cer 16:2;O2/16:0									C52H97NO17S		[M-H]-	12.02	328.8	1038.64	1038.64	-0.953618
	C86H152N4O39	GD1 18:1;O2/20:0	[M-2H]2-	10.77	453.8	931.494	931.494	-0.0171413				Hex2Cer 16:1;O2/16:1									C54H103NO16S		[M-H]-	13.67	336.1	1052.69	1052.69	-0.879142
	C86H150N4O39	GD1 18:1;O2/20:1	[M-2H]2-	10.11	453.3	930.487	930.488	-1.19396			C45H85NO13	Hex2Cer 17:1;O2/16:0	[M+H]+	10.6	305.8	848.609	848.608	1.08468			C54H101NO16S	SHex2Cer 18:1;O2/24:1	[M-H]-	12.99	334.8	1050.68	1050.68	-1.2425
	C88H156N4O39	GD1 18:1;O2/22:0	[M-2H]2-	11.69	457.2	945.51	945.51	0.0571469				Hex2Cer 18:1;O2/15:0									C54H101NO17S		[M-H]-	12.73	332.6	1066.67	1066.67	-0.253561
	C88H154N4O39	GD1 18:1;O2/22:1	[M-2H]2-	11.07	457.2	944.502	944.503	-1.09155			C45H83NO13	Hex2Cer 17:2;O2/16:0	[M+H]+	9.84	304.2	846.594	846.596	-2.94065			C54H99NO16S	SHex2Cer 18:2;O2/24:1	[M-H]-	12.41	333.8	1048.66	1048.66	-1.56911
	C90H160N4O39	GD1 18:1;O2/24:0	[M-2H]2-	12.54	461.1	959.526	959.525	0.921323				Hex2Cer 18:2;O2/15:0									C38H73NO11S	SHexCer 16:1;O2/16:0	[M-H]-	9.05	279.2	750.483	750.483	-0.253792
	C90H158N4O39	GD1 18:1;O2/24:1	[M-2H]2-	11.78	459.7	958.518	958.519	-0.877362			C46H89NO13	Hex2Cer 18:0;O2/16:0	[M+H]+	11.53	312.5	864.641	864.639	1.71223				SHexCer 18:1;O2/14:0
	C90H156N4O39	GD1 18:1;O2/24:2	[M-2H]2-	11.16	459.7	957.51	957.51	-0.434426			C46H89NO14		[M+H]+	10.64	313.5	880.636	880.633	2.53847			C38H73NO12S	SHexCer 16:1;O2/16:0;O	[M-H]-	8.73	281.3	766.478	766.479	-0.99868
	C82H144N4O40	GD1 18:1;O3/16:0	[M-2H]2-	8.43	449.3	911.461	911.457	4.40121			C46H87NO13	Hex2Cer 18:1;O2/16:0	[M+H]+	11.14	309.3	862.625	862.625	-0.289272				SHexCer 18:1;O2/14:0;O
	C84H148N4O40	GD1 18:1;O3/18:0	[M-2H]2-	9.49	450.7	925.476	925.478	-1.62994			C46H87NO13	Hex2Cer 18:1;O2/16:0 isomer	[M+H]+	9.76	308.7	862.625	862.624	1.06705			C39H75NO11S	SHexCer 17:1;O2/16:0
	C76H134N4O34	GD2 18:1;O2/16:0	[M-2H]2-	8.86	417	822.437	822.437	-0.606086				Hex2Cer 16:1;O2/18:0										SHexCer 18:1;O2/15:0
	C78H138N4O34	GD2 18:1;O2/18:0	[M-2H]2-	9.96	419.5	836.452	836.453	-1.14587			C46H87NO14	Hex2Cer 18:1;O2/16:0;O	[M+H]+	10.78	309.6	878.62	878.619	0.825689			C39H75NO12S	SHexCer 17:1;O2/16:0;O	[M-H]-	9.3	284.7	780.494	780.495	-1.99293
	C80H142N4O34	GD2 18:1;O2/20:0	[M-2H]2-	10.93	423.4	850.468	850.468	-0.44501			C46H87NO14	Hex2Cer 18:1;O3/16:0	[M+H]+	9.45	310	878.62	878.62	0.404574				SHexCer 18:1;O2/15:0;O
	C84H148N4O34	GD2 18:1;O2/24:1	[M-2H]2-	11.95	438.4	877.491	877.491	-0.0267433			C46H85NO13	Hex2Cer 18:2;O2/16:0	[M+H]+	10.37	307.9	860.609	860.609	0.953355			C40H79NO11S	SHexCer 18:0;O2/16:0	[M-H]-	10.53	287.9	780.53	780.53	-0.218398
	C68H123N3O29	GD3 18:0;O2/16:0	[M-2H]2-	9.8	388.1	721.905	721.905	0.0547621				Hex2Cer 16:1;O2/18:1									C40H79NO12S	SHexCer 18:0;O2/16:0;O	[M-H]-	10.23	290.4	796.525	796.526	-0.923344
	C66H117N3O29	GD3 18:1;O2/14:0	[M-2H]2-	8.34	383.3	706.881	706.881	0.798625			C46H85NO14	Hex2Cer 18:2;O2/16:0;O	[M+H]+	9.97	309	876.604	876.604	0.234389			C40H79NO12S	SHexCer 18:0;O3/16:0
	C67H119N3O29	GD3 18:1;O2/15:0	[M-2H]2-	8.92	385.8	713.889	713.887	3.48728			C47H89NO13	Hex2Cer 18:1;O2/17:0	[M+H]+	11.65	312.2	876.641	876.641	-0.227611			C40H79NO13S	SHexCer 18:0;O3/16:0;O	[M-H]-	9.45	290.6	812.52	812.52	-0.431333
	C68H121N3O29	GD3 18:1;O2/16:0	[M-2H]2-	9.45	387.2	720.897	720.897	-0.40986				Hex2Cer 17:1;O2/18:0										SHexCer 16:0;O3/18:0;O
	C68H119N3O29	GD3 18:1;O2/16:1	[M-2H]2-	8.68	387.2	719.889	719.889	-0.0145397			C48H91NO13	Hex2Cer 18:1;O2/18:0	[M+H]+	12.15	314.7	890.656	890.656	0.685412			C40H77NO11S	SHexCer 18:1;O2/16:0	[M-H]-	9.99	285.7	778.514	778.519	-5.53678
	C70H125N3O29	GD3 18:1;O2/18:0	[M-2H]2-	10.54	389.8	734.913	734.913	-0.783041			C48H91NO13	Hex2Cer 18:1;O2/18:0 isomer	[M+H]+	10.78	314	890.656	890.657	-1.12224			C40H77NO12S	SHexCer 18:0;O3/16:1	[M-H]-	9.7	288.5	794.509	794.51	-0.560681
	C70H123N3O29	GD3 18:1;O2/18:1	[M-2H]2-	9.79	389.8	733.905	733.905	-0.681924				Hex2Cer 16:1;O2/20:0										SHexCer 16:0;O3/18:1
	C72H129N3O29	GD3 18:1;O2/20:0	[M-2H]2-	11.49	395	748.928	748.928	-0.114119			C48H89NO13	Hex2Cer 18:1;O2/18:1	[M+H]+	11.44	312.7	888.641	888.64	0.844511			C40H77NO12S	SHexCer 18:1;O2/16:0;O	[M-H]-	9.86	287.8	794.509	794.51	-0.988618
	C72H127N3O29	GD3 18:1;O2/20:1	[M-2H]2-	10.86	396.2	747.92	747.918	2.99435				Hex2Cer 18:2;O2/18:0									C40H77NO13S	SHexCer 18:1;O3/16:0;O	[M-H]-	9	289.3	810.504	810.506	-1.66621
	C74H133N3O29	GD3 18:1;O2/22:0	[M-2H]2-	12.36	401.5	762.944	762.945	-0.963986			C48H89NO13	Hex2Cer 18:2;O2/18:0 isomer	[M+H]+	10.1	311.9	888.641	888.64	0.990802			C40H75NO11S	SHexCer 18:2;O2/16:0	[M-H]-	9.38	284.4	776.499	776.5	-1.03087
	C74H131N3O29	GD3 18:1;O2/22:1	[M-2H]2-	11.77	401.5	761.936	761.937	-0.696209			C48H87NO13	Hex2Cer 18:2;O2/18:1	[M+H]+	10.78	310.9	886.625	886.625	-0.315278			C40H75NO12S	SHexCer 18:2;O2/16:0;O	[M-H]-	9.08	286.6	792.494	792.494	-0.814475
	C74H129N3O29	GD3 18:1;O2/22:2	[M-2H]2-	10.97	402.7	760.928	760.925	3.93537			C50H95NO13	Hex2Cer 18:1;O2/20:0	[M+H]+	13.08	319.3	918.688	918.687	0.348831			C40H75NO12S	SHexCer 18:2;O2/16:0;O isomer	[M-H]-	9.36	286.9	792.494	792.494	-0.915422
	C75H135N3O29	GD3 18:1;O2/23:0	[M-2H]2-	12.75	404.7	769.952	769.952	-0.0655457				Hex2Cer 16:1;O2/22:0									C42H83NO13S		[M-H]-	10.53	296.9	840.551	840.551	0.237384
	C76H137N3O29	GD3 18:1;O2/24:0	[M-2H]2-	13.17	408	776.96	776.96	-0.148614			C51H97NO13	Hex2Cer 17:1;O2/22:0	[M+H]+	13.52	322.3	932.703	932.706	-3.02297			C42H81NO11S	SHexCer 18:1;O2/18:0	[M-H]-	11.16	293.2	806.546	806.547	-1.74877
	C76H135N3O29	GD3 18:1;O2/24:1	[M-2H]2-	12.43	408	775.952	775.952	-0.348562				Hex2Cer 16:1;O2/23:0										SHexCer 16:1;O2/20:0
	C76H133N3O29	GD3 18:1;O2/24:2	[M-2H]2-	11.86	406.7	774.944	774.945	-0.936154			C52H99NO13	Hex2Cer 18:1;O2/22:0	[M+H]+	13.89	324.9	946.719	946.719	0.254			C42H81NO12S	SHexCer 18:1;O2/18:0;O	[M-H]-	10.91	292.8	822.541	822.541	-0.310582
	C68H121N3O30	GD3 18:1;O3/16:0	[M-2H]2-	9.13	385.9	728.894	728.895	-0.587145			C52H97NO13	Hex2Cer 16:1;O2/24:1	[M+H]+	13.24	323.6	944.703	944.701	2.02229				SHexCer 16:1;O2/20:0;O
	C71H127N3O31	GM1 18:1;O2/16:0	[M+HCOOH-2H]2-	9.54	429	780.918	780.919	-0.7113				Hex2Cer 18:1;O2/22:1									C42H79NO12S	SHexCer 18:2;O2/18:0;O	[M-H]-	10.21	292.2	820.525	820.525	-0.213847
	C73H131N3O31	GM1 18:1;O2/18:0	[M+HCOOH-2H]2-	10.56	432.2	794.934	794.934	-0.64844			C52H95NO13	Hex2Cer 18:1;O2/22:2	[M+H]+	12.61	321.8	942.688	942.686	1.37953				SHexCer 18:1;O2/18:1;O
	C65H117N3O26	GM2 18:1;O2/16:0	[M-H]-	9.72	367.6	1354.79	1354.79	-0.383431				Hex2Cer 18:2;O2/22:1									C44H85NO11S		[M-H]-	12.11	296.9	834.577	834.577	-0.216237
	C67H121N3O26	GM2 18:1;O2/18:0	[M-H]-	10.78	369.3	1382.82	1382.82	-1.62673				Hex2Cer 16:1;O2/24:2									C44H85NO12S	SHexCer 16:1;O2/22:0;O
	C67H119N3O26	GM2 18:1;O2/18:1	[M-H]-	10.08	369.3	1380.8	1380.8	-1.61462			C53H99NO13	Hex2Cer 17:1;O2/24:1	[M+H]+	13.6	326.3	958.719	958.719	0.271682			C44H83NO11S	SHexCer 18:2;O2/20:0	[M-H]-	11.45	296.3	832.561	832.562	-0.456983
	C55H102N2O21	GM3 18:0;O2/14:0	[M-H]-	9.23	337.4	1125.69	1125.69	2.8485				Hex2Cer 18:2;O2/23:0									C46H89NO11S	SHexCer 18:1;O2/22:0	[M-H]-	12.94	302.2	862.608	862.607	1.3674
	C57H106N2O21	GM3 18:0;O2/16:0	[M-H]-	10.27	342.9	1153.72	1153.72	2.17256			C53H99NO13	Hex2Cer 18:2;O2/23:0	[M+H]+	13.73	326.3	958.719	958.718	0.980962			C46H89NO12S	SHexCer 18:1;O2/22:0;O	[M-H]-	12.74	303.7	878.603	878.603	0.710825
	C59H110N2O21	GM3 18:0;O2/18:0	[M-H]-	11.24	349	1181.75	1181.75	3.20417			C54H103NO13	Hex2Cer 18:1;O2/24:0	[M+H]+	14.64	329.8	974.75	974.751	-0.727913				SHexCer 16:1;O2/24:0;O
	C61H114N2O21	GM3 18:0;O2/20:0	[M-H]-	12.15	353.9	1209.78	1209.78	1.02211			C54H101NO13	Hex2Cer 18:1;O2/24:1	[M+H]+	13.97	328.9	972.735	972.734	0.7201			C46H89NO13S	SHexCer 16:0;O3/24:1;O	[M-H]-	11.67	304.2	894.598	894.599	-0.715927
	C63H118N2O21	GM3 18:0;O2/22:0	[M-H]-	13.1	358	1237.82	1237.81	0.675814			C54H101NO14	Hex2Cer 18:1;O2/24:1;O	[M+H]+	13.76	331.1	988.729	988.728	1.81593				SHexCer 18:0;O3/22:1;O
	C51H92N2O21	GM3 18:1;O2/10:0	[M-H]-	6.42	325.2	1067.61	1067.61	-0.377915			C54H99NO13	Hex2Cer 18:2;O2/24:1	[M+H]+	13.42	327.6	970.719	970.718	0.834914			C46H89NO13S		[M-H]-	12.06	305.8	894.598	894.598	0.502498
	C51H90N2O21	GM3 18:1;O2/10:1	[M-H]-	5.56	325.1	1065.6	1065.6	1.03842				Hex2Cer 18:1;O2/24:2									C46H87NO11S	SHexCer 18:2;O2/22:0	[M-H]-	12.35	301.5	860.593	860.593	-0.360759
	C52H94N2O21	GM3 18:1;O2/11:0	[M-H]-	7.02	329.5	1081.63	1081.63	-0.742831			C54H99NO14	Hex2Cer 18:2;O2/24:1;O	[M+H]+	13.14	329.6	986.714	986.71	3.89725			C46H87NO12S	SHexCer 18:2;O2/22:0;O
	C53H96N2O21	GM3 18:1;O2/12:0	[M-H]-	7.63	330.7	1095.64	1095.64	0.316283			C54H97NO13	Hex2Cer 18:2;O2/24:2	[M+H]+	12.87	326.1	968.703	968.702	0.805682				SHexCer 16:1;O2/24:1;O
	C53H94N2O21	GM3 18:1;O2/12:1	[M-H]-	6.74	330.1	1093.63	1093.63	-0.981565			C46H85NO18	Hex3Cer 18:1;O2/10:0	[M+H]+	7.25	310	940.584	940.582	2.15341			C47H91NO11S	SHexCer 18:1;O2/23:0	[M-H]-	13.34	304	876.624	876.624	0.170579
	C54H98N2O21	GM3 18:1;O2/13:0	[M-H]-	8.22	333.7	1109.66	1109.66	1.00619				Hex3Cer 16:1;O2/12:0									C47H91NO12S	SHexCer 18:1;O2/23:0;O	[M-H]-	13.12	305.8	892.619	892.617	1.73034
	C55H100N2O21	GM3 18:1;O2/14:0	[M-H]-	8.8	336.8	1123.67	1123.67	0.619871			C48H89NO18	Hex3Cer 18:1;O2/12:0	[M+H]+	8.48	314.7	968.615	968.617	-2.28629			C47H89NO11S	SHexCer 18:2;O2/23:0	[M-H]-	12.8	304	874.608	874.608	0.513983
	C55H98N2O21	GM3 18:1;O2/14:1	[M-H]-	7.98	335.5	1121.66	1121.66	0.977599				Hex3Cer 16:1;O2/14:0									C47H89NO12S	SHexCer 18:2;O2/23:0;O	[M-H]-	12.58	305.2	890.603	890.601	2.94692
	C56H102N2O21	GM3 18:1;O2/15:0	[M-H]-	9.38	340.5	1137.69	1137.69	0.08485			C48H87NO18	Hex3Cer 18:2;O2/12:0	[M+H]+	7.6	314	966.6	966.601	-1.51514			C47H89NO12S		[M-H]-	12.78	305.2	890.603	890.6	3.51956
	C56H100N2O21	GM3 18:1;O2/15:1	[M-H]-	8.66	339.2	1135.67	1135.68	-0.742701			C50H93NO19	Hex3Cer 16:1;O2/16:0;O	[M+H]+	9.34	324.8	1012.64	1012.64	-2.98184			C48H95NO13S		[M-H]-	13.24	311.1	924.645	924.644	1.17833
	C57H104N2O21	GM3 18:1;O2/16:0	[M-H]-	9.92	342.9	1151.71	1151.71	-0.94075				Hex3Cer 18:1;O2/14:0;O									C48H93NO11S	SHexCer 18:1;O2/24:0	[M-H]-	13.72	307.1	890.64	890.638	2.04295
	C57H102N2O21	GM3 18:1;O2/16:1	[M-H]-	9.15	341.7	1149.69	1149.69	0.544958			C50H93NO18	Hex3Cer 18:1;O2/14:0	[M+H]+	9.67	323.7	996.647	996.646	0.356663			C48H93NO12S	SHexCer 18:1;O2/24:0;O	[M-H]-	13.53	308	906.635	906.634	0.843265
	C58H106N2O21	GM3 18:1;O2/17:0	[M-H]-	10.44	346	1165.72	1165.72	-0.0630228				Hex3Cer 16:1;O2/16:0									C48H93NO13S	SHexCer 18:0;O3/24:1;O	[M-H]-	12.52	309.5	922.629	922.63	-0.108892
	C58H104N2O21	GM3 18:1;O2/17:1	[M-H]-	9.73	345.3	1163.71	1163.71	-0.0803184			C50H91NO18	Hex3Cer 18:2;O2/14:0	[M+H]+	8.83	320.5	994.631	994.633	-2.15611			C48H91NO11S	SHexCer 18:1;O2/24:1	[M-H]-	12.75	307.5	888.624	888.623	1.51868
	C59H108N2O21	GM3 18:1;O2/18:0	[M-H]-	10.95	348.4	1179.74	1179.74	0.158114			C51H95NO18	Hex3Cer 17:1;O2/16:0	[M+H]+	10.23	326.3	1010.66	1010.66	-0.202376			C48H91NO11S	SHexCer 18:2;O2/24:0	[M-H]-	13.03	306.2	888.624	888.624	0.033235
	C59H106N2O21	GM3 18:1;O2/18:1	[M-H]-	10.25	347.8	1177.72	1177.72	0.599915			C52H99NO18	Hex3Cer 18:0;O2/16:0	[M+H]+	11.16	331.2	1026.69	1026.69	0.355965			C48H91NO12S	SHexCer 18:1;O2/24:1;O	[M-H]-	12.83	307.1	904.619	904.619	-0.00604297
	C59H104N2O21	GM3 18:1;O2/18:2	[M-H]-	9.56	345.3	1175.71	1175.7	1.51104			C52H99NO19		[M+H]+	10.28	331.8	1042.69	1042.69	-6.08958			C48H91NO12S	SHexCer 18:2;O2/24:0;O	[M-H]-	13	307.7	904.619	904.619	0.414023
	C60H110N2O21	GM3 18:1;O2/19:0	[M-H]-	11.42	352.1	1193.75	1193.75	0.684005			C52H97NO18	Hex3Cer 18:1;O2/16:0	[M+H]+	10.77	329.3	1024.68	1024.68	0.483534			C48H91NO13S	SHexCer 18:0;O4/24:2	[M-H]-	12.2	308.9	920.614	920.614	-0.348101
	C60H108N2O21	GM3 18:1;O2/19:1	[M-H]-	10.78	350.8	1191.74	1191.74	1.13828			C52H97NO19	Hex3Cer 18:1;O2/16:0;O	[M+H]+	10.46	329.8	1040.67	1040.67	-1.86373			C48H89NO11S	SHexCer 18:2;O2/24:1	[M-H]-	12.46	304.9	886.608	886.608	0.405515
	C61H112N2O21	GM3 18:1;O2/20:0	[M-H]-	11.91	354.5	1207.77	1207.77	0.27864			C52H95NO18	Hex3Cer 18:2;O2/16:0	[M+H]+	10.01	327.9	1022.66	1022.66	0.435595			C48H89NO12S	SHexCer 18:2;O2/24:1;O	[M-H]-	12.25	306.4	902.603	902.603	0.758399
	C61H110N2O21	GM3 18:1;O2/20:1	[M-H]-	11.24	353.3	1205.75	1205.75	1.4485			C52H95NO19	Hex3Cer 18:2;O2/16:0;O	[M+H]+	9.68	326.4	1038.66	1038.66	-2.32948			C48H89NO12S	SHexCer 18:2;O2/24:1;O isomer	[M-H]-	12.44	307.1	902.603	902.601	2.76371
	C61H108N2O21	GM3 18:1;O2/20:2	[M-H]-	10.51	350.8	1203.74	1203.74	0.279573			C53H99NO18	Hex3Cer 18:1;O2/17:0	[M+H]+	11.28	331.2	1038.69	1038.69	1.43013			C50H95NO11S		[M-H]-	13.91	312.2	916.655	916.653	2.74862
	C62H114N2O21	GM3 18:1;O2/21:0	[M-H]-	12.34	357.5	1221.78	1221.78	1.65867				Hex3Cer 17:1;O2/18:0
	C62H112N2O21	GM3 18:1;O2/21:1	[M-H]-	11.74	355.7	1219.77	1219.77	0.579235			C54H101NO18	Hex3Cer 18:1;O2/18:0	[M+H]+	11.79	334.3	1052.71	1052.71	-0.0423036
	C63H116N2O21	GM3 18:1;O2/22:0	[M-H]-	12.73	360	1235.8	1235.8	0.73356				Hex3Cer 16:1;O2/20:0
	C63H114N2O21	GM3 18:1;O2/22:1	[M-H]-	12.15	358.7	1233.78	1233.78	0.28087			C54H99NO18	Hex3Cer 18:2;O2/18:0	[M+H]+	11.09	333	1050.69	1050.69	-0.0994899
	C63H112N2O21	GM3 18:1;O2/22:2	[M-H]-	11.4	356.3	1231.77	1231.77	1.0607				Hex3Cer 18:1;O2/18:1
	C64H118N2O21	GM3 18:1;O2/23:0	[M-H]-	13.15	361.8	1249.82	1249.81	0.653323			C56H105NO18	Hex3Cer 18:1;O2/20:0	[M+H]+	12.73	339.3	1080.74	1080.74	-2.23415
	C64H116N2O21	GM3 18:1;O2/23:1	[M-H]-	12.58	361.1	1247.8	1247.8	0.293743			C56H103NO18	Hex3Cer 18:2;O2/20:0	[M+H]+	12.07	337.9	1078.72	1078.73	-0.235958
	C64H114N2O21	GM3 18:1;O2/23:2	[M-H]-	11.84	358.7	1245.78	1245.78	1.39393				Hex3Cer 16:1;O2/22:0
	C65H120N2O21	GM3 18:1;O2/24:0	[M-H]-	13.54	363.6	1263.83	1263.83	0.559041			C58H109NO18	Hex3Cer 18:1;O2/22:0	[M+H]+	13.56	344.9	1108.77	1108.77	0.0319873
	C65H118N2O21	GM3 18:1;O2/24:1	[M-H]-	12.83	362.3	1261.82	1261.82	0.19538			C58H107NO18	Hex3Cer 18:2;O2/22:0	[M+H]+	12.98	343	1106.76	1106.76	0.131435
	C65H116N2O21	GM3 18:1;O2/24:2	[M-H]-	12.26	361.1	1259.8	1259.8	0.529079			C58H105NO18	Hex3Cer 18:2;O2/22:1	[M+H]+	12.24	341.4	1104.74	1104.74	1.22695
	C65H114N2O21	GM3 18:1;O2/24:3	[M-H]-	11.68	359.9	1257.78	1257.78	0.323214				Hex3Cer 18:1;O2/22:2
	C66H122N2O21	GM3 18:1;O2/25:0	[M-H]-	13.79	364.7	1277.85	1277.85	1.3433			C59H109NO18	Hex3Cer 18:2;O2/23:0	[M+H]+	13.41	345.9	1120.77	1120.77	0.0316448
	C66H120N2O21	GM3 18:1;O2/25:1	[M-H]-	13.17	363.5	1275.83	1275.83	2.67789			C60H111NO18	Hex3Cer 18:1;O2/24:1	[M+H]+	13.65	348.7	1134.79	1134.79	0.639297
	C67H124N2O21	GM3 18:1;O2/26:0	[M-H]-	14.25	365.9	1291.86	1291.86	0.121168			C60H111NO18	Hex3Cer 18:2;O2/24:0	[M+H]+	13.79	348.4	1134.79	1134.79	0.313245
	C57H106N2O22	GM3 18:0;O3/16:0	[M-H]-	9.95	339.1	1169.72	1169.72	0.146645			C60H109NO18	Hex3Cer 18:2;O2/24:1	[M+H]+	13.08	346.8	1132.77	1132.77	0.225523
	C63H118N2O22	GM3 18:0;O3/22:0	[M-H]-	12.77	356.9	1253.81	1253.8	4.79461			C46H91NO9	HexCer 18:0;O3/22:0	[M+H]+	13.95	308.2	802.677	802.676	0.249748
	C51H92N2O22	GM3 18:1;O3/10:0	[M-H]-	6.06	320.1	1083.61	1083.61	0.656634			C40H79NO10	HexCer 18:0;O3/16:0;O	[M+H]+	10.83	295.1	734.578	734.578	0.184414
	C53H96N2O22	GM3 18:1;O3/12:0	[M-H]-	7.26	325.6	1111.64	1111.64	0.424178			C40H77NO8	HexCer 18:1;O2/16:0	[M+H]+	11.62	287.4	700.572	700.572	0.964164
	C53H94N2O22	GM3 18:1;O3/12:1	[M-H]-	6.4	322.6	1109.62	1109.62	3.20067			C40H77NO8	HexCer 18:1;O2/16:0 isomer	[M+H]+	10.07	286.5	700.572	700.571	1.67787
	C54H98N2O22	GM3 18:1;O3/13:0	[M-H]-	7.9	331.2	1125.65	1125.66	-3.61431			C40H77NO9	HexCer 18:1;O2/16:0;O	[M+H]+	11.29	288.2	716.567	716.569	-2.56715
	C55H100N2O22	GM3 18:1;O3/14:0	[M-H]-	8.44	332.4	1139.67	1139.67	0.50149			C40H77NO9	HexCer 18:1;O2/16:0;O isomer	[M+H]+	9.79	288.9	716.567	716.567	-0.334279
	C55H98N2O22	GM3 18:1;O3/14:1	[M-H]-	7.6	330.5	1137.65	1137.65	0.133198				HexCer 16:1;O2/18:0;O
	C56H102N2O22	GM3 18:1;O3/15:0	[M-H]-	9.03	335.4	1153.69	1153.68	1.18883			C40H75NO8	HexCer 18:1;O2/16:1	[M+H]+	11.28	287	698.557	698.557	-0.321425
	C57H104N2O22	GM3 18:1;O3/16:0	[M-H]-	9.59	337.9	1167.7	1167.7	0.446632			C40H75NO8	HexCer 18:2;O2/16:0	[M+H]+	10.88	283.5	698.557	698.558	-1.5239
	C57H102N2O22	GM3 18:1;O3/16:1	[M-H]-	8.81	337.3	1165.69	1165.68	0.558927			C40H75NO9	HexCer 18:2;O2/16:0;O	[M+H]+	9.03	285.9	714.551	714.551	0.140601
	C58H106N2O22	GM3 18:1;O3/17:0	[M-H]-	10.12	341.6	1181.72	1181.71	6.27184			C42H81NO8	HexCer 18:1;O2/18:0	[M+H]+	12.64	292.8	728.603	728.604	-0.0748465
	C59H108N2O22	GM3 18:1;O3/18:0	[M-H]-	10.65	344.6	1195.73	1195.73	0.419436				HexCer 16:1;O2/20:0
	C59H106N2O22	GM3 18:1;O3/18:1	[M-H]-	9.92	344	1193.72	1193.72	0.311241			C42H79NO8	HexCer 18:2;O2/18:0	[M+H]+	11.96	290.5	726.588	726.586	2.98032
	C61H112N2O22	GM3 18:1;O3/20:0	[M-H]-	11.61	349.5	1223.76	1223.76	0.385314				HexCer 18:1;O2/18:1
	C61H110N2O22	GM3 18:1;O3/20:1	[M-H]-	10.97	348.9	1221.75	1221.75	1.32722			C44H85NO8	HexCer 18:1;O2/20:0	[M+H]+	13.56	298.2	756.635	756.635	0.364068
	C62H114N2O22	GM3 18:1;O3/21:0	[M-H]-	12.06	352.6	1237.78	1237.78	0.502136				HexCer 16:1;O2/22:0
	C63H116N2O22	GM3 18:1;O3/22:0	[M-H]-	12.48	354.4	1251.79	1251.79	0.280823			C44H85NO9	HexCer 18:1;O2/20:0;O	[M+H]+	13.26	300.9	772.63	772.631	-1.19013
	C63H114N2O22	GM3 18:1;O3/22:1	[M-H]-	11.88	353.1	1249.78	1249.78	0.601333				HexCer 16:1;O2/22:0;O
	C64H118N2O22	GM3 18:1;O3/23:0	[M-H]-	12.92	356.2	1265.81	1265.81	1.03612			C44H83NO8	HexCer 18:2;O2/20:0	[M+H]+	12.91	295.5	754.619	754.618	1.84923
	C64H116N2O22	GM3 18:1;O3/23:1	[M-H]-	12.27	355.6	1263.79	1263.79	1.31472			C44H83NO9	HexCer 18:2;O2/20:0;O	[M+H]+	12.63	299.1	770.614	770.617	-3.37333
	C65H120N2O22	GM3 18:1;O3/24:0	[M-H]-	13.3	359.2	1279.83	1279.83	0.212164				HexCer 18:1;O2/20:1;O
	C65H118N2O22	GM3 18:1;O3/24:1	[M-H]-	12.57	358	1277.81	1277.81	0.361191				HexCer 16:1;O2/22:1;O
	C65H116N2O22	GM3 18:1;O3/24:2	[M-H]-	11.97	358.2	1275.79	1275.79	2.7681			C46H89NO8	HexCer 18:1;O2/22:0	[M+H]+	14.35	303.7	784.666	784.664	2.13526
	C106H182N6O55	GQ1b 18:1;O2/18:0	[M-2H]2-	9	512	1208.57	1208.57	0.747189				HexCer 16:1:O2/24:0
	C108H186N6O55	GQ1b 18:1;O2/20:0	[M-2H]2-	10.01	516.8	1222.59	1222.59	0.697726			C46H89NO9	HexCer 18:1;O2/22:0;O	[M+H]+	12.65	307	800.661	800.659	2.21126
	C93H163N5O47	GT1b 18:0;O2/16:0	[M-2H]2-	8.1	474.6	1050.02	1050.02	-0.429961			C46H87NO8	HexCer 18:2;O2/22:0	[M+H]+	13.79	300.9	782.65	782.649	1.3358
	C91H157N5O47	GT1b 18:1;O2/14:0	[M-2H]2-	6.8	470.1	1035	1034.99	7.41408				HexCer 16:1;O2/24:1
	C93H161N5O47	GT1b 18:1;O2/16:0	[M-2H]2-	8.03	472.4	1049.01	1049.01	-0.387476			C46H87NO9	HexCer 16:1;O2/24:1;O	[M+H]+	13.5	304.1	798.645	798.649	-4.06881
	C93H159N5O47	GT1b 18:1;O2/16:1	[M-2H]2-	7.23	472.4	1048	1048	0.447072			C47H91NO8	HexCer 18:1;O2/23:0	[M+H]+	14.72	306.3	798.682	798.681	1.4968
	C95H165N5O47	GT1b 18:1;O2/18:0	[M-2H]2-	9.15	477.4	1063.03	1063.03	0.257315				HexCer 17:1;O2/24:0
	C95H163N5O47	GT1b 18:1;O2/18:1	[M-2H]2-	8.45	478.1	1062.02	1062.02	-0.349774			C47H89NO8	HexCer 18:2;O2/23:0	[M+H]+	14.19	303.9	796.666	796.665	1.82695
	C97H169N5O47	GT1b 18:1;O2/20:0	[M-2H]2-	10.17	481.4	1077.04	1077.04	0.383952			C47H89NO9	HexCer 18:2;O2/23:0;O	[M+H]+	12.51	307.1	812.661	812.659	2.4124
	C97H167N5O47	GT1b 18:1;O2/20:1	[M-2H]2-	9.54	483.7	1076.03	1076.04	-0.698367			C48H93NO8	HexCer 18:1;O2/24:0	[M+H]+	15.07	309.4	812.697	812.695	2.62763
	C99H173N5O47	GT1b 18:1;O2/22:0	[M-2H]2-	11.16	488.8	1091.06	1091.06	-0.464198			C48H93NO9	HexCer 18:0;O3/24:1	[M+H]+	14.05	312.3	828.692	828.69	3.0415
	C99H171N5O47	GT1b 18:1;O2/22:1	[M-2H]2-	10.53	487.5	1090.05	1090.04	5.50299			C48H93NO9	HexCer 18:1;O2/24:0;O	[M+H]+	14.86	312.1	828.692	828.692	0.0367647
	C101H177N5O47	GT1b 18:1;O2/24:0	[M-2H]2-	12.05	492.6	1105.07	1105.07	-0.286376			C48H93NO10	HexCer 18:0;O4/24:1	[M+H]+	13.83	314.2	844.687	844.686	1.64021
	C101H175N5O47	GT1b 18:1;O2/24:1	[M-2H]2-	11.24	491.3	1104.07	1104.06	1.02216			C48H91NO8	HexCer 18:1;O2/24:1	[M+H]+	14.43	308.1	810.682	810.681	0.51249
	C101H173N5O47	GT1b 18:1;O2/24:2	[M-2H]2-	10.61	490	1103.06	1103.06	0.329568			C48H91NO8	HexCer 18:2;O2/24:0	[M+H]+	14.57	306.9	810.682	810.68	1.95572
	C125H216N6O69	Neu5Ac-Fuc2-nLc10Cer 18:1;O2/16:0	[M+HCOOH-2H]2-	8.4	556.1	1474.67	1474.67	4.03685			C48H91NO9	HexCer 18:1;O2/24:1;O	[M+H]+	14.18	310.4	826.677	826.677	-0.858296
	C139H239N7O79	Neu5Ac-Fuc2-nLc12Cer 18:1;O2/16:0	[M+HCOOH-2H]2-	8.1	587.9	1657.24	1657.23	6.24685			C48H91NO9	HexCer 18:1;O2/24:1;O isomer	[M+H]+	12.74	310.8	826.677	826.675	1.97231
	C119H206N6O65	Neu5Ac-Fuc-nLc10Cer 18:1;O2/16:0	[M+HCOOH-2H]2-	8.48	546.6	1401.65	1401.65	-1.75648			C48H91NO9	HexCer 18:2;O2/24:0;O	[M+H]+	14.32	308.7	826.677	826.677	-0.289755
	C133H229N7O75	Neu5Ac-Fuc-nLc12Cer 18:1;O2/16:0	[M+HCOOH-2H]2-	8.1	571.3	1584.21	1584.21	-0.380295			C48H89NO8	HexCer 18:2;O2/24:1	[M+H]+	13.89	305	808.666	808.665	1.66381
	C91H160N4O45	Neu5Ac-Fuc-nLc6Cer 18:1;O2/16:0	[M+HCOOH-2H]2-	9.2	471.1	1036.51	1036.51	0.712999				HexCer 18:1;O2/24:2
	C91H158N4O45	Neu5Ac-Fuc-nLc6Cer 18:1;O2/16:1	[M+HCOOH-2H]2-	8.42	468.5	1035.51	1035.5	4.10817			C48H89NO9	HexCer 18:2;O2/24:1;O	[M+H]+	13.62	308	824.661	824.662	-1.52733
	C93H164N4O45	Neu5Ac-Fuc-nLc6Cer 18:1;O2/18:0	[M+HCOOH-2H]2-	9.31	486.2	1050.53	1050.52	4.53965			C48H89NO9	HexCer 18:2;O2/24:1;O isomer	[M+H]+	12.19	308.3	824.661	824.658	3.3959
	C105H183N5O55	Neu5Ac-Fuc-nLc8Cer 18:1;O2/16:0	[M+HCOOH-2H]2-	8.85	513.9	1219.08	1219.08	1.29486			C58H106N2O23	HexNAcHex3Cer 16:1;O2/16:0	[M+H]+	9.3	348.5	1199.73	1199.73	0.00789062
	C105H181N5O55	Neu5Ac-Fuc-nLc8Cer 18:1;O2/16:1	[M+HCOOH-2H]2-	8.04	516.4	1218.07	1218.07	3.36067				HexNAcHex3Cer 18:1;O2/14:0
	C113H197N5O55	Neu5Ac-Fuc-nLc8Cer 18:1;O2/24:1	[M+HCOOH-2H]2-	11.81	525.1	1274.13	1274.13	2.85177			C59H108N2O23	HexNAcHex3Cer 17:1;O2/16:0	[M+H]+	9.84	350.4	1213.74	1213.74	0.139623
	C113H196N6O61	Neu5Ac-nLc10Cer 18:1;O2/16:0	[M+HCOOH-2H]2-	8.53	527.6	1328.62	1328.62	-1.71379			C60H110N2O23	HexNAcHex3Cer 18:1;O2/16:0	[M+H]+	10.37	353.4	1227.76	1227.76	0.113595
	C69H123N3O31	Neu5Ac-nLc4Cer 18:1;O2/14:0*	[M-H]-	8.52	368.5	1488.81	1488.81	-0.620945			C60H108N2O23	HexNAcHex3Cer 18:2;O2/16:0	[M+H]+	9.62	351.9	1225.74	1225.74	0.0321981
	C70H125N3O31	Neu5Ac-nLc4Cer 18:1;O2/15:0*	[M-H]-	9.1	367.7	1502.82	1502.82	0.955225			C62H114N2O23	HexNAcHex3Cer 18:1;O2/18:0	[M+H]+	11.4	359.3	1255.79	1255.79	-1.81602
	C71H127N3O31	Neu5Ac-nLc4Cer 18:1;O2/16:0	[M+HCOOH-2H]2-	9.64	414.5	780.918	780.918	-0.455191			C62H112N2O23		[M+H]+	10.68	355.6	1253.77	1253.77	0.0314783
	C71H125N3O31	Neu5Ac-nLc4Cer 18:1;O2/16:1	[M+HCOOH-2H]2-	8.87	414.5	779.91	779.909	1.26878			C66H122N2O23	HexNAcHex3Cer 18:1;O2/22:0	[M+H]+	13.19	364.6	1311.85	1311.85	-0.213845
	C73H131N3O31	Neu5Ac-nLc4Cer 18:1;O2/18:0	[M+HCOOH-2H]2-	10.69	421	794.934	794.935	-1.21453			C66H120N2O23	HexNAcHex3Cer 18:2;O2/22:0	[M+H]+	12.59	364.1	1309.84	1309.84	-1.8327
	C73H129N3O31	Neu5Ac-nLc4Cer 18:1;O2/18:1*	[M-H]-	9.9	369	1542.85	1542.85	0.735995			C68H124N2O23	HexNAcHex3Cer 18:1;O2/24:1	[M+H]+	13.28	368.9	1337.87	1337.87	-0.262009
	C77H139N3O31	Neu5Ac-nLc4Cer 18:1;O2/22:0	[M+HCOOH-2H]2-	12.49	430.1	822.965	822.965	-0.273969			C68H122N2O23		[M+H]+	12.71	367.9	1335.85	1335.85	-0.157602
	C79H143N3O31	Neu5Ac-nLc4Cer 18:1;O2/24:0	[M+HCOOH-2H]2-	13.3	435.3	836.981	836.982	-1.08183			C66H120N2O28	HexNAcHex4Cer 18:1;O2/16:0	[M+H]+	10.13	439.1	695.409	695.41	-1.63865
	C79H141N3O31	Neu5Ac-nLc4Cer 18:1;O2/24:1	[M+HCOOH-2H]2-	12.57	434	835.973	835.973	-0.455119
	C79H139N3O31	Neu5Ac-nLc4Cer 18:1;O2/24:2	[M+HCOOH-2H]2-	12.03	435.3	834.965	834.966	-0.940718
	C83H146N4O41	Neu5Ac-nLc6Cer 18:1;O2/14:0	[M+HCOOH-2H]2-	8.21	451.9	949.469	949.469	-0.511831
	C85H150N4O41	Neu5Ac-nLc6Cer 18:1;O2/16:0	[M+HCOOH-2H]2-	9.27	455.8	963.484	963.484	-0.24491
	C85H148N4O41	Neu5Ac-nLc6Cer 18:1;O2/16:1	[M+HCOOH-2H]2-	8.54	455.8	962.476	962.477	-1.00882
	C87H154N4O41	Neu5Ac-nLc6Cer 18:1;O2/18:0	[M+HCOOH-2H]2-	10.35	461	977.5	977.497	3.34939
	C93H164N4O41	Neu5Ac-nLc6Cer 18:1;O2/24:1	[M+HCOOH-2H]2-	12.23	476.3	1018.54	1018.54	0.0874125
	C93H162N4O41	Neu5Ac-nLc6Cer 18:1;O2/24:2	[M+HCOOH-2H]2-	11.66	475	1017.53	1017.53	-0.182763
	C99H173N5O51	Neu5Ac-nLc8Cer 18:1;O2/16:0	[M+HCOOH-2H]2-	8.89	495	1146.05	1146.05	0.544071
	C99H171N5O51	Neu5Ac-nLc8Cer 18:1;O2/16:1	[M+HCOOH-2H]2-	8.13	486.1	1145.04	1145.04	2.42658
	C107H187N5O51	Neu5Ac-nLc8Cer 18:1;O2/24:1	[M+HCOOH-2H]2-	11.85	510	1201.11	1201.1	5.5187
	C84H146N4O40	O-acetyl GD1 18:1;O2/16:0	[M-2H]2-	8.75	453.3	924.468	924.468	0.915697
	C86H150N4O40	O-acetyl GD1 18:1;O2/18:0	[M-2H]2-	9.76	457.2	938.484	938.485	-0.57909
	C86H148N4O40	O-acetyl GD1 18:1;O2/18:1	[M-2H]2-	9.07	457.2	937.476	937.476	0.492314

## Sheet: Figure 6b
Figure 6b: Comparison between quantification strategies.
	Strategy	% of species with CV less than 35%	% of species with CV less than 35% after excluding one outlier	% of species with CV less than 35% after excluding two outliers
	Relative quantification strategy i) with 1st sub-strategy	36.89	67.21	87.8
	Relative quantification strategy ii) with 1st sub-strategy	66.39	84.43	85.25
	Relative quantification strategy i) with 2nd sub-strategy	23.77	44.26	84.42
	Relative quantification strategy ii) with 2nd sub-strategy	61.48	74.59	83.79
	Relative quantification strategy i) with 3rd sub-strategy	41.8	76.23	86.89
	Relative quantification strategy ii) with 3rd sub-strategy	70.49	86.07	86.07

## Sheet: Figure 6c
Figure 6c: Concentration of 122 sialylated GSLs in ng/µL serum from volunteer’s serum extracted and measured on two different days, with three replicates per day.
	Name	Rep 1	Rep 2	Rep 3	Rep 4	Rep 5	Rep 6	Std.ev	Average	CV
	GD1 18:0;O2/16:0	0.0574182	0.10124	0.0609805	0.0804627	0.0232997	0.120855	0.0316073	0.0740426	42.6879
	GD1 18:1;O2/14:0	0.185579	0.191862	0.286776	0.23281	0.17014	0.364337	0.0681256	0.238584	28.5541
	GD1 18:1;O2/16:0	2.28304	2.20287	3.3896	2.21672	0.989092	4.4458	1.08241	2.58785	41.8266
	GD1 18:1;O2/16:1	0.365983	0.396946	0.615128	0.395971	0.502829	0.588277	0.097832	0.477522	20.4874
	GD1 18:1;O2/18:0	2.79732	2.45167	2.89117	2.29735	1.20501	4.95075	1.12138	2.76555	40.5481
	GD1 18:1;O2/18:1	0.9664	0.851139	1.35685	1.30672	1.23597	1.93222	0.345461	1.27488	27.0975
	GD1 18:1;O2/19:0	0.51441	0.490504	0.720147	0.623629	0.704569	0.780787	0.107081	0.639008	16.7574
	GD1 18:1;O2/20:0	1.26767	0.918538	1.80891	1.49801	1.16084	1.72488	0.313262	1.39647	22.4324
	GD1 18:1;O2/20:1	0.393426	0.289669	0.627961	0.519663	0.295822	0.629698	0.141989	0.459373	30.9092
	GD1 18:1;O2/22:0	0.72781	0.832977	0.845366	0.57179	0.40147	0.591132	0.157175	0.661758	23.7511
	GD1 18:1;O2/22:1	0.0422256	0.232245	0.276218	0.281192	0.164469	0.386346	0.10705	0.230449	46.4527
	GD1 18:1;O2/24:1	0.365382	0.28094	0.414793	0.423113	0.148053	0.699175	0.167495	0.388576	43.1047
	GD1 18:1;O2/24:2	0.52387	0.747986	1.02804	0.834709	0.695628	1.06207	0.187223	0.815384	22.9614
	GD2 18:1;O2/16:0	0.231577	0.332476	0.482615	0.330749	0.24448	0.43062	0.0908725	0.342086	26.5642
	GD2 18:1;O2/18:0	0.145391	0.138439	0.202067	0.193027	0.135017	0.148933	0.0267206	0.160479	16.6505
	GD2 18:1;O2/20:0	0.146178	0.139689	0.16157	0.266471	0.236071	0.0637664	0.0664686	0.168958	39.3404
	GD3 18:1;O2/14:0	0.0806536	0.0777176	0.183608	0.118433	0.104125	0.16478	0.0400565	0.121553	32.9539
	GD3 18:1;O2/15:0	0.0390214	0.057172	0.0883211	0.0506515	0.0460895	0.0631125	0.0158116	0.0573946	27.5489
	GD3 18:1;O2/16:0	1.0024	0.968677	1.44834	1.02409	0.36929	1.78572	0.439322	1.09975	39.9473
	GD3 18:1;O2/16:1	0.11354	0.124745	0.180421	0.146255	0.203376	0.241039	0.0448141	0.168229	26.6387
	GD3 18:1;O2/18:0	0.244571	0.188761	0.448062	0.382185	0.209336	0.409187	0.102585	0.313684	32.7032
	GD3 18:1;O2/18:1	0.0618522	0.0818107	0.107097	0.0756432	0.0863015	0.116167	0.0184189	0.0881452	20.8961
	GD3 18:1;O2/20:0	1.36145	1.46388	2.22991	1.79891	1.01251	2.28755	0.461603	1.69237	27.2755
	GD3 18:1;O2/22:1	0.16102	0.15615	0.283899	0.246374	0.0450465	0.291103	0.0865037	0.197265	43.8514
	GD3 18:1;O2/24:0	0.0522904	0.0195102	0.0429234	0.121531	0.0485541	0.0885262	0.0333956	0.0622225	53.6713
	GD3 18:1;O2/24:1	0.895245	0.98085	1.64321	1.48909	0.319591	1.52841	0.462638	1.14273	40.4852
	GD3 18:1;O2/24:2	0.471994	0.446869	0.973911	0.919311	0.588764	0.89237	0.218753	0.715537	30.5719
	GD3 18:1;O3/16:0	0.0575734	0.0669651	0.0549685	0.0470429	0.0346267	0.100479	0.0205326	0.060276	34.0643
	GM2 18:1;O2/16:0	0.0484887	0.046472	0.0598635	0.0555028	0.020622	0.0377364	0.0128603	0.0447809	28.7183
	GM2 18:1;O2/18:0	0.0532205	0.05999	0.056969	0.0497373	0.0382424	0.044763	0.00733771	0.050487	14.5339
	GM2 18:1;O2/18:1	0.0425897	0.0450984	0.0550906	0.0636759	0.0686089	0.0392055	0.0109602	0.0523781	20.9252
	GM3 18:0;O2/14:0	0.00325935	0.00370922	0.00606613	0.00373291	0.00181496	0.00277248	0.0012967	0.00355918	36.4326
	GM3 18:0;O2/16:0	0.0173218	0.0222771	0.0194483	0.0173167	0.00497497	0.0126052	0.00558487	0.0156574	35.6693
	GM3 18:0;O2/18:0	0.00432001	0.00507845	0.00297386	0.00204706	0.00118374	0.00309179	0.00130371	0.00311582	41.8415
	GM3 18:0;O2/20:0	0.00332348	0.0033562	0.00148324	0.00526257	0.000596282	0.00366614	0.00151969	0.00294799	51.55
	GM3 18:0;O2/22:0	0.00112983	0.00110295	0.00101032	0.00446229	0.00157835	0.00332133	0.00132079	0.00210085	62.8694
	GM3 18:1;O2/10:0	0.0116527	0.0105651	0.0147072	0.0185758	0.0128647	0.00873342	0.00315791	0.0128498	24.5755
	GM3 18:1;O2/11:0	0.00406428	0.00494836	0.00175123	0.00559876	0.00727173	0.00338124	0.00173628	0.0045026	38.5616
	GM3 18:1;O2/12:0	0.0362868	0.0369006	0.0544381	0.0522742	0.0543799	0.0317426	0.00952729	0.044337	21.4883
	GM3 18:1;O2/12:1	0.0103652	0.0159389	0.0179657	0.0194468	0.0196955	0.0101388	0.00396883	0.0155918	25.4546
	GM3 18:1;O2/13:0	0.00646764	0.00412787	0.00891523	0.00917204	0.00530387	0.00505934	0.0019195	0.00650767	29.4961
	GM3 18:1;O2/14:0	0.139273	0.158	0.206306	0.20573	0.165505	0.124776	0.0307649	0.166598	18.4665
	GM3 18:1;O2/14:1	0.0206687	0.0215801	0.0276311	0.0271472	0.0307831	0.0180829	0.00448087	0.0243155	18.4281
	GM3 18:1;O2/15:0	0.0551643	0.0655261	0.0805551	0.0767456	0.0402855	0.0506142	0.014262	0.0614818	23.1971
	GM3 18:1;O2/15:1	0.00313512	0.00351263	0.00513901	0.0050795	0.000675354	0.00174795	0.00162661	0.00321493	50.5956
	GM3 18:1;O2/16:0	1.47303	1.59782	1.89894	1.73942	0.590512	1.25771	0.424263	1.42624	29.747
	GM3 18:1;O2/16:1	0.202941	0.218121	0.283775	0.289631	0.273589	0.178286	0.0431309	0.241057	17.8924
	GM3 18:1;O2/17:0	0.0316234	0.0360004	0.04165	0.0356978	0.0127668	0.0273222	0.00918979	0.0308435	29.7949
	GM3 18:1;O2/17:1	0.00876796	0.0113042	0.0136531	0.0140986	0.00886289	0.00896566	0.00225095	0.0109421	20.5715
	GM3 18:1;O2/18:0	0.421649	0.429582	0.480396	0.410484	0.135231	0.343077	0.112461	0.37007	30.3892
	GM3 18:1;O2/18:1	0.177943	0.199932	0.251621	0.232235	0.226875	0.148055	0.0350878	0.20611	17.0238
	GM3 18:1;O2/18:2	0.0215312	0.0250432	0.0355954	0.0331245	0.0278347	0.0169337	0.00641001	0.0266771	24.0281
	GM3 18:1;O2/19:0	0.00693623	0.00887156	0.00583824	0.00925392	0.00365939	0.00726722	0.00187806	0.00697109	26.9407
	GM3 18:1;O2/19:1	0.00728011	0.00872693	0.0115276	0.00982502	0.00767402	0.00575816	0.00185538	0.00846531	21.9174
	GM3 18:1;O2/20:0	0.107565	0.104082	0.112494	0.112444	0.0296569	0.0852677	0.0293204	0.0919182	31.8984
	GM3 18:1;O2/20:1	0.0623123	0.0780255	0.0948442	0.081471	0.0781289	0.0539072	0.0132929	0.0747815	17.7757
	GM3 18:1;O2/20:2	0.0112375	0.00928244	0.0107711	0.0139843	0.0125819	0.0100199	0.00157272	0.0113129	13.9021
	GM3 18:1;O2/21:0	0.0199306	0.0193082	0.0150125	0.0177709	0.0093126	0.0177042	0.00357284	0.0165065	21.6451
	GM3 18:1;O2/21:1	0.0106565	0.00846126	0.0116457	0.0120576	0.0100187	0.00771259	0.00157704	0.0100921	15.6266
	GM3 18:1;O2/22:0	0.0591388	0.0625578	0.0629609	0.127638	0.0206306	0.102122	0.0340989	0.0725079	47.0278
	GM3 18:1;O2/22:1	0.216995	0.214826	0.238759	0.270446	0.0918939	0.170884	0.0570173	0.200634	28.4185
	GM3 18:1;O2/22:2	0.0161732	0.0203528	0.0192693	0.0201267	0.0200111	0.0130847	0.00267828	0.0181696	14.7404
	GM3 18:1;O2/23:0	0.014203	0.0139366	0.0130202	0.0438311	0.00787681	0.0339335	0.013041	0.0211335	61.7078
	GM3 18:1;O2/23:1	0.0724035	0.0749555	0.101344	0.0810985	0.0270443	0.0578286	0.0228201	0.0691124	33.0189
	GM3 18:1;O2/23:2	0.00318276	0.00834793	0.0100459	0.0108154	0.00857635	0.00788623	0.00243797	0.00814242	29.9416
	GM3 18:1;O2/24:0	0.0173201	0.0174646	0.0232888	0.0624672	0.01161	0.0567747	0.0202438	0.0314876	64.2915
	GM3 18:1;O2/24:1	0.329184	0.347434	0.360955	0.372359	0.0614925	0.272598	0.107368	0.29067	36.9381
	GM3 18:1;O2/24:2	0.248952	0.255244	0.295279	0.284607	0.159098	0.185964	0.0496714	0.238191	20.8536
	GM3 18:1;O2/24:3	0.0215097	0.0226785	0.022628	0.0211116	0.0108786	0.0162766	0.00429399	0.0191805	22.3872
	GM3 18:1;O2/25:1	0.0218519	0.0256639	0.0244042	0.024116	0.00610958	0.0161678	0.00681913	0.0197189	34.5817
	GM3 18:0;O3/16:0	0.00265508	0.00303303	0.00335165	0.00355275	0.00247358	0.00283202	0.000377019	0.00298302	12.6388
	GM3 18:1;O3/10:0	0.00320467	0.00407316	0.00354924	0.00254621	0.000696109	0.00117866	0.0012291	0.00254134	48.3643
	GM3 18:1;O3/12:0	0.00438579	0.00466509	0.00508682	0.00693545	0.00730715	0.00465262	0.00116572	0.00550549	21.1738
	GM3 18:1;O3/12:1	0.00250653	0.00384604	0.00508136	0.00336461	0.00562834	0.00246511	0.00119931	0.00381533	31.4339
	GM3 18:1;O3/14:0	0.0210456	0.0212354	0.0306066	0.0263893	0.020118	0.0173032	0.00441132	0.022783	19.3623
	GM3 18:1;O3/14:1	0.00434249	0.00394311	0.00238132	0.00523356	0.0054665	0.00315789	0.00108599	0.00408748	26.5687
	GM3 18:1;O3/15:0	0.00638743	0.00794944	0.00670139	0.00757019	0.0034853	0.0058787	0.00144901	0.00632874	22.8958
	GM3 18:1;O3/16:0	0.0892475	0.0878821	0.0894094	0.0792397	0.0252688	0.0742104	0.0226002	0.0742097	30.4545
	GM3 18:1;O3/16:1	0.0234167	0.0300236	0.0334603	0.0385692	0.0323832	0.0225382	0.00562847	0.0300652	18.7209
	GM3 18:1;O3/17:0	0.00742266	0.00670372	0.0141684	0.0102873	0.00865422	0.00957792	0.00242432	0.00946904	25.6026
	GM3 18:1;O3/18:0	0.00829287	0.00917431	0.00734229	0.0097676	0.00508752	0.00784399	0.00149935	0.0079181	18.9358
	GM3 18:1;O3/18:1	0.0127956	0.0181909	0.0193052	0.0187591	0.0140487	0.0131805	0.00274922	0.0160467	17.1326
	GM3 18:1;O3/20:0	0.00325096	0.00229817	0.00549997	0.00392078	0.00219475	0.00435937	0.00116044	0.00358733	32.3484
	GM3 18:1;O3/20:1	0.0115378	0.00996237	0.0143418	0.0150049	0.0105206	0.0110288	0.00191418	0.012066	15.8642
	GM3 18:1;O3/21:0	0.00688544	0.00620071	0.00825003	0.00894366	0.00423112	0.00701128	0.00150672	0.00692038	21.7722
	GM3 18:1;O3/22:0	0.00459797	0.00518141	0.0053206	0.0125761	0.00534974	0.0116188	0.00331362	0.00744075	44.5334
	GM3 18:1;O3/22:1	0.0164399	0.0195722	0.0232629	0.0222014	0.00863165	0.013719	0.00505712	0.0173045	29.2243
	GM3 18:1;O3/23:0	0.00885401	0.0100886	0.0110603	0.0173788	0.00321999	0.0126634	0.00424612	0.0105442	40.2698
	GM3 18:1;O3/23:1	0.0175793	0.0158306	0.0190979	0.0128381	0.00593143	0.00596669	0.00525246	0.012874	40.799
	GM3 18:1;O3/24:0	0.00106066	0.00181993	0.00318577	0.0122141	0.00314981	0.00981377	0.00422893	0.00520733	81.2111
	GM3 18:1;O3/24:1	0.0373951	0.0350107	0.0412676	0.0443528	0.00919483	0.0396388	0.0116781	0.0344766	33.8727
	GQ1b 18:1;O2/18:0	1.24539	0.878519	0.745393	1.38471	1.08586	0.719278	0.249466	1.00986	24.703
	GQ1b 18:1;O2/20:0	1.57106	0.765187	0.825995	1.5634	1.05024	0.831175	0.34121	1.10118	30.986
	GT1b 18:0;O2/16:0	0.0936048	0.0667738	0.102228	0.0574927	0.036486	0.13511	0.0323226	0.0819493	39.4422
	GT1b 18:1;O2/14:0	0.0927341	0.106018	0.136124	0.151893	0.113225	0.146959	0.0218621	0.124492	17.561
	GT1b 18:1;O2/16:0	0.756917	0.867666	1.35349	0.707616	0.376006	1.45456	0.375064	0.919376	40.7955
	GT1b 18:1;O2/16:1	0.131282	0.109907	0.25335	0.208138	0.212607	0.193819	0.0492806	0.184851	26.6597
	GT1b 18:1;O2/18:0	1.49811	0.97457	1.36914	1.48821	0.876944	1.33845	0.243245	1.25757	19.3424
	GT1b 18:1;O2/18:1	0.194759	0.217345	0.364363	0.118672	0.281096	0.343908	0.0857925	0.253357	33.8622
	GT1b 18:1;O2/20:0	1.01812	0.502641	0.61847	0.811793	0.867413	0.95025	0.180762	0.794782	22.7436
	GT1b 18:1;O2/20:1	0.151934	0.162888	0.198123	0.117832	0.0632895	0.21303	0.0500059	0.151183	33.0765
	Neu5Ac-Fuc2-nLc10Cer 18:1;O2/16:0	0.00530588	0.00601559	0.00779663	0.00653319	0.00448628	0.00490458	0.00110549	0.00584036	18.9284
	Neu5Ac-Fuc-nLc10Cer 18:1;O2/16:0	0.0150199	0.0189535	0.0258464	0.0150738	0.00988038	0.0137276	0.00498435	0.0164169	30.3611
	Neu5Ac-Fuc-nLc6Cer 18:1;O2/16:0	0.00685541	0.00964689	0.0115629	0.0103663	0.00633715	0.00595944	0.00216041	0.00845467	25.5528
	Neu5Ac-Fuc-nLc8Cer 18:1;O2/16:0	0.0171668	0.0260251	0.0306982	0.020544	0.00962267	0.0156711	0.00689798	0.0199547	34.5683
	Neu5Ac-nLc10Cer 18:1;O2/16:0	0.00839067	0.01281	0.017041	0.0101951	0.00804552	0.00517782	0.00380162	0.0102767	36.9927
	Neu5Ac-nLc4Cer 18:1;O2/14:0	0.00225688	0.00411034	0.00379631	0.00471108	0.00219635	0.00211356	0.00104441	0.00319742	32.6642
	Neu5Ac-nLc4Cer 18:1;O2/16:0	0.0285642	0.0326254	0.0411223	0.0351505	0.0125821	0.0259574	0.00890927	0.0293336	30.3722
	Neu5Ac-nLc4Cer 18:1;O2/16:1	0.00524866	0.00556308	0.00881781	0.00410689	0.00788887	0.00285224	0.00205626	0.00574626	35.7843
	Neu5Ac-nLc4Cer 18:1;O2/18:1	0.00183759	0.00282498	0.00294138	0.00296134	0.0038457	0.00238788	0.00061049	0.00279981	21.8047
	Neu5Ac-nLc4Cer 18:1;O2/20:0	0.00348257	0.00417127	0.00403722	0.00250693	0.00329045	0.00187673	0.000812319	0.00322753	25.1685
	Neu5Ac-nLc4Cer 18:1;O2/24:1	0.00488915	0.00480326	0.00569636	0.00626647	0.00178448	0.00569023	0.00146228	0.00485499	30.1192
	Neu5Ac-nLc4Cer 18:1;O2/24:2	0.00417936	0.0045364	0.00729595	0.00649992	0.00330108	0.00437373	0.00139537	0.00503107	27.735
	Neu5Ac-nLc6Cer 18:1;O2/14:0	0.0102037	0.0102931	0.0167287	0.0121611	0.0120171	0.00849113	0.00258524	0.0116491	22.1926
	Neu5Ac-nLc6Cer 18:1;O2/16:0	0.0681184	0.0824241	0.1044	0.0903295	0.0409395	0.0519129	0.0218763	0.0730207	29.9591
	Neu5Ac-nLc6Cer 18:1;O2/16:1	0.0141391	0.0215321	0.0212917	0.0249031	0.0300248	0.0142524	0.00562211	0.0210239	26.7416
	Neu5Ac-nLc6Cer 18:1;O2/24:1	0.0130014	0.0190242	0.0245304	0.019001	0.00674414	0.0118056	0.00581057	0.0156844	37.0467
	Neu5Ac-nLc8Cer 18:1;O2/16:0	0.0282129	0.0396759	0.0516941	0.0357379	0.015207	0.0349119	0.0110715	0.03424	32.3351
	Neu5Ac-nLc8Cer 18:1;O2/16:1	0.00762846	0.0107312	0.020013	0.0144858	0.0165707	0.00865998	0.00441542	0.0130149	33.926
	O-acetyl GD1 18:1;O2/16:0	0.0864191	0.120045	0.206985	0.115576	0.110671	0.206576	0.0476771	0.141045	33.8026
	O-acetyl GD1 18:1;O2/18:0	0.232488	0.245427	0.35419	0.143966	0.0800849	0.252415	0.0867908	0.218095	39.7949
	O-acetyl GD1 18:1;O2/18:1	0.0891457	0.153244	0.147225	0.0948503	0.143577	0.266081	0.0581282	0.14902	39.0069

## Sheet: Figure 6d
Figure 6d: Linearity curve representing the relationship between the concentration ratio (concentration of analyte / concentration of internal standard) and the response ratio (peak area of analyte / peak area of internal standard) of 9 analytes.
		Lipid Class - Lipid Species		Dilution Point	Analyte Conc. (pmol/µL) (CA)	Analyte Peak Area (IA)	IS Conc. (pmol/µL) (CIS)	IS Peak Area (IIS)	(CA)/(CIS)	(IA)/(IIS)	Calculated CA	Accuracy	Average (CA)/(CIS)	Average (IA)/(IIS)	Average calculated CA	Average accuracy
		GD3 16:1;O2/23:0 and GD3 18:1;O2/18:0-d3		1	0.0390625	2708	1.69508	169402	0.0230447	0.0159856	-0.0589465	-150.903	0.0230447	0.0142782	-0.0685831	-175.573
				2	0.078125	9389	1.69508	205451	0.0460893	0.0456995	0.108754	139.205	0.0460893	0.0343465	0.0446796	57.1899
				3	0.15625	9689	1.69508	190751	0.0921787	0.050794	0.137507	88.0044	0.0921787	0.0456951	0.108729	69.5868
				4	0.3125	20427	1.69508	205326	0.184357	0.0994857	0.412316	131.941	0.184357	0.0834126	0.321602	102.913
				5	0.625	34718	1.69508	184587	0.368715	0.188085	0.912357	145.977	0.368715	0.151255	0.704497	112.719
				6	1.25	61370	1.69508	202683	0.737429	0.302788	1.55973	124.778	0.737429	0.254698	1.28831	103.065
				7	2.5	95508	1.69508	166643	1.47486	0.573129	3.0855	123.42	1.47486	0.497325	2.65767	106.307
				8	5	178923	1.69508	157415	2.94972	1.13663	6.26583	125.317	2.94972	0.895336	4.90399	98.0797
				1	0.0390625	3142	1.69508	312112	0.0230447	0.0100669	-0.0923511	-236.419
				2	0.078125	8125	1.69508	311862	0.0460893	0.0260532	-0.00212666	-2.72213
				3	0.15625	12367	1.69508	294926	0.0921787	0.0419326	0.0874943	55.9963
				4	0.3125	29162	1.69508	325614	0.184357	0.08956	0.356297	114.015
				5	0.625	39013	1.69508	302452	0.368715	0.128989	0.578829	92.6127
				6	1.25	65699	1.69508	285848	0.737429	0.229839	1.14801	91.841
				7	2.5	120157	1.69508	251072	1.47486	0.478576	2.55185	102.074
				8	5	194594	1.69508	238967	2.94972	0.814313	4.4467	88.9341
				1	0.0390625	6108	1.69508	363960	0.0230447	0.0167821	-0.0544516	-139.396
				2	0.078125	10860	1.69508	347111	0.0460893	0.0312868	0.0274112	35.0864
				3	0.15625	14973	1.69508	337544	0.0921787	0.0443587	0.101187	64.7596
				4	0.3125	20444	1.69508	334096	0.184357	0.061192	0.196192	62.7814
				5	0.625	46101	1.69508	337262	0.368715	0.136692	0.622303	99.5685
				6	1.25	69861	1.69508	301818	0.737429	0.231467	1.1572	92.5762
				7	2.5	120157	1.69508	272916	1.47486	0.440271	2.33566	93.4265
				8	5	186789	1.69508	254113	2.94972	0.735063	3.99943	79.9885
		GD2 18:1;O2/18:0 and GD3 18:1;O2/18:0-d3		1	0.0390625	32264	1.69508	169402	0.0230447	0.190458	0.0150442	38.5131	0.0230447	0.119578	-0.0254422	-65.1321
				2	0.078125	57468	1.69508	205451	0.0460893	0.279716	0.0660278	84.5156	0.0460893	0.208881	0.0255671	32.7259
				3	0.15625	97211	1.69508	190751	0.0921787	0.509622	0.197349	126.303	0.0921787	0.403902	0.136962	87.6556
				4	0.3125	184024	1.69508	205326	0.184357	0.896253	0.418189	133.82	0.184357	0.693034	0.302112	96.6759
				5	0.625	339150	1.69508	184587	0.368715	1.83734	0.955734	152.917	0.368715	1.34058	0.671988	107.518
				6	1.25	599929	1.69508	202683	0.737429	2.95994	1.59695	127.756	0.737429	2.34657	1.2466	99.728
				7	2.5	1060149	1.69508	166643	1.47486	6.3618	3.54007	141.603	1.47486	4.91068	2.7112	108.448
				8	5	1787339	1.69508	157415	2.94972	11.3543	6.39176	127.835	2.94972	8.72857	4.89195	97.839
				1	0.0390625	25285	1.69508	312112	0.0230447	0.0810126	-0.0474704	-121.524
				2	0.078125	54836	1.69508	311862	0.0460893	0.175834	0.00669106	8.56455
				3	0.15625	108262	1.69508	294926	0.0921787	0.367082	0.11593	74.1955
				4	0.3125	194234	1.69508	325614	0.184357	0.596516	0.246982	79.0341
				5	0.625	335726	1.69508	302452	0.368715	1.11001	0.540288	86.4461
				6	1.25	605267	1.69508	285848	0.737429	2.11744	1.11572	89.258
				7	2.5	1119994	1.69508	251072	1.47486	4.46085	2.45426	98.1704
				8	5	1824010	1.69508	238967	2.94972	7.63289	4.26611	85.3222
				1	0.0390625	31760	1.69508	363960	0.0230447	0.0872623	-0.0439005	-112.385
				2	0.078125	59388	1.69508	347111	0.0460893	0.171092	0.0039825	5.0976
				3	0.15625	113078	1.69508	337544	0.0921787	0.335002	0.0976067	62.4683
				4	0.3125	195892	1.69508	334096	0.184357	0.586334	0.241166	77.1731
				5	0.625	362352	1.69508	337262	0.368715	1.07439	0.519942	83.1906
				6	1.25	592266	1.69508	301818	0.737429	1.96233	1.02712	82.1699
				7	2.5	1066933	1.69508	272916	1.47486	3.90938	2.13927	85.5707
				8	5	1829232	1.69508	254113	2.94972	7.1985	4.01799	80.3597
		GD1 18:1;O2/18:0 and GD3 18:1;O2/18:0-d3		1	0.078125	87020	1.69508	169402	0.0460893	0.513689	0.123625	158.241	0.0460893	0.374129	0.0755448	96.6974
				2	0.15625	160234	1.69508	205451	0.0921787	0.779913	0.215344	137.82	0.0921787	0.606766	0.155692	99.6427
				3	0.3125	283786	1.69508	190751	0.184357	1.48773	0.459197	146.943	0.184357	1.15546	0.344726	110.312
				4	0.625	515446	1.69508	205326	0.368715	2.51038	0.811514	129.842	0.368715	1.95159	0.619005	99.0408
				5	1.25	953774	1.69508	184587	0.737429	5.16707	1.72678	138.143	0.737429	3.89429	1.28829	103.063
				6	2.5	1764508	1.69508	202683	1.47486	8.70575	2.94591	117.836	1.47486	7.11771	2.39881	95.9523
				7	5	3101230	1.69508	166643	2.94972	18.61	6.35808	127.162	2.94972	14.7836	5.03982	100.796
				8	10	5258221	1.69508	157415	5.89943	33.4036	11.4547	114.547	5.89943	25.8377	8.84813	88.4813
				1	0.078125	98619	1.69508	312112	0.0460893	0.315973	0.0555093	71.0519
				2	0.15625	171276	1.69508	311862	0.0921787	0.549204	0.135861	86.951
				3	0.3125	312618	1.69508	294926	0.184357	1.05999	0.311833	99.7867
				4	0.625	552047	1.69508	325614	0.368715	1.6954	0.530743	84.9189
				5	1.25	1015071	1.69508	302452	0.737429	3.35614	1.10289	88.2313
				6	2.5	1838363	1.69508	285848	1.47486	6.43126	2.16232	86.4926
				7	5	3320973	1.69508	251072	2.94972	13.2272	4.50361	90.0721
				8	10	5426722	1.69508	238967	5.89943	22.7091	7.77026	77.7026
				1	0.078125	106540	1.69508	363960	0.0460893	0.292724	0.0474998	60.7997
				2	0.15625	170494	1.69508	347111	0.0921787	0.49118	0.115871	74.1572
				3	0.3125	310091	1.69508	337544	0.184357	0.918668	0.263147	84.2069
				4	0.625	550925	1.69508	334096	0.368715	1.649	0.514757	82.3612
				5	1.25	1065635	1.69508	337262	0.737429	3.15967	1.0352	82.8162
				6	2.5	1876139	1.69508	301818	1.47486	6.21613	2.0882	83.528
				7	5	3415167	1.69508	272916	2.94972	12.5136	4.25778	85.1555
				8	10	5438168	1.69508	254113	5.89943	21.4006	7.31947	73.1947
		GT1b 18:1;O2/18:0 and GD3 18:1;O2/18:0-d3		1	0.0390625	54399	1.69508	169402	0.0230447	0.321124	0.0474555	121.486	0.0230447	0.190382	-0.000875509	-2.2413
				2	0.078125	83689	1.69508	205451	0.0460893	0.407343	0.0793279	101.54	0.0460893	0.315267	0.0452904	57.9718
				3	0.15625	147205	1.69508	190751	0.0921787	0.771713	0.214023	136.975	0.0921787	0.58847	0.146285	93.6221
				4	0.3125	283623	1.69508	205326	0.184357	1.38133	0.439379	140.601	0.184357	1.03799	0.312458	99.9865
				5	0.625	476405	1.69508	184587	0.368715	2.58092	0.882829	141.253	0.368715	1.91387	0.636241	101.799
				6	1.25	872070	1.69508	202683	0.737429	4.30263	1.51929	121.543	0.737429	3.51028	1.22638	98.1106
				7	2.5	1583000	1.69508	166643	1.47486	9.49935	3.44034	137.614	1.47486	7.43985	2.67901	107.16
				8	5	2789156	1.69508	157415	2.94972	17.7185	6.47868	129.574	2.94972	13.4915	4.91612	98.3225
				1	0.0390625	30416	1.69508	312112	0.0230447	0.0974522	-0.0352284	-90.1848
				2	0.078125	92992	1.69508	311862	0.0460893	0.298183	0.0389751	49.8882
				3	0.15625	153675	1.69508	294926	0.0921787	0.521063	0.121366	77.6745
				4	0.3125	270103	1.69508	325614	0.184357	0.829519	0.235392	75.3256
				5	0.625	477470	1.69508	302452	0.368715	1.57866	0.512326	81.9722
				6	1.25	899786	1.69508	285848	0.737429	3.14778	1.09238	87.3901
				7	2.5	1670764	1.69508	251072	1.47486	6.65452	2.3887	95.5481
				8	5	2766111	1.69508	238967	2.94972	11.5753	4.20775	84.1549
				1	0.0390625	55529	1.69508	363960	0.0230447	0.152569	-0.0148536	-38.0252
				2	0.078125	83402	1.69508	347111	0.0460893	0.240275	0.0175683	22.4874
				3	0.15625	159535	1.69508	337544	0.0921787	0.472635	0.103464	66.217
				4	0.3125	301731	1.69508	334096	0.184357	0.903127	0.262603	84.0329
				5	0.625	533556	1.69508	337262	0.368715	1.58202	0.513568	82.1709
				6	1.25	929734	1.69508	301818	0.737429	3.08045	1.06749	85.3988
				7	2.5	1682710	1.69508	272916	1.47486	6.16567	2.20799	88.3196
				8	5	2841204	1.69508	254113	2.94972	11.1809	4.06194	81.2389
		GQ1b 18:1;O2/18:0 and GD3 18:1;O2/18:0-d3		1	0.0390625	28376	1.69508	169402	0.0230447	0.167507	0.177994	455.666	0.0230447	0.126771	0.102012	261.151
				2	0.078125	37028	1.69508	205451	0.0460893	0.180228	0.201722	258.204	0.0460893	0.128729	0.105664	135.25
				3	0.15625	37284	1.69508	190751	0.0921787	0.195459	0.230132	147.284	0.0921787	0.176145	0.194107	124.228
				4	0.3125	50814	1.69508	205326	0.184357	0.24748	0.327163	104.692	0.184357	0.234869	0.303642	97.1653
				5	0.625	73599	1.69508	184587	0.368715	0.398723	0.609268	97.4829	0.368715	0.376734	0.568253	90.9205
				6	1.25	154960	1.69508	202683	0.737429	0.764544	1.29161	103.329	0.737429	0.662837	1.10191	88.1524
				7	2.5	293724	1.69508	166643	1.47486	1.76259	3.15322	126.129	1.47486	1.45833	2.58569	103.428
				8	5	602200	1.69508	157415	2.94972	3.82556	7.00115	140.023	2.94972	2.75256	4.99975	99.995
				1	0.0390625	36178	1.69508	312112	0.0230447	0.115914	0.0817602	209.306
				2	0.078125	36659	1.69508	311862	0.0460893	0.117549	0.0848104	108.557
				3	0.15625	42492	1.69508	294926	0.0921787	0.144077	0.134292	85.9466
				4	0.3125	63599	1.69508	325614	0.184357	0.19532	0.229873	73.5594
				5	0.625	106192	1.69508	302452	0.368715	0.351104	0.520447	83.2715
				6	1.25	194156	1.69508	285848	0.737429	0.679228	1.13248	90.5983
				7	2.5	307244	1.69508	251072	1.47486	1.22373	2.14811	85.9242
				8	5	527966	1.69508	238967	2.94972	2.20937	3.98656	79.7313
				1	0.0390625	35265	1.69508	363960	0.0230447	0.0968925	0.0462814	118.48
				2	0.078125	30688	1.69508	347111	0.0460893	0.0884098	0.030459	38.9875
				3	0.15625	63762	1.69508	337544	0.0921787	0.1889	0.217897	139.454
				4	0.3125	87469	1.69508	334096	0.184357	0.261808	0.353889	113.244
				5	0.625	128286	1.69508	337262	0.368715	0.380375	0.575045	92.0072
				6	1.25	164412	1.69508	301818	0.737429	0.544739	0.881624	70.5299
				7	2.5	378989	1.69508	272916	1.47486	1.38867	2.45575	98.2301
				8	5	564832	1.69508	254113	2.94972	2.22276	4.01154	80.2308
		GM4 18:1;O2/24:0;O and GM3 18:1;O2/18:0-d5		1	0.0390625	11812	2.10832	925597	0.0185277	0.0127615	-0.0790852	-202.458	0.021539	0.0376637	-0.0329591	-84.3753
				2	0.078125	23033	2.10832	1095316	0.0370555	0.0210286	-0.064306	-82.3117	0.0430781	0.0657856	0.00842607	10.7854
				3	0.15625	42543	2.10832	1107166	0.074111	0.0384251	-0.0332063	-21.252	0.0861561	0.128389	0.100437	64.2797
				4	0.3125	77904	2.10832	1085957	0.148222	0.0717376	0.0263465	8.43088	0.172312	0.2281	0.247643	79.2457
				5	0.625	137098	2.10832	1039348	0.296444	0.131908	0.133913	21.426	0.344624	0.471513	0.604528	96.7245
				6	1.25	273327	2.10832	1089020	0.592888	0.250984	0.346786	27.7429	0.689249	0.899314	1.23331	98.6652
				7	2.5	416062	2.10832	844071	1.18578	0.492923	0.7793	31.172	1.3785	1.91469	2.72097	108.839
				8	5	762762	2.10832	807968	2.37155	0.94405	1.58578	31.7156	2.757	3.18807	4.60389	92.0779
				1	0.0390625	15402	1.69508	312112	0.0230447	0.0493477	-0.0109987	-28.1566
				2	0.078125	26679	1.69508	311862	0.0460893	0.0855475	0.0410312	52.5199
				3	0.15625	54048	1.69508	294926	0.0921787	0.18326	0.181473	116.142
				4	0.3125	100708	1.69508	325614	0.184357	0.309286	0.362611	116.035
				5	0.625	207065	1.69508	302452	0.368715	0.684621	0.902079	144.333
				6	1.25	360008	1.69508	285848	0.737429	1.25944	1.72826	138.261
				7	2.5	701184	1.69508	251072	1.47486	2.79276	3.9321	157.284
				8	5	1046347	1.69508	238967	2.94972	4.37863	6.21146	124.229
				1	0.0390625	18519	1.69508	363960	0.0230447	0.050882	-0.00879344	-22.5112
				2	0.078125	31511	1.69508	347111	0.0460893	0.0907808	0.048553	62.1479
				3	0.15625	55182	1.69508	337544	0.0921787	0.163481	0.153045	97.9487
				4	0.3125	101323	1.69508	334096	0.184357	0.303275	0.353971	113.271
				5	0.625	201686	1.69508	337262	0.368715	0.59801	0.777592	124.415
				6	1.25	358415	1.69508	301818	0.737429	1.18752	1.62489	129.992
				7	2.5	670930	1.69508	272916	1.47486	2.45838	3.45149	138.06
				8	5	1077832	1.69508	254113	2.94972	4.24155	6.01444	120.289
		GM3 18:1;O2/22:0 and GM3 18:1;O2/18:0-d5		1	0.0390625	9527	2.10832	925597	0.0185277	0.0102928	-0.160391	-410.6	0.021539	0.0269923	-0.0997571	-255.378
				2	0.078125	13314	2.10832	1095316	0.0370555	0.0121554	-0.154887	-198.255	0.0430781	0.0442115	-0.0584878	-74.8644
				3	0.15625	30915	2.10832	1107166	0.074111	0.0279226	-0.108294	-69.3082	0.0861561	0.0911873	0.0561625	35.944
				4	0.3125	57320	2.10832	1085957	0.148222	0.0527829	-0.0348311	-11.146	0.172312	0.167757	0.242878	77.7209
				5	0.625	112942	2.10832	1039348	0.296444	0.108666	0.130306	20.8489	0.344624	0.320335	0.616165	98.5864
				6	1.25	204015	2.10832	1089020	0.592888	0.187338	0.362783	29.0227	0.689249	0.617884	1.33828	107.062
				7	2.5	330181	2.10832	844071	1.18578	0.391177	0.965132	38.6053	1.3785	1.24868	2.87628	115.051
				8	5	529772	2.10832	807968	2.37155	0.655684	1.74676	34.9352	2.757	1.91823	4.51809	90.3618
				1	0.0390625	11240	1.69508	312112	0.0230447	0.0360127	-0.067847	-173.688
				2	0.078125	19222	1.69508	311862	0.0460893	0.0616362	-0.0069701	-8.92173
				3	0.15625	37674	1.69508	294926	0.0921787	0.127741	0.150082	96.0524
				4	0.3125	76245	1.69508	325614	0.184357	0.234158	0.40291	128.931
				5	0.625	132477	1.69508	302452	0.368715	0.43801	0.887227	141.956
				6	1.25	242233	1.69508	285848	0.737429	0.847419	1.85991	148.793
				7	2.5	445679	1.69508	251072	1.47486	1.7751	4.06392	162.557
				8	5	635676	1.69508	238967	2.94972	2.6601	6.16652	123.33
				1	0.0390625	12619	1.69508	363960	0.0230447	0.0346714	-0.0710338	-181.846
				2	0.078125	20425	1.69508	347111	0.0460893	0.0588428	-0.0136067	-17.4166
				3	0.15625	39796	1.69508	337544	0.0921787	0.117899	0.126699	81.0877
				4	0.3125	72275	1.69508	334096	0.184357	0.21633	0.360555	115.378
				5	0.625	139737	1.69508	337262	0.368715	0.414328	0.830962	132.954
				6	1.25	247157	1.69508	301818	0.737429	0.818894	1.79214	143.371
				7	2.5	431138	1.69508	272916	1.47486	1.57975	3.59979	143.992
				8	5	619757	1.69508	254113	2.94972	2.4389	5.64099	112.82
		GM2 18:1;O2/18:0 and GM2 18:1;O2/16:0-d9		1	0.0390625	9156	1.8317	155136	0.0213258	0.0590192	-0.0787725	-201.658	0.0213258	0.044132	-0.110856	-283.793
				2	0.078125	17120	1.8317	187768	0.0426515	0.0911763	-0.00946898	-12.1203	0.0426515	0.0761107	-0.0419377	-53.6802
				3	0.15625	33846	1.8317	185508	0.0853031	0.18245	0.18724	119.834	0.0853031	0.137105	0.0895144	57.2892
				4	0.3125	59481	1.8317	182540	0.170606	0.325852	0.496292	158.813	0.170606	0.236311	0.303318	97.0619
				5	0.625	99925	1.8317	167396	0.341212	0.596938	1.08052	172.884	0.341212	0.433089	0.727404	116.385
				6	1.25	171624	1.8317	174581	0.682425	0.983062	1.91268	153.014	0.682425	0.746903	1.40372	112.298
				7	2.5	279119	1.8317	144046	1.36485	1.93771	3.97008	158.803	1.36485	1.3811	2.77052	110.821
				8	5	422114	1.8317	133600	2.7297	3.15954	6.6033	132.066	2.7297	2.33172	4.81924	96.3847
				1	0.0390625	11870	1.8317	312318	0.0213258	0.0380061	-0.124059	-317.59
				2	0.078125	23656	1.8317	309980	0.0426515	0.0763146	-0.0414983	-53.1178
				3	0.15625	35071	1.8317	307199	0.0853031	0.114164	0.0400724	25.6463
				4	0.3125	64553	1.8317	303803	0.170606	0.212483	0.251965	80.6288
				5	0.625	104005	1.8317	288956	0.341212	0.359934	0.569743	91.1589
				6	1.25	171481	1.8317	256896	0.682425	0.667511	1.23262	98.6095
				7	2.5	287003	1.8317	244618	1.36485	1.17327	2.3226	92.9042
				8	5	432322	1.8317	210604	2.7297	2.05277	4.21806	84.3612
				1	0.0390625	12634	1.8317	357187	0.0213258	0.0353708	-0.129738	-332.13
				2	0.078125	21110	1.8317	346969	0.0426515	0.0608412	-0.0748458	-95.8026
				3	0.15625	37845	1.8317	329944	0.0853031	0.114701	0.0412308	26.3877
				4	0.3125	57347	1.8317	336151	0.170606	0.170599	0.161699	51.7435
				5	0.625	108130	1.8317	315804	0.341212	0.342396	0.531947	85.1115
				6	1.25	168282	1.8317	285159	0.682425	0.590134	1.06586	85.2687
				7	2.5	272493	1.8317	263958	1.36485	1.03233	2.01887	80.7547
				8	5	409626	1.8317	229759	2.7297	1.78285	3.63634	72.7268
		GM1 18:1;O2/18:0 and GM1 18:1;O2/18:0-d5		1	0.0390625	11058	1.61196	91924	0.0242329	0.120295	-0.0653252	-167.233	0.0242329	0.0822986	-0.105966	-271.272
				2	0.078125	21788	1.61196	110758	0.0484659	0.196717	0.0164152	21.0114	0.0484659	0.149607	-0.0339732	-43.4857
				3	0.15625	36194	1.61196	105896	0.0969318	0.341788	0.171582	109.812	0.0969318	0.257375	0.0812944	52.0284
				4	0.3125	64197	1.61196	107395	0.193864	0.597765	0.445373	142.519	0.193864	0.461485	0.299608	95.8746
				5	0.625	117896	1.61196	101712	0.387727	1.15912	1.04579	167.326	0.387727	0.890129	0.758082	121.293
				6	1.25	197392	1.61196	109962	0.775454	1.79509	1.72602	138.082	0.775454	1.43836	1.34446	107.557
				7	2.5	320025	1.61196	82470	1.55091	3.8805	3.95656	158.262	1.55091	2.80229	2.80332	112.133
				8	5	498696	1.61196	83509	3.10182	5.97176	6.19335	123.867	3.10182	4.68228	4.81413	96.2827
				1	0.0390625	10865	1.61196	169855	0.0242329	0.0639663	-0.125574	-321.469
				2	0.078125	22102	1.61196	174142	0.0484659	0.126919	-0.0582398	-74.547
				3	0.15625	35870	1.61196	162585	0.0969318	0.220623	0.0419847	26.8702
				4	0.3125	72931	1.61196	180610	0.193864	0.403804	0.237913	76.1322
				5	0.625	122254	1.61196	161046	0.387727	0.759125	0.617961	98.8738
				6	1.25	193662	1.61196	152705	0.775454	1.26821	1.16247	92.9979
				7	2.5	325192	1.61196	138111	1.55091	2.35457	2.32443	92.9774
				8	5	499358	1.61196	122008	3.10182	4.09283	4.18366	83.6732
				1	0.0390625	11430	1.61196	182487	0.0242329	0.0626346	-0.126998	-325.116
				2	0.078125	22330	1.61196	178376	0.0484659	0.125185	-0.060095	-76.9215
				3	0.15625	38894	1.61196	185462	0.0969318	0.209714	0.0303166	19.4026
				4	0.3125	68446	1.61196	178764	0.193864	0.382885	0.215538	68.9722
				5	0.625	124217	1.61196	165150	0.387727	0.752147	0.610497	97.6796
				6	1.25	191386	1.61196	152892	0.775454	1.25177	1.14489	91.5914
				7	2.5	313549	1.61196	144372	1.55091	2.17181	2.12896	85.1584
				8	5	479025	1.61196	120290	3.10182	3.98225	4.06539	81.3078

## Sheet: Figure 7a
Figure 7a: Expression of sialylated glycosphingolipids in Parkinson’s disease.
	Unit: ng/µL serum
		Category	Sex	GM3 18:1;O3/23:1	GM3 18:1;O3/22:1	GD3 18:1;O2/24:1	GD1 18:1;O2/20:0	GD1 18:1;O2/24:2	GM3 18:1;O2/15:0	GM3 18:0;O2/14:0	GM3 18:1;O2/14:0	Neu5Ac-nLc4Cer 18:1;O2/16:0	Neu5Ac-nLc6Cer 18:1;O2/16:0	GM3 18:1;O2/18:0	GM3 18:1;O2/17:0	GM3 18:1;O2/24:1	GM3 18:1;O2/22:1	GM3 18:1;O2/23:1	GM3 18:1;O2/16:0	GM3 18:1;O2/24:2	GM3 18:0;O2/16:0	GM2 18:1;O2/16:0	GM3 18:1;O2/22:0	GM3 18:1;O2/19:0	GM3 18:1;O2/20:0	GM3 18:1;O2/21:0	GD1 18:1;O2/15:0	GD3 18:1;O2/14:0	GD1 18:1;O2/14:0	GD3 18:1;O2/16:1	GD1 18:1;O2/20:1	GM2 18:1;O2/18:1	GM3 18:1;O2/20:1	GM3 18:1;O2/18:1	GM3 18:1;O2/18:2	GM3 18:1;O2/17:1	GM3 18:1;O2/14:1	GM3 18:1;O2/16:1	GM3 18:1;O2/21:1	GM3 18:1;O3/20:1	GM3 18:1;O2/23:2	GM3 18:1;O2/24:3	GM3 18:1;O2/10:1	GM3 18:1;O2/12:1
		Control	F	0.0194853	0.0156677	0.489612	0.538035	0.444108	0.0567136	0.034217	0.183061	0.0225963	0.0651021	0.27761	0.0224418	0.220566	0.185536	0.0662679	1.13537	0.201341	0.0148691	0.0454235	0.0363479	0.00698362	0.0790698	0.0166072	0.0927102	0.0612894	0.153595	0.0817586	0.242349	0.0592655	0.0400997	0.148029	0.0153963	0.00412903	0.0225986	0.181937	0.0065048	0.0156134	0.00616994	0.0105662	0.00270176	0.0119546
		Control	F	0.0208608	0.0232159	0.477854	0.842235	0.382793	0.0421727	0.0264912	0.144183	0.0252427	0.0626352	0.308643	0.0255759	0.152723	0.103784	0.0337298	0.786049	0.111931	0.0131477	0.0295759	0.0491462	0.0120852	0.113609	0.0219424	0.0768984	0.0813391	0.0846661	0.067918	0.231204	0.0381507	0.0407816	0.129766	0.0137876	0.004895	0.0172288	0.12234	0.00545272	0.0215532	0.00999653	0.00255877	0.00150475	0.0129143
		Control	F	0.0162031	0.0121691	1.4568	3.10018	1.29909	0.0727041	0.0602453	0.305553	0.0348002	0.107023	0.370495	0.0303249	0.244334	0.160009	0.0780375	1.40734	0.212465	0.0216794	0.0692975	0.0441649	0.00953765	0.102115	0.0227348	0.304583	0.223645	0.583105	0.180353	0.534266	0.0564145	0.0523712	0.179002	0.021101	0.00882606	0.0388205	0.249765	0.00699729	0.0135579	0.00985787	0.0166581	0.0044952	0.0193561
		Control	F	0.0334988	0.035124	0.920421	1.35269	0.659472	0.0966089	0.0557893	0.285543	0.0303529	0.0839135	0.576421	0.0513721	0.393188	0.295574	0.0953184	1.73092	0.324932	0.0178243	0.0875272	0.0624919	0.014457	0.143239	0.0299623	0.0844655	0.109579	0.223096	0.150173	0.24622	0.116205	0.0826177	0.29302	0.0277747	0.0111078	0.031191	0.310991	0.0121236	0.0305308	0.0215182	0.0162489	0.00401622	0.0251271
		Control	F	0.00883832	0.0178742	0.212047	0.272375	0.236577	0.0630989	0.0344663	0.189317	0.0152201	0.0377036	0.362775	0.0331064	0.191843	0.141026	0.0555762	1.10169	0.119516	0.0119135	0.0282564	0.0516125	0.014878	0.123498	0.030515	0.0666855	0.0612381	0.0941032	0.0536439	0.162408	0.0283932	0.0464869	0.142655	0.0118871	0.00606417	0.0164541	0.145894	0.00965031	0.0147935	0.011854	0.00957988	0.00119719	0.00928017
		Control	F	0.019564	0.0220745	0.301624	0.70066	0.268637	0.102184	0.0610976	0.31384	0.0373897	0.0582718	0.396686	0.038908	0.305465	0.198581	0.0613285	1.38719	0.23406	0.0257438	0.0683121	0.24878	0.0192887	0.143565	0.0387425	0.17173	0.200877	0.455188	0.223346	0.33222	0.0669887	0.0738271	0.231296	0.0440375	0.0145951	0.0611987	0.339278	0.00610601	0.0187722	0.0125832	0.0327131	0.0142105	0.0714295
		Control	F	0.0242592	0.0374164	0.912155	2.30056	0.995561	0.0910167	0.0712152	0.361197	0.0380811	0.114813	0.355904	0.0359087	0.252786	0.367248	0.0855968	1.92379	0.293853	0.0147865	0.0408453	0.0541211	0.00897678	0.128849	0.0202473	0.136577	0.0938512	0.173133	0.210343	0.659183	0.0513839	0.0804458	0.260063	0.0286842	0.0144225	0.038296	0.36645	0.00631208	0.0281541	0.00510051	0.0187771	0.0010928	0.0263136
		Control	F	0.0256701	0.0116348	1.19706	2.59314	1.24605	0.121554	0.094391	0.516518	0.0446832	0.11849	0.529305	0.0491543	0.328246	0.254745	0.125159	2.40571	0.281546	0.0308352	0.0786502	0.087248	0.0104939	0.206796	0.0518406	0.167627	0.242253	0.441717	0.192923	0.554623	0.0712674	0.0707803	0.226753	0.0158984	0.0096189	0.0442935	0.343192	0.0122408	0.0166358	0.019006	0.0241234	0.00821135	0.0254557
		Control	F	0.0168942	0.0149575	0.630996	1.17643	0.680772	0.0561285	0.0347403	0.187811	0.0216073	0.0587498	0.238029	0.0223862	0.199288	0.108201	0.042402	0.964781	0.166235	0.0115572	0.0314798	0.0255259	0.00680269	0.0605676	0.0171547	0.118906	0.163316	0.304373	0.183649	0.337842	0.0485408	0.0408419	0.146533	0.0143456	0.00356516	0.0206459	0.179441	0.00625386	0.0122246	0.0087717	0.00695167	0.00123427	0.00972027
		Control	F	0.0201048	0.0203037	0.263815	0.296881	0.227287	0.0556115	0.041025	0.205384	0.0306226	0.0889373	0.333752	0.0279198	0.369151	0.173765	0.0677479	1.31475	0.159114	0.0213651	0.046472	0.171783	0.00854972	0.129137	0.036944	0.0323413	0.0610886	0.0697844	0.0640889	0.162057	0.0495408	0.0346717	0.126819	0.00624399	0.00255608	0.0258808	0.190485	0.00732616	0.00922546	0.00770292	0.0143281	0.00194122	0.0161811
		Control	F	0.0270521	0.013389	0.534222	1.41991	1.01148	0.13355	0.0664383	0.396544	0.0274786	0.0812968	0.562492	0.0511571	0.334977	0.162644	0.0636964	2.09815	0.298458	0.0555008	0.130545	0.135854	0.0221703	0.146477	0.0417082	0.187002	0.421432	0.902078	0.477517	1.10728	0.0453281	0.0958612	0.355292	0.0574048	0.0161017	0.0588561	0.507406	0.0200914	0.0324248	0.0172877	0.0226938	0.00239906	0.033899
		Control	F	0.01936	0.0250498	0.301125	0.66804	0.350916	0.0396155	0.0361246	0.163064	0.0186502	0.0407824	0.29526	0.0295154	0.118997	0.0742559	0.0313035	0.78229	0.078869	0.0147427	0.0524888	0.0658901	0.0094252	0.104343	0.02414	0.0307655	0.0189069	0.118693	0.0620816	0.225307	0.0417874	0.0404549	0.139961	0.00426431	0.00592968	0.0163693	0.11869	0.00672313	0.0122869	0.00359038	0.00662659	0.00335013	0.0179922
		Control	F	0.0127875	0.0115268	0.48032	0.654658	0.165434	0.0510073	0.0384848	0.184277	0.0190195	0.0334468	0.318251	0.0263811	0.19822	0.0854238	0.0389903	0.95237	0.105959	0.0170567	0.0788415	0.169128	0.0130216	0.134983	0.034762	0.198995	0.164352	0.362066	0.21475	0.485456	0.0495194	0.044817	0.145384	0.024185	0.00849293	0.0257381	0.204047	0.00862113	0.0161892	0.00373446	0.00874269	0.00403587	0.0117987
		Control	F	0.0101365	0.0154107	0.622581	0.582733	0.385898	0.0346461	0.0212107	0.112903	0.0175008	0.040952	0.226539	0.0203256	0.159103	0.0755547	0.0297288	0.789323	0.0990733	0.0139101	0.0376838	0.0334165	0.0047311	0.069256	0.0130034	0.0747855	0.11113	0.064994	0.127029	0.182722	0.0310144	0.0370827	0.101975	0.00711746	0.00259355	0.0122772	0.11529	0.0035775	0.0100087	0.00287173	0.00562119	0.00131078	0.00677376
		Control	M	0.0165858	0.0113033	0.263727	0.37992	0.272756	0.043236	0.024798	0.125732	0.0141073	0.0322255	0.265267	0.021371	0.145773	0.0799222	0.0288525	0.790291	0.0984897	0.0115672	0.0169689	0.0536674	0.00836435	0.0762659	0.0166292	0.0366082	0.0574438	0.0534464	0.0569373	0.156779	0.0274582	0.0305009	0.116979	0.00882678	0.00476918	0.0126378	0.12481	0.00424083	0.0120089	0.00666359	0.00386645	0.00232858	0.00669988
		Control	M	0.0315007	0.0236774	0.58869	0.651279	0.46832	0.022446	0.0247953	0.114176	0.0167635	0.0311028	0.38122	0.019339	0.372136	0.131714	0.0220476	0.689341	0.132057	0.0163133	0.103322	0.258623	0.0158734	0.19998	0.061044	0.0626413	0.110006	0.15714	0.14399	0.254751	0.0586838	0.0296859	0.0946438	0.0118728	0.00640551	0.0230175	0.130735	0.00669308	0.0126699	0.00666615	0.00777891	0.00247512	0.00886732
		Control	M	0.0186949	0.00292741	0.421827	0.216632	0.207882	0.0496062	0.0341287	0.212444	0.0224047	0.053276	0.199024	0.0204853	0.334282	0.0504412	0.014035	1.112	0.0902794	0.0168288	0.0299104	0.20304	0.00673259	0.096967	0.0243426	0.0870038	0.0815998	0.224759	0.0822879	0.117858	0.0244018	0.021161	0.0780571	0.00757892	0.00473374	0.0206263	0.163956	0.00679128	0.0234063	0.0103591	0.0154843	0.00264996	0.0132039
		Control	M	0.0104616	0.0176997	0.536068	0.99582	0.507389	0.0570224	0.0482824	0.244865	0.0366085	0.0893149	0.423485	0.0300416	0.365596	0.172726	0.0540316	1.74653	0.171367	0.024183	0.0709334	0.144762	0.00713314	0.104931	0.0201739	0.0686646	0.0886821	0.164672	0.0748861	0.275687	0.0504653	0.0509079	0.154767	0.00600868	0.00544423	0.0195524	0.215458	0.00576513	0.0110615	0.00646361	0.011978	0.00159596	0.0125958
		Control	M	0.00860249	0.00378663	0.396251	0.535133	0.537309	0.0627197	0.034761	0.236377	0.0248061	0.0461648	0.572884	0.0359795	0.307541	0.133121	0.0387964	1.48842	0.200937	0.0238072	0.101687	0.119217	0.014485	0.129785	0.0305454	0.0773576	0.165934	0.311032	0.111515	0.410723	0.0722739	0.058263	0.273002	0.0222487	0.00506082	0.021854	0.239382	0.00137265	0.0120812	0.00866131	0.015239	0.00203352	0.0145408
		Control	M	0.016496	0.0170023	0.483426	0.719451	0.433039	0.0586716	0.0310765	0.169483	0.018549	0.0667299	0.339749	0.0243434	0.238472	0.137247	0.0447496	0.991918	0.138003	0.0188632	0.0372997	0.0657902	0.0151028	0.140744	0.0286723	0.0572682	0.0650025	0.0940087	0.0585924	0.244685	0.0256456	0.0498577	0.132989	0.0119004	0.00596749	0.0172422	0.161637	0.00606853	0.0136183	0.00498312	0.00750352	0.00271913	0.0095984
		Control	M	0.00517038	0.00693872	0.164915	0.173123	0.135796	0.022065	0.0163621	0.0934941	0.00965879	0.0228866	0.20855	0.0141902	0.12935	0.0557766	0.016025	0.554215	0.0542702	0.00798641	0.0401888	0.103427	0.00604453	0.113118	0.0245893	0.0397743	0.0614314	0.137271	0.0595599	0.118085	0.0299122	0.020066	0.0816993	0.0114326	0.00251704	0.0121265	0.08176	0.00473976	0.00638733	0.00248438	0.00445993	0.000939135	0.00467645
		Control	M	0.0151539	0.00450575	0.283485	0.528194	0.388236	0.0923282	0.0517433	0.29207	0.0379819	0.0423095	0.286396	0.0265703	0.218941	0.0972014	0.029241	1.32994	0.175971	0.0237288	0.0402989	0.130375	0.0148616	0.119698	0.0307795	0.0668015	0.0357017	0.324121	0.184422	0.371135	0.0315388	0.0568852	0.168991	0.0222543	0.0130101	0.0554013	0.326165	0.00640816	0.0253883	0.0123326	0.0187897	0.00339116	0.0264317
		Control	M	0.00880186	0.0328244	1.43774	3.1123	1.3971	0.151695	0.104385	0.567855	0.0581132	0.177585	0.555346	0.0612369	0.237323	0.189979	0.0994512	2.38513	0.254396	0.0175666	0.0679579	0.0396735	0.0127306	0.121818	0.0247693	0.21254	0.306415	0.648206	0.27379	0.72189	0.0832442	0.0794624	0.36422	0.0289229	0.0116327	0.0521112	0.391007	0.00572801	0.0222759	0.0237217	0.0113482	0.00393622	0.0266297
		Control	M	0.0107164	0.0164502	0.176188	0.521673	0.28235	0.0456479	0.0427965	0.212707	0.0229638	0.0406755	0.137996	0.0157604	0.0765673	0.0369228	0.0110978	0.561263	0.0806485	0.00905368	0.0475243	0.0297315	0.00940875	0.0305307	0.00524351	0.111119	0.0609997	0.126405	0.082882	0.11491	0.0512476	0.0304798	0.145552	0.0258383	0.00856958	0.0196825	0.192374	0.0102031	0.0266947	0.0110369	0.0146597	0.00300421	0.0405593
		Control	M	0.00926103	0.0133188	0.587452	0.808414	0.566004	0.0591235	0.0379107	0.202941	0.0374225	0.0834409	0.448139	0.0356911	0.324849	0.170839	0.0608226	1.40721	0.241425	0.0175693	0.0469739	0.0363495	0.00918514	0.0849384	0.0128182	0.0719457	0.122465	0.134191	0.119374	0.196209	0.0577527	0.0420003	0.221855	0.0195991	0.00351719	0.0232127	0.200137	0.00556894	0.00859056	0.00792138	0.0135036	0.00255406	0.0065976
		Control	M	0.0110826	0.00569935	0.481186	0.600765	0.735925	0.0590519	0.0256474	0.195004	0.0372048	0.0883258	0.374635	0.0301169	0.315762	0.121581	0.0273234	1.42024	0.211705	0.0306119	0.0672599	0.110269	0.00686237	0.103307	0.0236064	0.0782821	0.142499	0.449454	0.167188	0.279547	0.0384848	0.041479	0.173229	0.0148912	0.00542746	0.0133494	0.1919	0.00546452	0.0107804	0.0113643	0.0161796	0.00130815	0.00936721
		Control	M	0.0119011	0.00968976	0.458061	0.287214	0.283921	0.0327924	0.0209316	0.0945684	0.0210351	0.0609562	0.376202	0.0205614	0.351537	0.134628	0.0398609	0.919105	0.169453	0.0207271	0.033651	0.07062	0.00531554	0.0867209	0.0171482	0.0233114	0.0570174	0.0592028	0.0746429	0.142065	0.0391719	0.0341166	0.157732	0.0056288	0.00331793	0.00547942	0.124546	0.00376487	0.00978407	0.00518821	0.0107137	0.000630503	0.0029991
		Control	M	0.0193451	0.00700848	0.253809	0.3371	0.217821	0.019809	0.0120024	0.0585489	0.0120091	0.0156497	0.246802	0.0165908	0.171499	0.0543352	0.0250604	0.355721	0.0691985	0.0152728	0.0801754	0.101102	0.00824169	0.109885	0.0337502	0.0928686	0.0634369	0.10991	0.0663091	0.200025	0.0755315	0.0179856	0.0560442	0.0136564	0.00187818	0.0106428	0.0498663	0.00218731	0.0150671	0.00865139	0.00988287	0.00292742	0.0103325
		Control	M	0.0158112	0.0137598	0.357879	0.348296	0.351723	0.0368793	0.022571	0.121133	0.0158565	0.0467945	0.284273	0.0216586	0.22187	0.102043	0.0393708	0.833998	0.154364	0.0104587	0.0249186	0.0401145	0.00774792	0.0774123	0.015721	0.0501332	0.0604826	0.0705228	0.0838128	0.185605	0.0367709	0.0535086	0.135495	0.00922824	0.00455077	0.0163959	0.136059	0.00562361	0.0140053	0.00721668	0.0115404	0.0016809	0.00818645
		Control	M	0.0177957	0.0338189	0.418571	0.76633	0.579206	0.0884121	0.0688782	0.336336	0.0289142	0.086135	0.376	0.0430874	0.194927	0.115616	0.0538609	1.35941	0.179635	0.0160828	0.0460689	0.0368255	0.0102427	0.0911611	0.0203915	0.0639985	0.114648	0.179863	0.119788	0.291487	0.0549058	0.0693123	0.314549	0.0244417	0.00877092	0.0334226	0.264655	0.00982462	0.0231094	0.012929	0.0107519	0.00101507	0.019348
		Parkinson	F	0.022496	0.0126047	0.558927	0.831084	0.769098	0.0893921	0.109216	0.40539	0.0406086	0.0611994	0.386798	0.0233675	0.343594	0.155938	0.0398918	1.32408	0.164193	0.0332049	0.0862771	0.225549	0.0204077	0.214463	0.0748567	0.0723452	0.331458	0.774895	0.309547	0.417819	0.0941044	0.0572339	0.236498	0.036986	0.00975768	0.071806	0.373147	0.0122508	0.014032	0.00955107	0.0208337	0.00386358	0.0371442
		Parkinson	F	0.0176691	0.00248607	0.302178	0.910962	0.578646	0.086635	0.0541482	0.291311	0.0420342	0.059046	0.370977	0.0352643	0.257194	0.114473	0.0399692	1.69324	0.21531	0.0314446	0.102918	0.150244	0.0108067	0.105086	0.0273664	0.183509	0.167774	0.391936	0.199173	0.484105	0.0839584	0.0589667	0.24873	0.0304571	0.009323	0.0361915	0.290463	0.00579578	0.0113397	0.014743	0.0217406	0.000619204	0.0247486
		Parkinson	F	0.0172332	0.00481181	0.332965	0.734899	0.587237	0.0786612	0.0523862	0.306835	0.0450281	0.0800719	0.440747	0.0324612	0.347996	0.130129	0.0388396	1.62495	0.230076	0.0254933	0.110883	0.158599	0.0158272	0.151363	0.0382724	0.0889084	0.14887	0.471347	0.170234	0.400057	0.0642301	0.0634648	0.236614	0.0250452	0.0038647	0.0360204	0.30313	0.00566958	0.0169525	0.0143918	0.0193877	0.00246321	0.0172517
		Parkinson	F	0.026441	0.00348495	0.287473	0.465115	0.65308	0.0797628	0.0603939	0.326557	0.0321712	0.0546884	0.453095	0.039143	0.463594	0.13216	0.0346071	1.86432	0.349866	0.0178698	0.0978222	0.158	0.0174623	0.15746	0.0242367	0.0773347	0.158731	0.526194	0.148158	0.394159	0.0479037	0.0938966	0.304436	0.0425096	0.00970337	0.0532093	0.396033	0.0119336	0.0337598	0.0229646	0.044465	0.00164181	0.0239832
		Parkinson	F	0.0401327	0.0543483	1.79882	3.9397	1.81835	0.184246	0.190091	0.975501	0.0569331	0.261852	0.413872	0.0427142	0.459153	0.337431	0.126967	2.36075	0.584782	0.0202343	0.0758926	0.0787776	0.0167235	0.122417	0.0272512	0.191523	0.282941	0.468097	0.461698	0.623791	0.327189	0.164998	0.875414	0.0896625	0.0341287	0.177629	1.39783	0.0213061	0.0503325	0.0396486	0.0356069	0.019873	0.102347
		Parkinson	F	0.0193357	0.0204083	0.769187	2.2228	1.07639	0.104561	0.0629516	0.336042	0.0502151	0.0973953	0.420347	0.0338172	0.438688	0.154037	0.0886779	2.37476	0.27971	0.0291476	0.0521146	0.048105	0.00949458	0.104099	0.0233855	0.190558	0.188482	0.408462	0.207941	0.528906	0.0485978	0.0446547	0.238008	0.00978306	0.00892547	0.0319469	0.309055	0.00565515	0.00752749	0.0148448	0.0273432	0.00421731	0.0152855
		Parkinson	F	0.0120709	0.0112988	0.131509	0.33464	0.277732	0.0488765	0.0319392	0.187705	0.0187669	0.0408067	0.241977	0.0260936	0.15231	0.0976045	0.0348241	0.977268	0.143889	0.0162266	0.0652554	0.0410635	0.00752162	0.0705038	0.0172801	0.0432155	0.07033	0.122887	0.0853717	0.165298	0.0733619	0.0403416	0.178452	0.0153269	0.0052965	0.0227074	0.194129	0.00543278	0.0110476	0.0058576	0.0147156	0.00106442	0.0097659
		Parkinson	F	0.0254368	0.0481493	0.695187	1.47174	0.911852	0.154085	0.098771	0.48561	0.0393252	0.114091	0.513612	0.0558107	0.680273	0.308074	0.12068	2.72442	0.404785	0.0252291	0.112279	0.232523	0.0131491	0.216762	0.0494425	0.12611	0.213232	0.289935	0.186628	0.409281	0.0696944	0.0472436	0.29865	0.029105	0.00864662	0.0420485	0.438157	0.0129191	0.0289152	0.0240241	0.0188621	0.00521523	0.0346243
		Parkinson	F	0.0190093	0.0435856	0.623022	1.24839	0.421672	0.0447884	0.0271016	0.130796	0.0252216	0.075837	0.453564	0.034077	0.391498	0.169192	0.0682374	0.883653	0.160505	0.0198335	0.079922	0.301806	0.0214822	0.241083	0.0573955	0.052713	0.0707787	0.0873341	0.0221165	0.151105	0.0786016	0.0476835	0.145741	0.0183282	0.00899801	0.0208668	0.167306	0.0113215	0.0241788	0.0120401	0.00891802	0.0050101	0.0167626
		Parkinson	F	0.0243943	0.0360377	1.46879	2.36263	1.33299	0.100578	0.0687956	0.360815	0.037519	0.132992	0.49477	0.0451692	0.514929	0.266347	0.102869	2.42327	0.414897	0.0203461	0.109375	0.0753668	0.0132777	0.105909	0.0222213	0.126748	0.195911	0.325555	0.315902	0.715898	0.142123	0.115649	0.424285	0.0304445	0.0139505	0.048522	0.518902	0.0122332	0.0324458	0.0182923	0.027222	0.00385133	0.025132
		Parkinson	F	0.00917368	0.00688282	0.139952	0.411235	0.349497	0.0991084	0.0906664	0.392183	0.0353846	0.069184	0.302516	0.0316256	0.145068	0.0774472	0.0267553	1.54369	0.138436	0.0171316	0.0496764	0.0428301	0.00981525	0.0697564	0.0187352	0.0695058	0.143655	0.260383	0.150423	0.272474	0.0273665	0.0623029	0.237476	0.022515	0.0100594	0.0710678	0.364254	0.0085635	0.0143703	0.00608392	0.0209536	0.00422238	0.0350279
		Parkinson	F	0.00978136	0.00674332	0.222771	0.606746	0.501106	0.0878219	0.0769721	0.34475	0.0281577	0.0602829	0.338741	0.038804	0.140944	0.0733289	0.0171052	1.35355	0.102866	0.0261428	0.0361964	0.0599755	0.00450121	0.0781313	0.0229698	0.152311	0.126685	0.271392	0.113455	0.475354	0.0582922	0.0450554	0.231094	0.018214	0.006116	0.0243284	0.256261	0.00743719	0.0116131	0.00929252	0.00760262	0.00517718	0.0114257
		Parkinson	M	0.0122078	0.0088653	0.220295	0.422773	0.325757	0.0500506	0.0407895	0.208507	0.0255922	0.0371975	0.260251	0.0198278	0.215102	0.0963836	0.0314195	0.941945	0.105814	0.0232357	0.0542581	0.165214	0.00620857	0.116121	0.0280131	0.158094	0.113397	0.513699	0.150137	0.318208	0.053866	0.033999	0.167547	0.030927	0.00483453	0.0344115	0.299566	0.00306365	0.00681545	0.00839485	0.00874463	0.00393753	0.0211456
		Parkinson	M	0.0160093	0.0125511	0.177089	0.557098	0.487617	0.0613581	0.0508449	0.260745	0.0271772	0.0466791	0.432719	0.0330151	0.230629	0.121358	0.0343654	1.0808	0.130648	0.019958	0.067148	0.122061	0.0122328	0.107581	0.0262966	0.140763	0.190732	0.351514	0.142007	0.403099	0.0550053	0.0346496	0.211217	0.0231976	0.00597797	0.0372419	0.25279	0.00804208	0.0131294	0.00605996	0.0122651	0.0024389	0.0278391
		Parkinson	M	0.0169202	0.00796793	0.413223	0.558238	0.474416	0.0331914	0.0311346	0.142595	0.0263277	0.0595508	0.285725	0.0239647	0.222705	0.0886311	0.0192433	0.743645	0.137756	0.00687887	0.0785883	0.135283	0.00975034	0.083975	0.0148213	0.122754	0.162124	0.331963	0.155931	0.429633	0.0619112	0.0367544	0.152431	0.0253853	0.0136962	0.0189812	0.149975	0.0115811	0.0153261	0.0141462	0.0175983	0.0104674	0.0484731
		Parkinson	M	0.00529016	0.00341446	0.816541	1.43352	0.947611	0.0779639	0.0457894	0.235373	0.0657935	0.127242	0.674408	0.0450318	0.383049	0.132654	0.0341408	2.19572	0.245183	0.0380698	0.0733846	0.158466	0.0121498	0.140782	0.0246728	0.152013	0.234637	0.45779	0.176672	0.676613	0.0384935	0.069129	0.29789	0.021054	0.00708779	0.0171332	0.246443	0.00895228	0.0155509	0.00848379	0.021219	0.000228328	0.00673143
		Parkinson	M	0.00491132	0.00281603	0.256111	0.910706	0.317787	0.0358198	0.0316018	0.152352	0.015973	0.0297424	0.382349	0.0316344	0.205036	0.0777449	0.0323422	0.624551	0.0788335	0.0169963	0.0409899	0.264533	0.0193499	0.165435	0.0569901	0.143879	0.135296	0.363443	0.104565	0.361146	0.0241253	0.0290622	0.116031	0.0190918	0.0045847	0.0265043	0.119913	0.0107811	0.00667805	0.00578914	0.00570468	0.00257694	0.00491834
		Parkinson	M	0.00480771	0.00535944	0.205115	0.407367	0.226361	0.0350998	0.0339785	0.159816	0.0249434	0.0804574	0.315602	0.0180846	0.243101	0.0757588	0.0229414	0.907597	0.135521	0.0229592	0.0364312	0.0695224	0.00850504	0.0862401	0.0152793	0.0173786	0.0452119	0.0784996	0.0542682	0.184478	0.0410646	0.0308626	0.146095	0.00937119	0.00487112	0.0188798	0.156851	0.00324766	0.00645805	0.00556161	0.00655305	0.00218611	0.0201867
		Parkinson	M	0.0178303	0.0173416	0.809264	1.04966	0.764055	0.056078	0.0388057	0.191999	0.0409632	0.107044	0.289483	0.0283452	0.354893	0.16325	0.0467649	1.18407	0.185239	0.0114718	0.0602049	0.0833416	0.00949002	0.154096	0.0316953	0.066676	0.0879064	0.169344	0.10219	0.331199	0.0441637	0.0479267	0.129157	0.0208765	0.00588617	0.0154085	0.150242	0.00682704	0.0113792	0.00836123	0.0115848	0.00240438	0.00792315
		Parkinson	M	0.0119505	0.00779023	0.470045	0.707844	0.362811	0.0599756	0.0406511	0.188639	0.0222007	0.05354	0.330816	0.0260278	0.269738	0.159363	0.0600433	1.17071	0.170767	0.0164505	0.0484946	0.0551822	0.00616384	0.108899	0.0261174	0.0886932	0.0763725	0.17073	0.101335	0.305542	0.0125507	0.0492889	0.152335	0.012448	0.00637337	0.0197953	0.160789	0.00679811	0.00783911	0.0078963	0.0121607	0.00177	0.011582
		Parkinson	M	0.0154533	0.0139282	0.497937	0.577466	0.433438	0.0488439	0.0316033	0.154923	0.0239003	0.051682	0.355764	0.0241014	0.344501	0.160859	0.0552806	1.13607	0.18803	0.0228006	0.0379855	0.0613004	0.00934381	0.108377	0.0251921	0.0755457	0.055949	0.142473	0.0620726	0.315764	0.0436335	0.0422292	0.16981	0.0123483	0.00599319	0.0157301	0.15106	0.00574572	0.0110515	0.00714019	0.00975955	0.000856904	0.00628438
		Parkinson	M	0.0119989	0.0060076	0.430082	0.73225	0.493773	0.0579247	0.0463033	0.220516	0.025605	0.051677	0.469722	0.043211	0.205915	0.107879	0.044951	1.15871	0.117751	0.0105319	0.0910248	0.0429774	0.00716883	0.0884847	0.0247175	0.0999301	0.113695	0.387178	0.0876149	0.354753	0.0653464	0.0255402	0.209076	0.017183	0.00662917	0.0171073	0.128903	0.00491425	0.00719092	0.00576529	0.00990672	0.000164549	0.0108732
		Parkinson	M	0.0200636	0.0142596	0.617058	1.42416	0.788957	0.157157	0.108653	0.577141	0.0461751	0.0941322	0.477563	0.0571985	0.331328	0.202194	0.109925	2.21028	0.242545	0.0129103	0.0697068	0.0605985	0.012649	0.149794	0.0419734	0.186046	0.249746	0.56683	0.196636	0.423137	0.0678127	0.0689422	0.292201	0.0276184	0.00903177	0.0476719	0.338758	0.0157632	0.0227744	0.0196149	0.0144271	0.00344993	0.0223819
		Parkinson	M	0.0151807	0.0169586	0.27481	0.871426	0.631247	0.0724528	0.0723154	0.33454	0.043498	0.124009	0.371223	0.0334876	0.138331	0.132186	0.0514799	1.30107	0.164686	0.00649347	0.036901	0.0427931	0.00879877	0.0983428	0.0175665	0.0311774	0.127247	0.0979757	0.0801215	0.213504	0.074996	0.0735648	0.322802	0.00843919	0.00944905	0.0370556	0.308714	0.00967776	0.0133262	0.0124705	0.0159106	0.012225	0.0334702
		Parkinson	M	0.0136162	0.00753749	0.458452	0.756464	0.357531	0.0564954	0.0449941	0.200156	0.0201691	0.0516481	0.381463	0.0347631	0.276461	0.115784	0.0449184	1.15812	0.117574	0.0159957	0.0714836	0.0854889	0.0120526	0.114376	0.0233663	0.0753878	0.087891	0.186389	0.0608975	0.275333	0.0673863	0.0291429	0.122751	0.00618302	0.0056494	0.0104037	0.126439	0.00468173	0.0111064	0.00648995	0.00467953	0.00269278	0.00725403
		Parkinson	M	0.0171384	0.0220336	0.900102	1.82737	0.966229	0.148761	0.128759	0.636494	0.060473	0.187885	0.706035	0.0561807	0.46349	0.45931	0.11178	3.18981	0.398592	0.00872966	0.130725	0.124862	0.018027	0.238421	0.0321375	0.13956	0.262088	0.544691	0.21699	0.528463	0.139415	0.123082	0.485228	0.0424842	0.0176731	0.0616072	0.515901	0.0110078	0.0153534	0.0113321	0.0186478	0.00591447	0.0468313
		Parkinson	M	0.0157328	0.0226194	0.918204	1.60814	0.926934	0.128919	0.11403	0.614109	0.0553782	0.165383	0.460816	0.0439945	0.541129	0.236442	0.0900222	2.23995	0.340916	0.0241664	0.039526	0.111504	0.00949852	0.107159	0.0277119	0.128412	0.170619	0.274969	0.136455	0.499091	0.0430852	0.0503457	0.346757	0.0339126	0.0128088	0.056675	0.374794	0.00518414	0.0156349	0.0184995	0.027318	0.00642954	0.0551786
		Parkinson	M	0.0115916	0.00380669	1.08455	1.03465	1.09868	0.0256305	0.0159486	0.100951	0.0159853	0.0323383	0.258774	0.0168881	0.236945	0.0974897	0.0237066	0.802314	0.123057	0.0100888	0.0632376	0.11774	0.00475816	0.0703436	0.0124631	0.30639	0.317898	0.741527	0.236336	0.902757	0.0689761	0.0250681	0.106886	0.0107264	0.0042491	0.0159247	0.150714	0.00563005	0.00583156	0.00437076	0.00768067	0.00373909	0.0162052

[truncated: 7 more sheets: Figure 8a, Figure 8b, Figure 8c, Figure 8d, Supplementary Figure 3, Supplementary Figure 4, Supplementary Figure 7]
